# Supplementary material for: Leveraging genomic diversity for discovery in an electronic health record linked biobank: the UCLA ATLAS Community Health Initiative
Source: Genome Med. 2022 Sep 9;14:104. doi: 10.1186/s13073-022-01106-x (PMC9461263; doi:10.1186/s13073-022-01106-x)
Supplement: Supplementary file 2 — Additional file 2: Table S1. Self-identified race. Table S2. Self-identified ethnicity. Table S3. Self-identified race/ethnicity (SIRE). Table S4. Genetically inferred ancestry. Table S5. Concordance between SIRE and genetically inferred ancestry, Table S6. Average ADMIXTURE proportions stratified by SIRE. [file 13073_2022_1106_MOESM2_ESM.xlsx]

## Sheet: Legends
Table S1: Self-identified race	We group together multiple race categories when describing self-identified race/ethnicity (SIRE) for the UCLA Health patient population (N=36,736). The broader group names are noted in the first column and the list of specific races within each category is in the second column. The percentages reported in the main text are computed without the inclusion of individuals with ‘Unknown race’.
Table S2: Self-identified ethnicity	We group together multiple ethnicity categories when describing self-identified race/ethnicity (SIRE) for the UCLA Health patient population (N=36,736). The broader group names are noted in the first column and the list of specific ethnicities within each category is in the second column. The percentages reported in the main text are computed without the inclusion of individuals with ‘Unknown eth…
Table S3: Self-identified race/ethnicity (SIRE)	We construct self-identified race/ethnicity (SIRE) groupings by constructing pairs of all race and ethnicity combinations for all individuals that have at least 1 diagnosis code (N=36,736). See Supplementary Table S1 and Supplementary Table S2 for a further breakdown of race and ethnicity groupings used to construct SIREs. We report the abbreviation, percentage, and sample size of each SIRE.
Table S4: Genetically inferred ancestry	We estimate genetically inferred ancestry (GIA) for all individuals in ATLAS (N=36,736) through principal component analysis (PCA) and K-nearest neighbor-based clustering. Reference panels from 1000 Genomes were used for inferring continental GIA. We also infer subcontinental GIA within the East Asian American GIA group (N=3,331). Clusters were computed using the East Asian ancestry individuals i…
Table S5: Concordance between SIRE and genetically inferred ancestry.	Contingency table showing the sample overlap between self-identified race/ethnicity (SIRE) and continental GIA of ATLAS individuals.
Table S6: Average ADMIXTURE proportions stratified by SIRE.	Mean admixture proportions for ATLAS individuals (N=36,736) stratified by SIRE. Standard deviations are reported in parentheses. The columns represent the sample sizes for each SIRE and the ancestry proportions: k1 (European), k2 (African), k3 (Native American), k4 (East Asian).

## Sheet: S1
SIRE race	Race	N	Percentage (%)
African American	Black, Black or African American, Black: African American	1920	5.23
Asian	Asian, Asian: Pakistani, Asian: Thai, Asian: Indonesian, Asian: Taiwanese, Vietnamese, Japanese, Asian Other, Filipino, Korean, Asian Indian, Asian: Vietnamese, Chinese, Asian: Japanese, Asian: Korean, Asian: Asian Indian, Asian: Filipino, Asian: Other, Asian: Chinese	3634	9.89
Native American	American Indian or Alaska Native, American Indian, Alaska Native	149	0.41
Other race	Other race	5237	14.26
Pacific Islander	Guamanian or Chamorro, Hawaiian Native, Native Hawaiian or Other Pacific Islander, Pacific Islander Other, Pacific Islander: Guamanian or Chamor gro, Pacific Islander: Native Hawaiian, Pacific Islander: Other, Pacific Islander: Samoan, Samoan	115	0.31
Unknown race	Declined to Specify', 'Unknown', None, '*Unspecified'	1671	4.55
White or Caucasian	White or Caucasian	24010	65.36

## Sheet: S2
SIRE ethnicity	Ethnicity	N	Percentage (%)
Hispanic/Latino	Hispanic or Latino; Mexican, Mexican American, Chicano/a; Hispanic/Spanish origin Other; Puerto Rican, Cuban	5862	15.96
Not Hispanic/Latino	Not Hispanic or Latino	29199	79.48
Unknown ethnicity	Unknown, Patient Refused, Unspecified	1675	4.56

## Sheet: S3
Abbreviation	Abbreviation	N	Percentage (%)
Hispanic/Latino - Black/African American	HL-AfAm	61	0.17
Hispanic/Latino - Asian	HL-Asian	53	0.14
Hispanic/Latino - White	HL-White	2416	6.58
Hispanic/Latino - Native American	HL-NatAm	52	0.14
Hispanic/Latino - Other Race	HL-Other	3269	8.9
Hispanic/Latino - Pacific Islander	HL-PI	11	0.03
Not Hispanic/Latino - Black/African American	NH-AfAm	1859	5.06
Not Hispanic/Latino - Asian	NH-Asian	3581	9.75
Hispanic/Latino - White	HL-White	21594	58.78
Not Hispanic/Latino - Native American	NH-NatAm	97	0.26
Not Hispanic/Latino - Other Race	NH-Other	2122	5.78
Not Hispanic/Latino - Pacific Islander	NH-PI	104	0.28
Other	Other SIRE	631	1.72
Uknown	Uknown	886	2.41

## Sheet: S4
Genetically inferred ancestry (GIA)	Abbreviation	N	Percentage (%)
African American	AA GIA	1995	5.43
Hispanic Latino American	HLA GIA	6073	16.53
East Asian American	EAA GIA	3331	9.07
European American	EA GIA	22380	60.92
South Asian American	SAA GIA	625	1.7
Ambiguous	Ambiguous GIA	2332	6.35
Total ATLAS		36736	100
1000 Genomes race-based EEA clustering
Chinese American	--	1171	35.1546
Filipino American	--	761	22.846
Japanese American	--	476	14.29
Korean American	--	533	16.0012
Taiwanese American	--	73	2.19153
Thai American	--	33	0.990693
Vietnamese American	--	176	5.2837
Ambiguous EAA	--	108	3.24227
Total East Asian American GIA		3331	100
Self-reported race-based EEA clustering
Han Chinese American	--	307	9.21645
Southern Han Chinese American	--	224	6.72471
Japanese American	--	483	14.5002
Vietnamese American	--	136	4.08286
Ambiguous EAA	--	2181	65.4758
Total East Asian American GIA		3331	100

## Sheet: S5
	Afircan American	Hispanic Latino American	East Asian American	European American	South Asian American	Ambiguous	N
HL-White	5	2013	1	269	0	128	2416
HL-Other	10	3053	5	103	2	96	3269
NH-AfAm	1729	17	0	8	3	102	1859
NH-Asian	2	3	2942	22	391	221	3581
NH-White	29	400	20	20001	49	1095	21594
NH-NatAm	5	32	1	44	1	14	97
NH-PI	0	4	47	3	9	41	104
Other SIRE	177	384	240	1419	147	563	2930
Unknown SIRE	38	167	75	511	23	72	886
N	1995	6073	3331	22380	625	2332

## Sheet: S6
SIRE	N	k1 (EUR)	k2 (AFR)	k3 (NatAm)	k4 (EAS)
HL-White	2416	0.58 (0.22)	0.05 (0.04)	0.35 (0.21)	0.01 (0.03)
HL-Other	3269	0.48 (0.19)	0.06 (0.06)	0.44 (0.20)	0.01 (0.05)
NH-AfAm	1859	0.24 (0.16)	0.73 (0.17)	0.02 (0.03)	0.01 (0.03)
NH-Asian	3581	0.12 (0.23)	0.01 (0.04)	0.02 (0.02)	0.85 (0.25)
NH-White	21594	0.95 (0.08)	0.02 (0.04)	0.02 (0.04)	0.02 (0.05)
NH-NatAm	97	0.73 (0.28)	0.08 (0.17)	0.16 (0.22)	0.04 (0.12)
NH-PI	104	0.30 (0.27)	0.03 (0.05)	0.03 (0.07)	0.64 (0.31)
