# Supplementary material for: Leveraging genomic diversity for discovery in an electronic health record linked biobank: the UCLA ATLAS Community Health Initiative
Source: Genome Med. 2022 Sep 9;14:104. doi: 10.1186/s13073-022-01106-x (PMC9461263; doi:10.1186/s13073-022-01106-x)
Supplement: Supplementary file 3 — Additional file 3: Table S7. Associations between genetically inferred ancestry and phecodes within ATLAS. [file 13073_2022_1106_MOESM3_ESM.xlsx]

## Sheet: Legends
Table S7: Associations between genetically inferred ancestry and phecodes within ATLAS.	We perform association tests between the individuals’ continental GIA and >1,500 EHR-derived phenotypes (phecodes) across all individuals in ATLAS (N=36,736) as well as across subcontinental GIA within the East Asian American group in ATLAS (N=3,331). Age and sex are used as covariates. Results for each GIA group are listed on a separate sheet.

## Sheet: EA
Phenotype	phecode	pvalue	OR	CI (lower)	CI (upper)
Intestinal infection	8	1.9e-24	0.672694	0.623369	0.725922
Bacterial enteritis	8.5	4.13e-36	0.511295	0.46043	0.56778
Intestinal infection due to C. difficile	8.52	0.024771	0.839624	0.720787	0.978054
Viral Enteritis	8.6	3.9e-12	0.537763	0.451352	0.640718
Tuberculosis	10	2.55e-37	0.271143	0.221909	0.3313
Diseases due to other mycobacteria	31	0.995318	0.999162	0.755202	1.32193
Septicemia	38	1.03e-66	0.549085	0.512939	0.587779
Gram negative septicemia	38.1	2.89e-18	0.549049	0.479796	0.628299
Gram positive septicemia	38.2	0.000774	0.683043	0.54693	0.853031
Bacteremia	38.3	4.85e-23	0.560596	0.499818	0.628765
Bacterial infection NOS	41	1.27e-53	0.6357	0.60012	0.673389
Staphylococcus infections	41.1	0.000348	0.799802	0.707651	0.903952
Methicillin sensitive Staphylococcus aureus	41.11	0.000288	0.707356	0.586618	0.852945
Methicillin resistant Staphylococcus aureus	41.12	0.314264	0.903781	0.742146	1.10062
Streptococcus infection	41.2	4.88e-09	0.697896	0.618679	0.787255
E. coli	41.4	6.92e-23	0.534608	0.47197	0.60556
H. pylori	41.8	2.42e-60	0.306112	0.265695	0.352676
Infection with drug-resistant microorganisms	41.9	1.37e-18	0.500777	0.429288	0.584172
Herpes zoster	53	0.110447	0.920224	0.830919	1.01913
Herpes zoster with nervous system complications	53.1	0.00114	0.70879	0.576059	0.872104
Herpes simplex	54	5.08e-16	1.41789	1.30314	1.54273
Viral hepatitis	70	1.7e-68	0.385938	0.346882	0.429391
Viral hepatitis A	70.1	0.461337	0.859396	0.574254	1.28612
Viral hepatitis B	70.2	2.35e-65	0.208711	0.174354	0.24984
Viral hepatitis C	70.3	2.39e-28	0.458376	0.399107	0.526447
Chronic hepatitis	70.4	3.46e-07	0.564402	0.452954	0.70327
Hepatitis NOS	70.9	5.23e-16	0.596732	0.526703	0.676072
Human immunodeficiency virus [HIV] disease	71	0.025967	0.779216	0.625597	0.970558
HIV infection, symptomatic	71.1	0.0232	0.772581	0.618298	0.965362
Viral warts & HPV	78	4.28e-18	1.41004	1.30466	1.52392
Viral infection	79	3.25e-26	0.768171	0.731582	0.806591
Varicella infection	79.1	3.16e-33	1.74394	1.59263	1.90963
Infectious mononucleosis	79.2	0.831476	1.03135	0.776149	1.37045
Viremia, NOS	79.9	4.6e-07	0.753262	0.674706	0.840965
Postoperative infection	80	0.264956	0.917037	0.787509	1.06787
Infection/inflammation of internal prosthetic device; implant; and graft	81	1.31e-06	0.719758	0.63	0.822304
Graft-versus-host disease	81.1	0.00606	0.620285	0.441036	0.872387
Sexually transmitted infections (not HIV or hepatitis)	90	0.991136	0.999182	0.864798	1.15445
Gonococcal infections	90.2	0.965552	0.991371	0.669012	1.46906
Dermatophytosis / Dermatomycosis	110	9.24e-05	0.882028	0.828234	0.939315
Dermatophytosis	110.1	6.1e-06	0.859983	0.805566	0.918076
Dermatophytosis of nail	110.11	1.75e-08	0.797241	0.736815	0.862623
Althete's foot	110.12	0.004816	0.84475	0.751253	0.949882
Dermatophytosis of the body	110.13	0.302628	1.06784	0.942553	1.20978
Dermatomycoses	110.2	0.377877	1.07946	0.910757	1.2794
Candidiasis	112	0.146217	0.942808	0.870809	1.02076
Candidiasis of skin and nails	112.3	0.991202	0.99886	0.815587	1.22332
Mycoses	117	0.026453	0.855752	0.745773	0.98195
Coccidioidomycosis	117.2	0.001914	0.55932	0.387514	0.807295
Aspergillosis	117.4	0.462024	0.91161	0.712379	1.16656
Spirochetal infection	130	0.000642	1.92222	1.32076	2.79755
Lyme disease	130.1	3.14e-06	3.77204	2.15852	6.59169
Infestation (lice, mites)	132	0.346711	0.880354	0.675128	1.14797
Helminthiases	134	8.41e-05	0.508232	0.362714	0.71213
Other infectious and parasitic diseases	136	1.7e-21	0.743603	0.699613	0.790359
Cancer of mouth	145	0.147984	1.15119	0.951274	1.39312
Cancer of tongue	145.2	0.024704	1.34926	1.03889	1.75236
Cancer of major salivary glands	145.3	0.582941	0.902137	0.624625	1.30294
Cancer of larynx, pharynx, nasal cavities	149	0.285724	1.10379	0.920769	1.32318
Cancer of oropharynx	149.1	0.012225	1.51504	1.09468	2.09681
Cancer of larynx	149.4	0.157407	1.347	0.891312	2.03566
Hx of malignant neoplasm of oral cavity and pharynx	149.5	0.882807	0.982362	0.775377	1.2446
Cancer of of nasal cavities	149.9	0.361168	0.820608	0.53683	1.2544
Cancer of esophagus	150	0.033752	1.43485	1.02812	2.0025
Cancer of stomach	151	0.000224	0.631431	0.494623	0.806079
Colorectal cancer	153	0.310298	0.942023	0.839373	1.05723
Colon cancer	153.2	0.178106	0.911648	0.796813	1.04303
Malignant neoplasm of rectum, rectosigmoid junction, and anus	153.3	0.529842	0.95357	0.822126	1.10603
Cancer of liver and intrahepatic bile duct	155	3.28e-45	0.385191	0.337385	0.43977
Malignant neoplasm of liver, primary	155.1	2.16e-49	0.339547	0.294216	0.391862
Pancreatic cancer	157	0.996846	1.00041	0.818095	1.22334
Neoplasm of unspecified nature of digestive system	158	0.14115	0.89363	0.769314	1.03804
Malignant neoplasm of other and ill-defined sites within the digestive organs and peritoneum	159	0.447517	0.943562	0.812209	1.09616
Malignant neoplasm of small intestine, including duodenum	159.2	0.818568	1.03918	0.748319	1.44309
Malignant neoplasm of gallbladder and extrahepatic bile ducts	159.3	0.003946	0.571578	0.390747	0.836093
Malignant neoplasm of retroperitoneum and peritoneum	159.4	0.809374	0.966759	0.734566	1.27235
Cancer of intrathoracic organs	164	0.693223	1.08735	0.717244	1.64844
Cancer within the respiratory system	165	0.557686	1.03962	0.912975	1.18384
Cancer of bronchus; lung	165.1	0.545682	1.04222	0.911391	1.19183
Cancer of bone and connective tissue	170	0.344075	1.06872	0.931257	1.22648
Bone cancer	170.1	0.624223	0.951347	0.779245	1.16146
Cancer of connective tissue	170.2	0.150716	1.12757	0.957246	1.32821
Skin cancer	172	3.1e-281	5.6594	5.14753	6.22218
Melanomas of skin, dx or hx	172.1	2.66e-57	5.64665	4.56494	6.98469
Melanomas of skin	172.11	2.12e-51	6.03842	4.78015	7.6279
Other non-epithelial cancer of skin	172.2	4.1e-252	5.70639	5.16001	6.31063
Basal cell carcinoma	172.21	1.2e-147	7.49432	6.43394	8.72946
Squamous cell carcinoma	172.22	5.01e-67	4.18511	3.55842	4.92217
Carcinoma in situ of skin	172.3	6.05e-54	5.24468	4.25109	6.4705
Neoplasm of uncertain behavior of skin	173	1.2e-103	2.32547	2.15419	2.51037
Breast cancer	174	3.03e-08	1.31071	1.19105	1.44239
Breast cancer [female]	174.1	6.35e-08	1.30546	1.18526	1.43784
Malignant neoplasm of female breast	174.11	1.81e-07	1.29507	1.17521	1.42715
Breast cancer [male]	174.2	0.367011	1.25463	0.766427	2.05381
Acquired absence of breast	175	2.74e-05	1.29237	1.1464	1.45692
Cervical cancer and dysplasia	180	0.212255	0.913167	0.791708	1.05326
Cervical cancer	180.1	0.439958	1.10799	0.854093	1.43737
Cervical intraepithelial neoplasia [CIN] [Cervical dysplasia]	180.3	0.066653	0.857624	0.7278	1.0106
Malignant neoplasm of uterus	182	0.956281	1.00558	0.824034	1.22714
Cancer of other female genital organs	184	0.183761	1.12333	0.946316	1.33345
Malignant neoplasm of ovary and other uterine adnexa	184.1	0.233922	1.12149	0.928545	1.35452
Malignant neoplasm of ovary	184.11	0.212899	1.13844	0.928344	1.39607
Cancer of other female genital organs (excluding uterus and ovary)	184.2	0.621607	1.09196	0.76999	1.54857
Cancer of prostate	185	0.002406	1.19263	1.06439	1.33634
Cancer of other male genital organs	187	0.603506	1.08509	0.797299	1.47678
Malignant neoplasm of testis	187.2	0.214675	1.25526	0.876548	1.7976
Cancer of urinary organs (incl. kidney and bladder)	189	0.381296	0.945464	0.833916	1.07193
Cancer of kidney and renal pelvis	189.1	3.61e-05	0.711946	0.60595	0.836483
Malignant neoplasm of kidney, except pelvis	189.11	3.93e-05	0.700871	0.591633	0.830279
Cancer of bladder	189.2	0.001466	1.36295	1.12623	1.64943
Malignant neoplasm of bladder	189.21	0.000513	1.4303	1.16877	1.75034
Malignant neoplasm of other urinary organs	189.4	0.947385	1.01066	0.737609	1.38479
Cancer of eye	190	0.048672	1.55997	1.00259	2.4272
Manlignant and unknown neoplasms of brain and nervous system	191	0.860246	1.01311	0.876342	1.17123
Cancer of brain and nervous system	191.1	0.376042	1.0852	0.905497	1.30057
Cancer of brain	191.11	0.118581	1.16654	0.961365	1.4155
Thyroid cancer	193	0.87858	0.98849	0.852061	1.14676
Cancer of other endocrine glands	194	0.386391	0.853082	0.595441	1.2222
Cancer, suspected or other	195	5.69e-06	1.15107	1.0832	1.22319
Malignant neoplasm, other	195.1	0.00012	1.13274	1.06305	1.20701
Malignant neoplasm of head, face, and neck	195.3	0.001399	1.3528	1.12389	1.62834
Radiotherapy	196	1.07e-06	0.882732	0.839592	0.928088
Chemotherapy	197	2.82e-09	0.868104	0.82853	0.909569
Secondary malignant neoplasm	198	0.096533	1.06454	0.988846	1.14602
Secondary malignancy of lymph nodes	198.1	0.020356	1.11949	1.01766	1.23151
Secondary malignancy of respiratory organs	198.2	0.565556	0.961001	0.839066	1.10066
Secondary malignant neoplasm of digestive systems	198.3	0.237223	0.910309	0.778958	1.06381
Secondary malignant neoplasm of liver	198.4	0.869223	0.987701	0.852404	1.14447
Secondary malignancy of brain/spine	198.5	0.83159	0.97866	0.802218	1.19391
Secondary malignancy of bone	198.6	0.034583	1.16324	1.01103	1.33838
Secondary malignant neoplasm of skin	198.7	0.606655	1.10291	0.759617	1.60135
Neoplasm of uncertain behavior	199	8.23e-57	1.7198	1.6085	1.8388
Myeloproliferative disease	200	0.673399	0.976438	0.873957	1.09093
Polycythemia vera	200.1	0.053358	1.23954	0.996898	1.54123
Hodgkin's disease	201	0.000391	1.8558	1.31863	2.61182
Cancer of other lymphoid, histiocytic tissue	202	0.244414	1.08542	0.945493	1.24606
Non-Hodgkins lymphoma	202.2	0.727462	1.02683	0.884783	1.19168
Nodular lymphoma	202.21	0.999565	0.99991	0.723217	1.38246
Reticulosarcoma	202.22	0.846291	1.02488	0.799413	1.31393
Leukemia	204	0.990878	1.00084	0.866643	1.15582
Lymphoid leukemia	204.1	0.188753	1.17037	0.925623	1.47982
Lymphoid leukemia, acute	204.11	0.06661	0.725103	0.514322	1.02227
Lymphoid leukemia, chronic	204.12	0.000185	1.98179	1.38454	2.83667
Myeloid leukemia	204.2	0.240173	0.858868	0.6663	1.10709
Myeloid leukemia, acute	204.21	0.080558	0.771629	0.576932	1.03203
Multiple myeloma	204.4	0.006931	0.73052	0.581628	0.917527
Benign neoplasm of colon	208	1.69e-06	1.14052	1.08075	1.20359
Neuroendocrine tumors	209	0.389342	1.1189	0.866358	1.44507
Benign neoplasm of lip, oral cavity, and pharynx	210	0.44427	1.11924	0.838653	1.49369
Benign neoplasm of other parts of digestive system	211	0.601242	1.02718	0.928905	1.13585
Benign neoplasm of respiratory and intrathoracic organs	212	0.212115	0.829878	0.619162	1.11231
Benign neoplasm of bone and articular cartilage	213	0.303449	1.13348	0.892849	1.43895
Lipoma	214	0.00177	1.17918	1.06342	1.30753
Lipoma of skin and subcutaneous tissue	214.1	0.015733	1.17788	1.03133	1.34525
Other benign neoplasm of connective and other soft tissue	215	1.87e-08	0.743086	0.670029	0.824109
Benign neoplasm of skin	216	4e-218	2.39631	2.26958	2.53011
Screening for malignant neoplasms of the skin	216.1	5.41e-92	2.06101	1.92229	2.20973
Vascular hamartomas and non-neoplastic nevi	217	1.6e-99	2.86176	2.5964	3.15425
Nevus, non-neoplastic	217.1	8.9e-100	2.95222	2.67109	3.26293
Benign neoplasm of uterus	218	5.51e-25	0.638826	0.586724	0.695554
Uterine leiomyoma	218.1	1.16e-25	0.63401	0.582177	0.690457
Benign neoplasm of ovary	220	0.559066	1.07804	0.837825	1.38712
Benign neoplasm of kidney and other urinary organs	223	0.793191	0.961769	0.718638	1.28716
Benign neoplasm of eye	224	2.99e-07	1.78716	1.43122	2.23163
Benign neoplasm of eye, uveal	224.1	1.77e-08	2.03632	1.58996	2.60799
Benign neoplasm of brain and other parts of nervous system	225	0.327335	0.930276	0.805017	1.07503
Benign neoplasm of brain, cranial nerves, meninges	225.1	0.603262	0.96132	0.828438	1.11552
Benign neoplasm of thyroid glands	226	0.458525	1.17293	0.769332	1.78826
Benign neoplasm of other endocrine glands and related structures	227	0.330226	1.06703	0.93639	1.2159
Benign neoplasm of adrenal gland	227.1	0.309565	0.886771	0.703312	1.11808
Benign neoplasm of parathyroid gland	227.2	0.00043	1.49798	1.1962	1.8759
Benign neoplasm of pituitary gland and craniopharyngeal duct (pouch)	227.3	0.913333	0.988076	0.796106	1.22634
Hemangioma and lymphangioma, any site	228	1.7e-118	2.41641	2.24243	2.60389
Hemangioma of skin and subcutaneous tissue	228.1	1.2e-139	3.00215	2.75571	3.27062
Benign neoplasm of unspecified sites	229	0.146193	0.885637	0.751821	1.04327
Simple and unspecified goiter	240	0.003523	0.817301	0.713725	0.935909
Nontoxic nodular goiter	241	0.458552	0.974229	0.90924	1.04386
Nontoxic uninodular goiter	241.1	0.613185	0.980223	0.907174	1.05915
Nontoxic multinodular goiter	241.2	0.827054	1.01018	0.922453	1.10625
Thyrotoxicosis with or without goiter	242	0.005267	0.848127	0.755457	0.952166
Graves' disease	242.1	0.088683	0.845846	0.69756	1.02565
Exophthalmos	242.3	0.004555	0.683398	0.525355	0.888986
Hypothyroidism	244	4.11e-24	1.34042	1.26654	1.41861
Secondary hypothyroidism	244.1	0.756484	1.01781	0.910352	1.13795
Acquired hypothyroidism	244.2	2.01e-15	1.39751	1.2867	1.51785
Hypothyroidism NOS	244.4	1.12e-26	1.37371	1.29603	1.45605
Congenital hypothyroidism	244.5	0.101109	1.51459	0.922059	2.48789
Thyroiditis	245	4.1e-22	1.70201	1.52807	1.89575
Chronic thyroiditis	245.2	2.36e-26	1.87675	1.67092	2.10793
Chronic lymphocytic thyroiditis	245.21	7.21e-26	1.87342	1.66658	2.10593
Other disorders of thyroid	246	0.00014	1.16586	1.0773	1.26168
Thyroid cyst	246.2	0.260453	0.858729	0.65865	1.11959
Abnormal results of function study of thyroid	246.7	0.352535	1.05308	0.944295	1.1744
Secondary diabetes mellitus	249	7.11e-85	0.374691	0.339525	0.413499
Diabetes mellitus	250	0	0.348281	0.329758	0.367845
Type 1 diabetes	250.1	1.65e-14	0.577278	0.501712	0.664227
Type 1 diabetes with ketoacidosis	250.11	0.45478	1.20104	0.742933	1.94161
Type 1 diabetes with renal manifestations	250.12	0.000302	0.581328	0.433143	0.780209
Type 1 diabetes with ophthalmic manifestations	250.13	0.275892	0.826646	0.586941	1.16425
Type 1 diabetes with neurological manifestations	250.14	0.004996	0.648648	0.479469	0.877522
Type 2 diabetes	250.2	0	0.342602	0.324138	0.362118
Type 2 diabetes with ketoacidosis	250.21	0.000159	0.550116	0.403393	0.750204
Type 2 diabetes with renal manifestations	250.22	3.8e-162	0.303942	0.27889	0.331245
Type 2 diabetes with ophthalmic manifestations	250.23	3.42e-95	0.288634	0.256597	0.32467
Type 2 diabetes with neurological manifestations	250.24	1.11e-74	0.42658	0.389348	0.467372
Diabetes type 2 with peripheral circulatory disorders	250.25	6.93e-77	0.373223	0.336329	0.414164
Insulin pump user	250.3	1.5e-137	0.355483	0.327757	0.385554
Abnormal glucose	250.4	1.44e-92	0.620083	0.592265	0.649207
Impaired fasting glucose	250.41	0.020454	0.912068	0.843777	0.985887
Other abnormal glucose	250.42	2.1e-99	0.6052	0.577698	0.634011
Glycosuria or Acetonuria	250.5	0.000142	0.496584	0.346248	0.712194
Polyneuropathy in diabetes	250.6	9.26e-53	0.454474	0.410771	0.502828
Diabetic retinopathy	250.7	9.14e-72	0.281179	0.244735	0.323049
Hypoglycemia	251.1	1.94e-13	0.595745	0.518918	0.683947
Disorders of parathyroid gland	252	0.004475	0.871857	0.7932	0.958316
Hyperparathyroidism	252.1	0.006981	0.873155	0.791213	0.963583
Hypoparathyroidism	252.2	0.176132	0.858386	0.688014	1.07095
Disorders of the pituitary gland and its hypothalamic control	253	0.034488	0.885904	0.791798	0.991195
Pituitary hyperfunction	253.1	0.218804	0.87611	0.709588	1.08171
Pituitary hypofunction	253.2	0.036648	1.34349	1.0185	1.7722
Diabetes insipidus	253.3	0.817172	1.04528	0.718112	1.52149
Anterior pituitary disorders	253.4	0.025803	1.55891	1.05508	2.30332
Other disorders of neurohypophysis	253.7	0.000129	0.717399	0.605247	0.850332
Disorders of adrenal glands	255	0.03825	0.89404	0.804171	0.993954
Adrenal hyperfunction	255.1	0.854109	0.977124	0.763521	1.25048
Cushing's syndrome	255.11	0.175066	1.28768	0.893518	1.85573
Hyperaldosteronism	255.12	0.014236	0.618815	0.421597	0.908289
Adrenal hypofunction	255.2	0.933204	1.00651	0.864856	1.17136
Glucocorticoid deficiency	255.21	0.933204	1.00651	0.864856	1.17136
Adrenogenital disorders	255.3	0.001559	2.35244	1.38464	3.99667
Ovarian dysfunction	256	0.568086	1.04559	0.897194	1.21853
Polycystic ovaries	256.4	0.991674	1.0009	0.846099	1.18401
Testicular dysfunction	257	1.36e-14	1.6439	1.44853	1.86561
Testicular hypofunction	257.1	1.76e-14	1.64053	1.44552	1.86184
Postablative ovarian failure	258.1	0.954159	1.01119	0.691993	1.47761
Other endocrine disorders	259	0.000324	1.24688	1.10557	1.40624
Protein-calorie malnutrition	260	2.22e-39	0.593322	0.548844	0.641405
Cachexia	260.1	2.37e-09	0.604975	0.512956	0.713503
severe protein-calorie malnutrition	260.2	1.88e-25	0.544273	0.485461	0.610211
Nutritional marasmus	260.22	8.41e-05	0.53548	0.392233	0.731043
Adult failure to thrive	260.3	9.02e-07	0.686527	0.590855	0.797689
Anorexia	260.6	2.32e-10	0.685792	0.610297	0.770627
Vitamin deficiency	261	5.11e-28	0.762754	0.726738	0.800555
Vitamin B-complex deficiencies	261.2	0.231472	1.05041	0.969114	1.13851
Vitamin D deficiency	261.4	3.62e-44	0.698008	0.663601	0.734199
Mineral deficiency NEC	262	0.051082	0.889667	0.791072	1.00055
Other nutritional deficiency	263	0.010984	0.884075	0.80399	0.972138
Lack of normal physiological development	264	4.76e-06	0.574634	0.453228	0.728561
Failure to thrive (childhood)	264.2	0.001976	0.576581	0.406781	0.817261
Lack of normal physiological development, unspecified	264.9	0.001575	0.588407	0.42349	0.817546
Proteinuria	269	3.38e-46	0.530488	0.48625	0.578751
Disorders of protein plasma/amino-acid transport and metabolism	270	3.99e-05	0.802006	0.72187	0.891038
Disturbances of amino-acid transport	270.1	0.000511	1.67332	1.25161	2.23711
Disturbances of sulphur-bearing amino-acid metabolism	270.11	8.59e-05	1.98286	1.40906	2.79033
Disorders of amino-acid metabolism	270.2	8.45e-12	0.29672	0.209384	0.420483
Disorders of urea cycle metabolism	270.21	1.14e-13	0.194541	0.126268	0.299729
Disorders of plasma protein metabolism	270.3	2.27e-05	0.774943	0.688715	0.871966
Paraproteinemia	270.32	0.306533	0.914728	0.771075	1.08514
Amyloidosis	270.33	0.001628	0.647874	0.494571	0.848696
Other specified disorders of plasma protein metabolism	270.38	1.4e-08	0.628409	0.53523	0.73781
Disorders of carbohydrate transport and metabolism	271	2.91e-50	0.679496	0.64584	0.714906
Intestinal disaccharidase deficiencies and disaccharide malabsorption	271.3	4.21e-51	0.67657	0.642977	0.711919
Other disorders of carbohydrate transport and metabolism	271.9	0.181086	1.35805	0.867221	2.12668
Disorders of lipoid metabolism	272	2.92e-24	0.771822	0.734215	0.811356
Hyperlipidemia	272.1	5.35e-24	0.772928	0.735256	0.81253
Hypercholesterolemia	272.11	0.043473	0.946261	0.89686	0.998383
Hyperglyceridemia	272.12	1.02e-13	0.661707	0.593485	0.73777
Mixed hyperlipidemia	272.13	0.024156	0.934362	0.880814	0.991166
Unspecified disorder of lipoid metabolism	272.9	0.538915	1.07955	0.845682	1.37809
Gout and other crystal arthropathies	274	4.45e-08	0.780294	0.71395	0.852803
Gout	274.1	4.01e-13	0.697453	0.632762	0.768758
Gouty arthropathy	274.11	7.64e-11	0.67544	0.600153	0.760172
Crystal arthropathies	274.2	0.369482	1.08306	0.909856	1.28924
Chondrocalcinosis	274.21	0.277935	1.10378	0.923458	1.31931
Disorders of mineral metabolism	275	7.51e-43	0.656299	0.617984	0.696989
Disorders of iron metabolism	275.1	0.140824	1.19447	0.942903	1.51316
Hereditary hemochromatosis	275.11	0.00021	2.66309	1.58644	4.4704
Disorders of magnesium metabolism	275.3	1.68e-42	0.511358	0.464453	0.562999
Disorders of calcium/phosphorus metabolism	275.5	1.17e-57	0.527869	0.488144	0.570827
Hypocalcemia	275.51	1.97e-32	0.502673	0.448652	0.563198
Disorders of phosphorus metabolism	275.53	1.19e-66	0.39349	0.353916	0.437489
Hypercalcemia	275.6	0.089733	0.917625	0.830884	1.01342
Disorders of fluid, electrolyte, and acid-base balance	276	8.14e-68	0.643775	0.612619	0.676515
Electrolyte imbalance	276.1	3.19e-77	0.603879	0.572622	0.636842
Hyperosmolality and/or hypernatremia	276.11	1.44e-26	0.493245	0.433182	0.561635
Hyposmolality and/or hyponatremia	276.12	3.45e-53	0.5801	0.541139	0.621865
Hyperpotassemia	276.13	2.35e-45	0.588347	0.546623	0.633255
Hypopotassemia	276.14	7.63e-39	0.599427	0.555033	0.647372
Acid-base balance disorder	276.4	1.31e-88	0.456847	0.423016	0.493384
Acidosis	276.41	2.61e-77	0.459204	0.423069	0.498426
Alkalosis	276.42	1.47e-18	0.470846	0.398068	0.55693
Hypovolemia	276.5	4.45e-26	0.697625	0.652535	0.74583
Fluid overload	276.6	5.8e-52	0.502087	0.459318	0.548838
Polydipsia	276.8	0.508289	1.11389	0.8092	1.5333
Other disorders of metabolism	277	3.91e-07	0.827355	0.768945	0.890202
Disorders of bilirubin excretion	277.4	0.214141	0.920853	0.808523	1.04879
Other disorders of lipoid metabolism	277.5	0.874823	0.987278	0.841892	1.15777
Lipoprotein disorders	277.51	0.728568	1.03697	0.844739	1.27294
Dysmetabolic syndrome X	277.7	7.14e-08	0.674275	0.58421	0.778225
Overweight, obesity and other hyperalimentation	278	3.04e-32	0.756162	0.721919	0.792029
Obesity	278.1	8.52e-42	0.698853	0.663541	0.736044
Morbid obesity	278.11	2.66e-25	0.699977	0.65444	0.748683
Localized adiposity	278.3	0.343951	0.862011	0.633812	1.17237
Abnormal weight gain	278.4	0.004893	1.13257	1.03851	1.23516
Disorders involving the immune mechanism	279	3.68e-24	0.699777	0.653118	0.74977
Immunity deficiency	279.1	6.18e-26	0.682154	0.635283	0.732484
Deficiency of humoral immunity	279.11	2.05e-12	1.8499	1.55841	2.19591
Autoimmune disease NEC	279.2	0.619521	1.07838	0.800597	1.45254
Other immunological findings	279.7	0.159919	0.948661	0.881433	1.02102
Other specified disorders involving the immune mechanism	279.8	0.61471	0.939747	0.737772	1.19702
Iron deficiency anemias	280	9.78e-39	0.663712	0.623987	0.705966
Iron deficiency anemias, unspecified or not due to blood loss	280.1	2.45e-33	0.670673	0.628416	0.715772
Iron deficiency anemia secondary to blood loss (chronic)	280.2	3.3e-15	0.68229	0.620393	0.750363
Other deficiency anemia	281	3.2e-06	0.775621	0.69697	0.863147
Megaloblastic anemia	281.1	0.055378	0.835549	0.695263	1.00414
Pernicious anemia	281.11	0.420352	1.15169	0.816867	1.62374
Other vitamin B12 deficiency anemia	281.12	0.624565	0.935467	0.716143	1.22196
Folate-deficiency anemia	281.13	0.002713	0.589298	0.417075	0.832637
Deficiency anemias	281.9	2.02e-05	0.759507	0.669273	0.861907
Hereditary hemolytic anemias	282	6.22e-10	0.661747	0.58059	0.754249
Sickle cell anemia	282.5	1.42e-12	0.070716	0.033974	0.147196
Other hemoglobinopathies	282.8	4.84e-05	0.701991	0.591843	0.832638
Other hereditary hemolytic anemias	282.9	0.057442	0.809078	0.650239	1.00672
Acquired hemolytic anemias	283	0.004267	0.686669	0.530615	0.888619
Aplastic anemia	284	1.45e-26	0.594181	0.539981	0.653822
Pancytopenia	284.1	5.57e-25	0.59642	0.540675	0.657913
Other anemias	285	1.11e-91	0.623011	0.595198	0.652124
Acute posthemorrhagic anemia	285.1	4.06e-27	0.702218	0.658523	0.748813
Anemia of chronic disease	285.2	2.5e-111	0.454369	0.424092	0.486808
Anemia in chronic kidney disease	285.21	2.4e-110	0.339784	0.309055	0.373568
Anemia in neoplastic disease	285.22	0.02507	0.858359	0.750997	0.981068
Coagulation defects	286	8.05e-26	0.684109	0.637337	0.734314
Congenital coagulation defects	286.1	0.414272	1.14483	0.82741	1.58401
Encounter for long-term (current) use of anticoagulants	286.2	0.022244	0.919477	0.855625	0.988093
Coagulation defects complicating pregnancy or postpartum	286.3	0.050441	1.29076	0.999509	1.66687
Acquired coagulation factor deficiency	286.4	1.58e-27	0.409537	0.348654	0.481053
Defibrination syndrome	286.6	1.13e-06	0.584318	0.470644	0.725447
Other and unspecified coagulation defects	286.7	2.04e-24	0.587441	0.530346	0.650684
Hypercoagulable state	286.8	0.274223	1.07952	0.94116	1.23822
Primary hypercoagulable state	286.81	0.192681	1.10602	0.950428	1.28708
Abnormal coagulation profile	286.9	7.19e-09	0.70315	0.62408	0.792237
Purpura and other hemorrhagic conditions	287	2.81e-21	0.727315	0.68093	0.77686
Spontaneous ecchymoses	287.1	0.053136	1.25696	0.996913	1.58484
Thrombocytopenia	287.3	2.5e-37	0.635126	0.592374	0.680964
Primary thrombocytopenia	287.31	0.91536	1.01385	0.786711	1.30657
Secondary thrombocytopenia	287.32	4.77e-31	0.473091	0.416834	0.536941
Qualitative platelet defects	287.4	0.003279	0.561431	0.382105	0.824917
Diseases of white blood cells	288	2.47e-06	0.866595	0.816478	0.919788
Decreased white blood cell count	288.1	1.32e-18	0.747777	0.700924	0.797763
Neutropenia	288.11	1.04e-13	0.72916	0.670913	0.792465
Elevated white blood cell count	288.2	6.83e-07	0.854547	0.803145	0.909238
Eosinophilia	288.3	0.619672	0.952032	0.784054	1.156
Other diseases of blood and blood-forming organs	289	0.372435	0.968952	0.904071	1.03849
Personal history of diseases of blood and blood-forming organs	289.3	0.000449	0.813722	0.72523	0.913011
Lymphadenitis	289.4	0.292889	1.03752	0.968701	1.11122
Diseases of spleen	289.5	0.270345	0.889873	0.723149	1.09504
Polycythemia, secondary	289.8	0.893277	0.989001	0.841444	1.16243
Abnormality of red blood cells	289.9	0.368471	0.941643	0.825993	1.07349
Delirium dementia and amnestic and other cognitive disorders	290	2.12e-07	0.748066	0.670381	0.834754
Dementias	290.1	0.001543	0.797388	0.693113	0.91735
Alzheimer's disease	290.11	0.111657	0.828484	0.657059	1.04463
Dementia with cerebral degenerations	290.12	0.212393	1.39305	0.827352	2.34555
Senile dementia	290.13	0.961429	0.988371	0.61522	1.58785
Vascular dementia	290.16	0.002813	0.666287	0.51047	0.869665
Delirium due to conditions classified elsewhere	290.2	8.58e-05	0.718027	0.608628	0.847091
Other persistent mental disorders due to conditions classified elsewhere	290.3	0.779591	1.0216	0.879578	1.18656
Other specified nonpsychotic and/or transient mental disorders	291	0.049704	0.91505	0.837412	0.999885
Specific nonpsychotic mental disorders due to brain damage	291.4	0.029149	1.22703	1.02099	1.47465
Alteration of consciousness	291.8	0.000573	0.839848	0.760439	0.92755
Neurological disorders	292	1.14e-11	0.815137	0.768423	0.864691
Aphasia/speech disturbance	292.1	0.006923	0.853056	0.76012	0.957353
Aphasia	292.11	0.032673	0.815102	0.675685	0.983286
Symbolic dysfunction	292.12	0.287819	1.22382	0.843279	1.77608
Mild cognitive impairment	292.2	0.015158	1.24867	1.04378	1.49377
Memory loss	292.3	0.725169	0.984948	0.905091	1.07185
Altered mental status	292.4	4.73e-20	0.674031	0.61953	0.733326
Transient alteration of awareness	292.5	0.035835	0.814353	0.672242	0.986507
Hallucinations	292.6	0.059057	0.781	0.604222	1.0095
Symptoms involving head and neck	293	0.962326	0.997271	0.890371	1.11701
Swelling, mass, or lump in head and neck [Space-occupying lesion, intracranial NOS]	293.1	0.31701	0.961902	0.891433	1.03794
Schizophrenia and other psychotic disorders	295	0.108725	0.894847	0.781245	1.02497
Schizophrenia	295.1	0.000677	0.607855	0.456158	0.809999
Paranoid disorders	295.2	0.089609	0.788418	0.599165	1.03745
Psychosis	295.3	0.795462	0.97961	0.838317	1.14472
Mood disorders	296	4.13e-43	1.39724	1.33225	1.4654
Bipolar	296.1	2.56e-07	1.32652	1.19136	1.47703
Depression	296.2	4.4e-38	1.37398	1.30924	1.44192
Major depressive disorder	296.22	4.42e-27	1.32261	1.25704	1.39161
Suicidal ideation or attempt	297	0.738853	1.0305	0.863649	1.22958
Suicidal ideation	297.1	0.884016	0.985651	0.81169	1.1969
Suicide or self-inflicted injury	297.2	0.021107	1.63109	1.07619	2.4721
Anxiety disorders	300	5.2e-51	1.41354	1.35113	1.47883
Anxiety disorder	300.1	1.74e-56	1.44918	1.38414	1.51727
Generalized anxiety disorder	300.11	1.58e-17	1.35326	1.2623	1.45078
Agorophobia, social phobia, and panic disorder	300.12	0.001655	1.20446	1.07265	1.35245
Phobia	300.13	3.26e-06	1.54552	1.28661	1.85653
Obsessive-compulsive disorders	300.3	5.87e-11	2.49155	1.89575	3.2746
Dysthymic disorder	300.4	8.58e-05	1.237	1.11243	1.37552
Acute reaction to stress	300.8	0.120465	0.842523	0.678658	1.04595
Posttraumatic stress disorder	300.9	0.022845	1.19505	1.02505	1.39324
Personality disorders	301	0.000463	1.68405	1.2579	2.25457
Antisocial/borderline personality disorder	301.2	0.016445	1.60559	1.0905	2.36399
Sexual and gender identity disorders	302	1.39e-06	1.43001	1.23668	1.65357
Decreased libido	302.1	9.81e-08	1.5748	1.33261	1.861
Psychogenic and somatoform disorders	303	0.774733	1.01977	0.891798	1.16611
Psychogenic disorder	303.3	0.883473	1.0113	0.870199	1.17528
Gastrointestinal malfunction arising from mental factors	303.31	0.405343	0.921232	0.759354	1.11762
Somatoform disorder	303.4	0.83042	1.02952	0.788895	1.34353
Adjustment reaction	304	0.295258	0.961211	0.892575	1.03512
Eating disorder	305.2	1.35e-05	1.68547	1.33235	2.13218
Other mental disorder	306	1.36e-12	0.844062	0.805408	0.884571
Mental disorders durring/after pregnancy	306.1	0.189605	1.12467	0.943594	1.3405
Tension headache	306.9	8.24e-13	0.617597	0.54124	0.704726
Conduct disorders	312	0.852103	0.977081	0.765727	1.24677
Pervasive developmental disorders	313	1.16e-37	2.26234	1.99702	2.56292
Attention deficit hyperactivity disorder	313.1	8.5e-39	2.45845	2.14728	2.81472
Autism	313.3	0.16098	1.32248	0.89467	1.95487
Develomental delays and disorders	315	0.022731	0.850693	0.740199	0.977682
Speech and language disorder	315.2	0.904627	0.983661	0.751303	1.28788
Substance addiction and disorders	316	4.05e-09	1.26481	1.16958	1.36779
Polyneuropathy due to drugs	316.1	0.093757	1.14794	0.976885	1.34896
Alcohol-related disorders	317	0.275097	0.952284	0.872239	1.03968
Alcoholism	317.1	0.00476	0.871754	0.792516	0.958914
Alcoholic liver damage	317.11	7.23e-21	0.446877	0.377589	0.52888
Tobacco use disorder	318	3.45e-07	1.13973	1.08382	1.19852
Meningitis	320	0.228926	0.874365	0.702597	1.08812
Encephalitis	323	0.337266	0.884101	0.687434	1.13703
Encephalitis, non-infectious	323.8	0.402437	0.88276	0.659275	1.182
Other CNS infection and poliomyelitis	324	0.007693	0.744059	0.598674	0.92475
Sleep disorders	327	7.86e-14	1.20469	1.14726	1.26499
Hypersomnia	327.1	0.42609	1.03857	0.946152	1.14002
Sleep apnea	327.3	0.189365	0.963212	0.910778	1.01866
Central/nonobstroctive sleep apnea	327.31	0.099265	1.14729	0.974367	1.35089
Obstructive sleep apnea	327.32	0.081633	0.947097	0.890891	1.00685
Insomnia	327.4	2.99e-12	1.21266	1.14873	1.28014
Organic or persistent insomnia	327.41	1.3e-07	1.27447	1.16472	1.39456
Parasomnia	327.5	0.009146	1.33244	1.07379	1.6534
Circadian rhythm sleep disorder	327.6	0.048437	1.25731	1.00157	1.57835
Sleep related movement disorders	327.7	1.51e-06	1.32511	1.18149	1.48618
Restless legs syndrome	327.71	3.03e-10	1.65686	1.41591	1.93881
Sleep related leg cramps	327.72	0.838612	1.033	0.755822	1.41182
Other cerebral degenerations	331	0.005425	0.799477	0.682808	0.936081
Hydrocephalus	331.1	0.076245	0.806045	0.635095	1.02301
Cerebral degeneration, unspecified	331.9	0.391008	0.898797	0.70434	1.14694
Parkinson's disease	332	0.020305	1.33922	1.04645	1.71391
Extrapyramidal disease and abnormal movement disorders	333	6.44e-06	1.30215	1.16105	1.46041
Essential tremor	333.1	5.4e-05	1.40743	1.19227	1.66143
Myoclonus	333.2	0.353602	0.871224	0.651075	1.16581
Torsion dystonia	333.4	0.008129	1.38342	1.08786	1.7593
Other degenerative diseases of the basal ganglia	333.8	0.331042	1.23325	0.808086	1.8821
Degenerative disease of the spinal cord	334	0.340728	0.934884	0.813954	1.07378
Spinocerebellar disease	334.1	0.106211	1.42871	0.926739	2.20256
Multiple sclerosis	335	0.054537	1.26092	0.995498	1.59711
Disorders of the autonomic nervous system	337	0.085004	0.86256	0.728989	1.02061
Peripheral autonomic neuropathy	337.1	9.32e-08	0.538621	0.429186	0.675959
Pain	338	0.464945	1.01641	0.972992	1.06176
Acute pain	338.1	9.82e-05	0.909718	0.867419	0.954079
Chronic pain	338.2	0.000427	1.08456	1.03667	1.13467
Other headache syndromes	339	2.02e-17	0.793735	0.752526	0.837201
Migraine	340	4.14e-22	1.37863	1.29175	1.47136
Migrain with aura	340.1	7.62e-14	1.54379	1.37769	1.72992
Other demyelinating diseases of central nervous system	341	0.58983	0.901743	0.619121	1.31338
Hemiplegia	342	2.25e-07	0.578944	0.470732	0.712033
Other paralytic syndromes	344	3.71e-05	0.665023	0.547834	0.80728
Epilepsy, recurrent seizures, convulsions	345	0.001524	0.853885	0.774439	0.941482
Epilepsy	345.1	0.378825	0.938499	0.814784	1.081
Generalized convulsive epilepsy	345.11	0.406375	0.903122	0.71004	1.14871
Partial epilepsy	345.12	0.053035	1.21843	0.997417	1.48841
Convulsions	345.3	0.000316	0.826129	0.744571	0.916619
Abnormal findings on study of brain and/or nervous system	346	0.216262	0.830376	0.618473	1.11488
Nonspecific abnormal findings on radiological and other examination of skull and head	346.1	0.043982	0.88391	0.7839	0.996679
Nonspecific abnormal results of function study of brain and central nervous system	346.2	0.446561	0.875663	0.622095	1.23259
Cataplexy and narcolepsy	347	0.001296	2.34183	1.3944	3.93299
Other conditions of brain	348	1.05e-23	0.642931	0.5898	0.700848
Cerebral edema and compression of brain	348.2	9.85e-05	0.760134	0.66213	0.872645
Cerebral cysts	348.4	0.97575	1.00499	0.729204	1.38507
Coma	348.7	1.83e-09	0.58651	0.492876	0.697932
Encephalopathy, not elsewhere classified	348.8	1.85e-30	0.537384	0.483281	0.597545
Other conditions of brain, NOS	348.9	2.45e-08	0.744426	0.671078	0.82579
Other and unspecified disorders of the nervous system	349	0.00208	0.840515	0.7525	0.938824
Abnormal movement	350	0.826656	0.993314	0.935427	1.05478
Abnormal involuntary movements	350.1	0.999197	1.00004	0.927347	1.07843
Abnormality of gait	350.2	0.908865	0.995464	0.920914	1.07605
Lack of coordination	350.3	0.381185	1.08544	0.903476	1.30405
Abnormal reflex	350.5	0.14713	1.27593	0.917815	1.77378
Disturbances of sensation of smell and taste	350.6	0.193461	1.0899	0.957277	1.2409
Other peripheral nerve disorders	351	0.006401	1.08096	1.02213	1.14318
Disorders of other cranial nerves	352	0.017045	0.841957	0.730992	0.969766
Trigeminal nerve disorders [CN5]	352.1	0.9929	0.99896	0.794309	1.25634
Facial nerve disorders [CN7]	352.2	0.000456	0.722118	0.601943	0.866284
Nerve root and plexus disorders	353	0.000706	1.33189	1.12837	1.57212
Nerve plexus lesions	353.1	4.78e-05	1.56546	1.26131	1.94295
Nerve root lesions	353.2	0.708819	1.09541	0.678992	1.76721
Complex regional/central pain syndrome	355	0.000453	1.472	1.18595	1.82703
Chronic pain syndrome	355.1	0.000765	1.28079	1.10886	1.47937
Hereditary and idiopathic peripheral neuropathy	356	0.020261	1.12463	1.01846	1.24187
Inflammatory and toxic neuropathy	357	0.029282	1.07238	1.00707	1.14194
Myoneural disorders	358	0.687103	1.042	0.852961	1.27293
Myasthenia gravis	358.1	0.709623	1.08304	0.711683	1.64818
Muscular dystrophies and other myopathies	359	8.95e-09	0.665365	0.579084	0.764501
Myopathy	359.2	1.27e-09	0.640331	0.554502	0.739445
Disorders of the globe	360	0.000863	0.672906	0.533022	0.849502
Progressive myopia	360.2	0.00144	0.615244	0.45635	0.829462
Retinal detachments and defects	361	0.065003	0.870434	0.751146	1.00866
Retinal detachment with retinal defect	361.1	0.340658	1.11973	0.887345	1.41297
Other retinal disorders	362	1.32e-09	0.785953	0.727092	0.849578
Degeneration of macula and posterior pole of retina	362.2	0.004919	0.873173	0.794423	0.95973
Macular degeneration, dry	362.21	0.000845	1.42196	1.1564	1.7485
Macular degeneration, wet	362.22	0.182899	1.21036	0.913901	1.60299
Cystoid macular degeneration of retina	362.23	0.001104	0.742363	0.620717	0.887849
Macular puckering of retina	362.26	0.020725	0.848734	0.738608	0.97528
Drusen (degenerative) of retina	362.27	0.000206	0.715211	0.599205	0.853677
Macular degeneration (senile) of retina NOS	362.29	0.00212	1.32698	1.1079	1.58939
Other nondiabetic retinopathy	362.3	7.79e-06	0.613344	0.495035	0.759929
Separation of retinal layers	362.31	0.001118	0.542113	0.375117	0.783452
Retinal vascular changes and abnomalities	362.4	0.015881	0.807735	0.679055	0.960799
Peripheral retinal degenerations	362.6	0.007157	0.744513	0.600478	0.923096
Retinal hemorrhage/ischemia	362.8	9.48e-06	0.546095	0.417826	0.713742
Retinal edema	362.9	0.0228	0.788856	0.643172	0.967537
Chorioretinal inflammations, scars, and other disorders of choroid	363	0.071772	0.809869	0.643756	1.01885
Chorioretinal scars	363.3	0.005686	0.673933	0.509504	0.891428
Corneal opacity and other disorders of cornea	364	0.434872	0.941501	0.809306	1.09529
Corneal opacity	364.1	9.72e-05	0.586117	0.448034	0.766758
Corneal edema	364.2	0.716546	0.92861	0.622574	1.38508
Corneal degenerations	364.4	0.037423	0.759223	0.585738	0.984091
Corneal dystrophy	364.5	0.006591	1.47296	1.11392	1.94771
Fuchs' dystrophy	364.51	0.188893	1.27166	0.888535	1.81999
Cornea replaced by transplant	364.9	0.178187	0.753877	0.499666	1.13742
Glaucoma	365	6.1e-54	0.539815	0.499238	0.583689
Open-angle glaucoma	365.1	2.45e-20	0.552595	0.487272	0.626674
Primary open angle glaucoma	365.11	1.22e-17	0.51112	0.438245	0.596112
Primary angle-closure glaucoma	365.2	1.95e-09	0.562177	0.465791	0.678508
Cataract	366	5.18e-22	0.738418	0.694287	0.785354
Nonsenile Cataract	366.1	0.06953	0.712705	0.494387	1.02743
Senile cataract	366.2	1.57e-19	0.736973	0.689785	0.78739
Disorders of refraction and accommodation; blindness and low vision	367	2.39e-18	0.755016	0.70889	0.804144
Myopia	367.1	1.94e-06	0.774451	0.697076	0.860415
Astigmatism	367.2	0.031875	0.898999	0.815693	0.990813
Presbyopia	367.4	6.4e-10	0.731856	0.662873	0.808019
Hypermetropia	367.8	0.345527	0.920113	0.773946	1.09388
Blindness and low vision	367.9	5.6e-09	0.730214	0.656947	0.811652
Visual disturbances	368	0.000134	0.883677	0.829329	0.941586
Amblyopia	368.1	0.800256	1.0364	0.785671	1.36715
Diplopia and disorders of binocular vision	368.2	0.779532	1.02134	0.880982	1.18406
Anisometropia	368.3	0.867882	1.03208	0.711469	1.49716
Visual field defects	368.4	0.017395	0.805775	0.674407	0.962731
Subjective visual disturbances	368.9	0.552076	0.958847	0.834826	1.10129
Psychophysical visual disturbances	368.91	0.863169	0.970572	0.691032	1.36319
Infection of the eye	369	0.166391	0.945111	0.872488	1.02378
Eye infection, viral	369.2	0.098491	0.850962	0.702692	1.03052
Conjunctivitis, infectious	369.5	0.653727	0.980591	0.900111	1.06827
Keratitis	370	0.039915	0.842865	0.716039	0.992155
Corneal ulcer	370.1	0.24676	0.809333	0.565799	1.15769
Superficial keratitis	370.2	0.475849	1.11543	0.826091	1.50611
Keratoconjunctivitis	370.3	0.114624	0.807695	0.619477	1.0531
Keratoconjunctivitis sicca	370.31	0.401125	0.84472	0.569685	1.25254
Inflammation of the eye	371	0.222505	0.959077	0.896805	1.02567
Uveitis, noninfectious or NOS	371.1	0.001279	0.697996	0.560827	0.868715
Conjunctivitis, noninfectious	371.2	0.002655	0.8387	0.747795	0.940656
Allergic conjunctivitis	371.21	0.000139	0.784061	0.691813	0.88861
Inflammation of eyelids	371.3	0.914901	1.00432	0.927933	1.087
Noninfectious dermatoses of eyelid	371.33	0.653378	1.08181	0.767529	1.52479
Disorders of conjunctiva	372	1.73e-41	0.494205	0.446111	0.547485
Other disorders of eyelids	374	5.37e-06	0.81894	0.751417	0.89253
Ectropion or entropion	374.1	0.066303	0.813081	0.651957	1.01402
Lagophthalmos	374.2	0.208471	0.797855	0.56117	1.13437
Ptosis of eyelid	374.3	3.4e-06	0.730326	0.639625	0.833889
Dermatochalasis	374.6	1.43e-06	0.664364	0.562602	0.784533
Disorders of lacrimal system	375	0.001213	0.769355	0.656372	0.901786
Dry eyes	375.1	1.86e-20	0.715071	0.666123	0.767617
Epiphora	375.2	0.000415	0.738654	0.624319	0.873928
Disorders of the orbit	376	0.515455	0.878865	0.59556	1.29694
Disorders of optic nerve and visual pathways	377	2.83e-06	0.703759	0.607531	0.815229
Optic atrophy	377.1	5.02e-09	0.537495	0.4365	0.661858
Optic neuritis/neuropathy	377.3	0.190841	0.866723	0.699527	1.07388
Strabismus and other disorders of binocular eye movements	378	0.691324	0.974276	0.85667	1.10803
Strabismus (not specified as paralytic)	378.1	0.794379	0.977934	0.826868	1.1566
Nystagmus and other irregular eye movements	378.2	0.800474	1.04039	0.765293	1.41439
Paralytic strabismus	378.5	0.127834	0.781698	0.569328	1.07329
Other disorders of eye	379	1.48e-06	0.846138	0.7905	0.905693
Scleritis and episcleritis	379.1	0.000665	0.53815	0.376663	0.76887
Disorders of vitreous body	379.2	0.005056	0.891536	0.822772	0.966047
Aphakia and other disorders of lens	379.3	0.645903	0.915165	0.626997	1.33578
Anomalies of pupillary function	379.4	0.620044	0.933129	0.709766	1.22679
Disorders of iris and ciliary body	379.5	0.008957	0.722868	0.566721	0.922037
Pain, swelling or discharge of eye	379.9	1.1e-15	0.683611	0.622897	0.750242
Disorders of external ear	380	0.000533	1.43782	1.17075	1.76583
Otitis externa	380.1	0.071017	1.10827	0.991236	1.23911
Impacted cerumen	380.4	0.000289	1.13907	1.06163	1.22215
Otitis media and Eustachian tube disorders	381	6.75e-07	1.22587	1.13124	1.32842
Otitis media	381.1	0.353008	1.04999	0.947277	1.16385
Suppurative and unspecified otitis media	381.11	0.334629	1.06227	0.9396	1.20095
Eustachian tube disorders	381.2	2.43e-14	1.5644	1.39443	1.7551
Mastoiditis & related conditions	381.3	0.362608	0.859494	0.620409	1.19071
Otorrhea	381.9	0.660749	0.951972	0.764125	1.186
Otalgia	382	0.095288	1.07455	0.987499	1.16928
Other disorders of tympanic membrane	384	0.479794	0.922096	0.736338	1.15472
Perforation of tympanic membrane	384.4	0.093702	0.794	0.60629	1.03982
Other disorders of middle ear and mastoid	385	0.933203	0.9874	0.734042	1.32821
Vertiginous syndromes and other disorders of vestibular system	386	0.704936	0.982119	0.89455	1.07826
Meniere's disease	386.1	0.254448	1.16821	0.894121	1.52631
Peripheral or central vertigo	386.2	0.175128	0.927948	0.832873	1.03388
Labyrinthitis	386.3	0.006322	1.50097	1.12144	2.00895
Dizziness and giddiness (Light-headedness and vertigo)	386.9	9.85e-11	0.835708	0.79148	0.882408
Other disorders of ear	388	7.51e-05	1.21345	1.10264	1.33541
Hearing loss	389	3.09e-09	1.18643	1.12122	1.25543
Sensorineural hearing loss	389.1	0.565901	1.02368	0.945058	1.10885
Conductive hearing loss	389.2	0.280862	0.894897	0.731342	1.09503
Degenerative and vascular disorders of ear	389.3	0.022996	1.43606	1.05118	1.96187
Tinnitus	389.4	0.02143	1.10315	1.01463	1.1994
Disorders of acoustic nerve	389.5	0.000941	1.50785	1.18214	1.9233
Rheumatic disease of the heart valves	394	8.55e-16	0.684393	0.624004	0.750626
Mitral valve stenosis and aortic valve stenosis	394.1	0.181401	0.855249	0.679993	1.07568
Mitral valve disease	394.2	0.012569	0.839072	0.731067	0.963034
Aortic valve disease	394.3	0.282571	0.804336	0.540702	1.19651
Disease of tricuspid valve	394.7	4.29e-14	0.569843	0.492453	0.659396
Heart valve disorders	395	0.001551	0.898796	0.841327	0.96019
Nonrheumatic mitral valve disorders	395.1	0.602051	1.02318	0.938736	1.11522
Nonrheumatic aortic valve disorders	395.2	0.024824	0.900385	0.821538	0.9868
Nonrheumatic tricuspid valve disorders	395.3	1.27e-19	0.580514	0.516102	0.652965
Nonrheumatic pulmonary valve disorders	395.4	0.005914	0.73499	0.59029	0.915162
Heart valve replaced	395.6	0.285314	1.07415	0.942064	1.22475
Abnormal heart sounds	396	0.010462	0.902711	0.834677	0.976289
Hypertension	401	2.6e-116	0.55055	0.523163	0.579372
Essential hypertension	401.1	4.6e-112	0.557841	0.530181	0.586943
Hypertensive heart and/or renal disease	401.2	2.4e-105	0.495993	0.465689	0.528269
Hypertensive heart disease	401.21	1.9e-14	0.696155	0.634519	0.763778
Hypertensive chronic kidney disease	401.22	3.5e-109	0.437356	0.406559	0.470485
Other hypertensive complications	401.3	4.01e-70	0.505083	0.468296	0.544761
Elevated blood pressure reading without diagnosis of hypertension	402	9.75e-05	1.14861	1.07129	1.23151
Ischemic Heart Disease	411	2.84e-19	0.769006	0.726136	0.814406
Unstable angina (intermediate coronary syndrome)	411.1	1.55e-09	0.628104	0.540116	0.730426
Myocardial infarction	411.2	1.3e-20	0.66066	0.60544	0.720916
Angina pectoris	411.3	4.21e-13	0.716051	0.654217	0.78373
Coronary atherosclerosis	411.4	1.39e-10	0.821119	0.773145	0.87207
Aneurysm and dissection of heart	411.41	0.659578	0.923666	0.648747	1.31509
Other chronic ischemic heart disease, unspecified	411.8	1.69e-21	0.575969	0.514144	0.645227
Other acute and subacute forms of ischemic heart disease	411.9	2.26e-08	0.61419	0.517717	0.728641
Other forms of chronic heart disease	414	2.33e-07	0.786709	0.718333	0.861593
ASCVD	414.2	0.724477	0.950633	0.717388	1.25971
Pulmonary heart disease	415	1.54e-20	0.691619	0.639858	0.747568
Acute pulmonary heart disease	415.1	0.000257	0.79729	0.706096	0.900263
Pulmonary embolism and infarction, acute	415.11	0.000278	0.798153	0.706784	0.901333
Chronic pulmonary heart disease	415.2	6.59e-29	0.59081	0.53864	0.648032
Primary pulmonary hypertension	415.21	1.66e-09	0.631966	0.54436	0.733672
Cardiomegaly	416	2.31e-61	0.575345	0.53884	0.614324
Nonspecific chest pain	418	4.85e-33	0.752324	0.718084	0.788198
Precordial pain	418.1	1.86e-07	0.744098	0.665827	0.831571
Carditis	420	4.21e-16	0.686058	0.626502	0.751276
Myocarditis	420.1	0.05895	0.743416	0.546507	1.01127
Pericarditis	420.2	4.92e-15	0.663532	0.598776	0.735291
Acute pericarditis	420.21	0.016465	0.720333	0.550949	0.941792
Chronic pericarditis	420.22	0.25124	0.843196	0.630079	1.1284
Endocarditis	420.3	9.3e-05	0.70301	0.589129	0.838906
Cardiomyopathy	425	4.07e-19	0.664179	0.607158	0.726555
Primary/intrinsic cardiomyopathies	425.1	9.77e-21	0.638836	0.581493	0.701834
Hypertrophic obstructive cardiomyopathy	425.11	0.052871	0.718686	0.514399	1.0041
Other hypertrophic cardiomyopathy	425.12	0.000174	0.593455	0.451952	0.779261
Secondary/extrinsic cardiomyopathies	425.2	9.53e-07	0.682361	0.585648	0.795044
Other cardiomyopathy	425.8	0.004035	0.576361	0.395892	0.839098
Cardiac conduction disorders	426	1.87e-18	0.787081	0.746051	0.830368
Atrioventricular [AV] block	426.2	0.278007	0.935778	0.830023	1.05501
First degree AV block	426.21	0.149699	0.880885	0.741276	1.04679
Second degree AV block	426.23	0.299548	0.873561	0.676673	1.12774
Atrioventricular block, complete	426.24	0.997759	1.00027	0.827299	1.20941
Other heart block	426.25	0.666019	0.930679	0.671617	1.28967
Bundle branch block	426.3	0.070934	0.908196	0.818072	1.00825
Right bundle branch block	426.31	0.067359	0.883636	0.773942	1.00888
Left bundle branch block	426.32	0.230415	0.903561	0.765562	1.06644
Anomalous atrioventricular excitation	426.4	0.001525	2.49133	1.41681	4.38076
Abnormal electrocardiogram [ECG] [EKG]	426.7	8.09e-25	0.741326	0.700231	0.784832
Other cardiac conduction disorders	426.8	0.00955	0.742989	0.59349	0.930146
Cardiac pacemaker/device in situ	426.9	0.000149	0.81882	0.738465	0.907918
Cardiac pacemaker in situ	426.91	7.15e-05	0.792407	0.706443	0.888832
Cardiac defibrillator in situ	426.92	9.3e-09	0.65634	0.568485	0.757773
Cardiac dysrhythmias	427	1.07e-06	0.892647	0.85284	0.934312
Paroxysmal tachycardia, unspecified	427.1	0.969859	1.00145	0.928834	1.07975
Paroxysmal supraventricular tachycardia	427.11	0.008864	1.1354	1.03241	1.24867
Paroxysmal ventricular tachycardia	427.12	4.23e-05	0.8021	0.721749	0.891397
Atrial fibrillation and flutter	427.2	0.090283	1.06519	0.99013	1.14594
Atrial fibrillation	427.21	0.101611	1.06418	0.987808	1.14645
Atrial flutter	427.22	0.314223	1.05818	0.947827	1.18139
Other specified cardiac dysrhythmias	427.3	0.393253	0.972572	0.912416	1.03669
Cardiac arrest and ventricular fibrillation	427.4	6.19e-13	0.559019	0.47713	0.654962
Ventricular fibrillation and flutter	427.41	0.020876	0.748026	0.584721	0.956939
Cardiac arrest	427.42	1.27e-12	0.512319	0.425927	0.616234
Arrhythmia (cardiac) NOS	427.5	0.139074	0.930372	0.845528	1.02373
Premature beats	427.6	0.39746	1.03839	0.951618	1.13308
Supraventricular premature beats	427.61	0.040659	1.16998	1.0067	1.35974
Tachycardia NOS	427.7	1.49e-14	0.764083	0.713426	0.818337
Sinoatrial node dysfunction (Bradycardia)	427.8	0.153099	0.91329	0.806434	1.03431
Palpitations	427.9	0.007039	1.08801	1.02327	1.15685
Congestive heart failure; nonhypertensive	428	2.16e-27	0.670111	0.623333	0.7204
Congestive heart failure (CHF) NOS	428.1	1.03e-25	0.65698	0.607356	0.710659
Heart failure NOS	428.2	1.99e-27	0.557822	0.501999	0.619854
Heart failure with reduced EF [Systolic or combined heart failure]	428.3	1.15e-21	0.625865	0.568547	0.688962
Heart failure with preserved EF [Diastolic heart failure]	428.4	1.48e-13	0.689183	0.624384	0.760705
Ill-defined descriptions and complications of heart disease	429	1.09e-15	0.789583	0.745268	0.836533
Heart transplant/surgery	429.1	2.84e-11	0.664911	0.589605	0.749835
Abnormal function study of cardiovascular system	429.2	0.035417	0.887143	0.793483	0.991859
Symptoms involving cardiovascular system	429.3	4.14e-17	0.765356	0.719107	0.814579
Cardiac complications, not elsewhere classified	429.9	0.41256	0.921505	0.757839	1.12052
Intracranial hemorrhage	430	2.89e-11	0.623285	0.542243	0.716439
Subarachnoid hemorrhage	430.1	4.45e-08	0.51915	0.410505	0.65655
Intracerebral hemorrhage	430.2	2.45e-07	0.587075	0.479583	0.718659
Subdural hemorrhage	430.3	2.86e-05	0.63498	0.513308	0.785494
Cerebrovascular disease	433	2.79e-13	0.78853	0.739827	0.840439
Occlusion and stenosis of precerebral arteries	433.1	0.012815	0.89413	0.818708	0.976499
Occlusion of cerebral arteries, with cerebral infarction	433.11	0.00213	0.734147	0.602748	0.894192
Cerebral atherosclerosis	433.12	0.002109	0.645927	0.488847	0.853481
Occlusion of cerebral arteries	433.2	4.27e-17	0.676163	0.617195	0.740765
Cerebral artery occlusion, with cerebral infarction	433.21	2.59e-17	0.671156	0.611956	0.736083
Cerebral ischemia	433.3	5.12e-17	0.718755	0.665354	0.776442
Transient cerebral ischemia	433.31	2.08e-16	0.70728	0.651205	0.768184
Cerebral aneurysm	433.5	6.66e-08	0.593282	0.490868	0.717064
Late effects of cerebrovascular disease	433.8	1.29e-17	0.516351	0.44371	0.600885
Atherosclerosis	440	1.94e-24	0.681085	0.63264	0.73324
Atherosclerosis of renal artery	440.1	8.2e-09	0.431416	0.324155	0.574168
Atherosclerosis of the extremities	440.2	1.78e-14	0.581585	0.506321	0.668037
Atherosclerosis of native arteries of the extremities with ulceration or gangrene	440.21	1.31e-09	0.380432	0.278399	0.519861
Atherosclerosis of native arteries of the extremities with intermittent claudication	440.22	0.002436	0.715613	0.576388	0.888468
Atherosclerosis of aorta	440.9	4.48e-19	0.686993	0.632622	0.746037
Vascular insufficiency of intestine	441	5.67e-05	0.663502	0.543391	0.810163
Acute vascular insufficiency of intestine	441.1	0.004451	0.578663	0.396932	0.843598
Chronic vascular insufficiency of intestine	441.2	0.010044	0.594291	0.399883	0.883212
Other aneurysm	442	0.218947	0.937648	0.846179	1.039
Aortic aneurysm	442.1	0.06426	1.13291	0.992637	1.29299
Abdominal aortic aneurysm	442.11	0.804682	0.975015	0.797848	1.19152
Aneurysm of iliac artery	442.2	0.318782	0.815769	0.546656	1.21736
Aneurysm of artery of lower extremity	442.3	0.112931	0.733745	0.500379	1.07595
Arterial dissection	442.4	0.800794	1.04286	0.752748	1.44478
Aneurysm of other specified artery	442.8	0.004196	0.727798	0.585527	0.904637
Peripheral vascular disease	443	0.004609	0.890365	0.821635	0.964843
Raynaud's syndrome	443.1	4.33e-14	1.80126	1.5461	2.09855
Peripheral angiopathy in diseases classified elsewhere	443.7	3.48e-31	0.375507	0.318298	0.442998
Other specified peripheral vascular diseases	443.8	9.11e-05	0.671603	0.550197	0.8198
Peripheral vascular disease, unspecified	443.9	1.85e-10	0.724579	0.656231	0.800045
Arterial embolism and thrombosis	444	1.19e-06	0.67938	0.581272	0.794047
Arterial embolism and thrombosis of lower extremity artery	444.1	0.000362	0.628028	0.486358	0.810963
Polyarteritis nodosa and allied conditions	446	0.000601	0.733626	0.614656	0.875623
Giant cell arteritis	446.5	0.056179	0.687386	0.467856	1.00993
Arteritis NOS	446.9	0.079756	0.805248	0.631975	1.02603
Other disorders of arteries and arterioles	447	0.00023	0.847099	0.775506	0.925301
Stricture of artery	447.1	4.55e-09	0.590167	0.494779	0.703944
Aortic ectasia	447.7	0.000893	1.2905	1.11024	1.50003
Disease of capillaries	448	1.64e-14	2.43871	1.94226	3.06204
Noninfectious disorders of lymphatic channels	450	0.040477	1.17835	1.00714	1.37866
Phlebitis and thrombophlebitis	451	0.915876	0.991234	0.841838	1.16714
Phlebitis and thrombophlebitis of lower extremities	451.2	0.909699	1.01567	0.776389	1.32869
Other venous embolism and thrombosis	452	8.9e-15	0.753166	0.701088	0.809112
Deep vein thrombosis [DVT]	452.2	1.17e-08	0.77627	0.711576	0.846846
Postphlebitic syndrome	452.8	0.153601	0.782129	0.558072	1.09614
Chronic venous hypertension	453	0.053124	1.25149	0.996983	1.57096
Varicose veins	454	0.158113	1.0646	0.975966	1.16128
Varicose veins of lower extremity	454.1	5.67e-05	1.23241	1.1132	1.36439
Varicose veins of lower extremity, symptomtic	454.11	0.000519	1.23866	1.09765	1.39779
Hemorrhoids	455	0.51791	1.01711	0.96612	1.0708
Chronic venous insufficiency [CVI]	456	0.036446	0.907037	0.827796	0.993865
Encounter for long-term (current) use of anticoagulants, antithrombotics, aspirin	457	6.49e-34	0.695202	0.655571	0.737228
Encounter for long-term (current) use of antiplatelets/antithrombotics	457.2	2.9e-15	0.62144	0.552218	0.699338
Encounter for long-term (current) use of aspirin	457.3	1.3e-30	0.706227	0.665584	0.749352
Hypotension	458	1.1e-24	0.706509	0.66113	0.755003
Orthostatic hypotension	458.1	0.684466	1.02394	0.913535	1.14768
Iatrogenic hypotension	458.2	6.09e-20	0.524846	0.457103	0.60263
Hypotension NOS	458.9	5.88e-24	0.677212	0.62785	0.730455
Other disorders of circulatory system	459	1.29e-08	0.838665	0.789321	0.891093
Hemorrhage NOS	459.1	0.00431	0.816758	0.710779	0.938538
Blood vessel replaced	459.7	3.56e-09	0.729184	0.656597	0.809795
Circulatory disease NEC	459.9	0.001835	0.894857	0.834457	0.959629
Acute sinusitis	464	6.04e-25	1.43443	1.33939	1.53621
Acute upper respiratory infections of multiple or unspecified sites	465	0.772813	1.00703	0.96024	1.05611
Acute pharyngitis	465.2	0.401962	1.02749	0.964349	1.09477
Acute laryngitis and tracheitis	465.4	0.502276	1.06146	0.89173	1.26349
Septal Deviations/Turbinate Hypertrophy	470	6.86e-07	1.2729	1.15725	1.4001
Nasal polyps	471	0.01447	1.24598	1.04462	1.48614
Chronic pharyngitis and nasopharyngitis	472	0.001021	1.14784	1.05718	1.24627
Diseases of the larynx and vocal cords	473	0.014754	1.10199	1.01924	1.19147
Chronic laryngitis	473.1	0.257218	1.1819	0.885162	1.57812
Paralysis/spasm of vocal cords or larynx	473.3	0.612502	0.958361	0.812934	1.1298
Voice disturbance	473.4	0.00941	1.12458	1.02921	1.22878
Acute and chronic tonsillitis	474	0.093934	1.13842	0.978186	1.32489
Acute tonsillitis	474.1	0.344299	1.12716	0.879518	1.44454
Chronic tonsillitis and adenoiditis	474.2	0.179924	1.12544	0.946913	1.33763
Chronic sinusitis	475	6.72e-10	1.20785	1.13755	1.2825
Postnasal drip	475.9	0.066126	1.07656	0.995098	1.1647
Allergic rhinitis	476	2.45e-09	1.16903	1.11055	1.23059
Epistaxis or throat hemorrhage	477	1.01e-12	0.678092	0.609404	0.754523
Throat pain	478	0.580188	1.03532	0.915497	1.17083
Other upper respiratory disease	479	0.045784	1.05746	1.00105	1.11705
Pneumonia	480	3.35e-48	0.643123	0.60609	0.682418
Bacterial pneumonia	480.1	1.09e-10	0.730794	0.6644	0.803824
Pneumococcal pneumonia	480.11	0.01074	0.835578	0.727863	0.959233
Pseudomonal pneumonia	480.12	0.091277	0.777471	0.580508	1.04126
MRSA pneumonia	480.13	0.00117	0.569534	0.405416	0.800089
Viral pneumonia	480.2	6.5e-83	0.308315	0.273574	0.347468
Pneumonia due to fungus (mycoses)	480.3	0.032378	0.776906	0.616519	0.979016
Bronchopneumonia and lung abscess	480.5	0.018486	0.797805	0.661112	0.96276
Influenza	481	5.92e-05	0.804072	0.722895	0.894365
Acute bronchitis and bronchiolitis	483	0.044472	1.09512	1.00225	1.1966
Asthma	495	0.006464	1.07957	1.02169	1.14073
Chronic obstructive asthma	495.1	0.159354	1.13443	0.951669	1.35228
Chronic obstructive asthma with exacerbation	495.11	0.05773	1.45593	0.987759	2.14599
Asthma with exacerbation	495.2	0.082251	1.08707	0.989382	1.19441
Chronic airway obstruction	496	0.950588	0.997779	0.930033	1.07046
Emphysema	496.1	0.00076	1.21055	1.08313	1.35297
Chronic bronchitis	496.2	0.013332	1.15883	1.03114	1.30233
Obstructive chronic bronchitis	496.21	0.016781	1.2092	1.03487	1.41289
Bronchiectasis	496.3	2.35e-06	0.764437	0.683764	0.854629
Bronchitis	497	0.037636	1.10113	1.00552	1.20582
Acute bronchospasm	498	0.022344	1.23661	1.03063	1.48377
Lung disease due to external agents	500	0.804703	1.0252	0.841627	1.24883
Extrinsic allergic alveolitis	500.1	0.380108	1.1932	0.804281	1.77018
Pneumonitis due to inhalation of food or vomitus	501	3.14e-11	0.663804	0.588177	0.749154
Postinflammatory pulmonary fibrosis	502	2.77e-06	0.784727	0.709083	0.868442
Pulmonary congestion and hypostasis	503	3.48e-52	0.537656	0.496314	0.582441
Other alveolar and parietoalveolar pneumonopathy	504	0.059127	0.882582	0.775211	1.00482
Idiopathic fibrosing alveolitis	504.1	0.104806	0.864174	0.724423	1.03089
Other pulmonary inflamation or edema	505	2.65e-06	0.657211	0.551607	0.783034
Empyema and pneumothorax	506	0.008898	0.883268	0.804828	0.969352
Pleurisy; pleural effusion	507	8.19e-40	0.672023	0.633525	0.71286
Pulmonary collapse; interstitial and compensatory emphysema	508	2.48e-49	0.668021	0.633186	0.704772
Respiratory failure, insufficiency, arrest	509	4.44e-72	0.539995	0.504866	0.577568
Respiratory failure	509.1	6.52e-72	0.527342	0.491721	0.565544
Respiratory insufficiency	509.2	1.54e-27	0.369154	0.308457	0.441794
Pulmonary insufficiency or respiratory failure following trauma and surgery	509.3	2.77e-19	0.424023	0.351595	0.511372
Dependence on respirator [Ventilator] or supplemental oxygen	509.8	5.78e-16	0.605807	0.536569	0.683978
Other diseases of lung	510	8.02e-09	0.820478	0.767127	0.877539
Lung transplant	510.2	1.43e-07	0.607447	0.504491	0.731416
Other symptoms of respiratory system	512	4.31e-22	0.805197	0.770579	0.84137
Wheezing	512.1	0.041547	0.901696	0.816285	0.996044
Painful respiration	512.2	0.15714	0.945597	0.875085	1.02179
Abnormal chest sounds	512.3	0.1676	0.835311	0.646917	1.07857
Shortness of breath	512.7	1.51e-35	0.740582	0.706366	0.776454
Cough	512.8	2.39e-13	0.841081	0.80302	0.880946
Other dyspnea	512.9	1.48e-26	0.762821	0.725798	0.801732
Respiratory abnormalities	513	2.57e-15	0.719895	0.663598	0.780969
Hypoventilation	513.3	0.000567	0.793733	0.696035	0.905146
Apnea	513.31	0.686809	0.964447	0.808824	1.15001
Orthopnea	513.32	8.01e-07	0.507443	0.387597	0.664345
Hyperventilation	513.4	6.88e-05	0.564224	0.425664	0.747888
Disorders of diaphragm	513.8	2.73e-09	0.73069	0.658906	0.810295
Abnormal findings examination of lungs	514	9.12e-51	0.6922	0.659683	0.726319
Abnormal results of function study of pulmonary system	514.1	0.003543	0.766727	0.641369	0.916587
Solitary pulmonary nodule	514.2	0.308715	1.03688	0.967039	1.11176
Abnormal sputum	516	3.91e-09	0.664107	0.579518	0.761043
Hemoptysis	516.1	5.5e-09	0.641925	0.553067	0.745059
Other diseases of respiratory system, not elsewhere classified	519	1.57e-05	0.865648	0.810787	0.924222
Respiratory complications	519.2	4.12e-05	0.617029	0.489872	0.777193
Other diseases of respiratory system, NEC	519.8	3.17e-09	0.766034	0.701363	0.836668
Symptoms involving respiratory system and other chest symptoms	519.9	0.204498	0.942616	0.860379	1.03271
Diseases of hard tissues of teeth	521	1.53e-20	0.366643	0.2967	0.453073
Dental caries	521.1	1.53e-20	0.355531	0.285844	0.442207
Diseases of pulp and periapical tissues	522	3.4e-05	0.641459	0.519986	0.791309
Periapical abscess	522.5	4.68e-05	0.643065	0.519927	0.795368
Gingival and periodontal diseases	523	4.61e-14	0.566623	0.488864	0.656752
Gingivitis	523.1	1.16e-08	0.516077	0.411175	0.647742
Periodontitis (acute or chronic)	523.3	1.56e-06	0.587071	0.472402	0.729574
Acute periodontitis	523.31	2.39e-06	0.587118	0.470589	0.732501
Other diseases of the teeth and supporting structures	525	4.88e-08	0.630961	0.534751	0.744482
Loss of teeth or edentulism	525.1	0.29406	0.817458	0.560989	1.19118
Diseases of the jaws	526	0.091291	1.09188	0.985975	1.20916
Temporomandibular joint disorders	526.4	0.216108	1.08599	0.952926	1.23764
Temporomandibular joint disorder, unspecified	526.41	0.095803	1.15492	0.974861	1.36824
Arthralgia/ankylosis of temporomandibular joint	526.42	0.315464	1.11525	0.901319	1.37995
Inflammatory conditions of jaw	526.5	0.300671	0.797509	0.519581	1.2241
Jaw disease NOS	526.9	0.687513	0.930785	0.656237	1.32019
Diseases of the salivary glands	527	0.51956	0.965404	0.867309	1.07459
Sialoadenitis	527.2	0.086543	0.814372	0.643939	1.02992
Disturbance of salivary secretion	527.7	0.803483	1.01719	0.889386	1.16337
Other specified diseases of the salivary glands	527.8	0.244566	0.878476	0.706242	1.09272
Diseases of the oral soft tissues, excluding lesions specific for gingiva and tongue	528	0.405378	1.03577	0.953469	1.12519
Stomatitis and mucositis	528.1	0.583731	0.964811	0.848774	1.09671
Stomatitis and mucositis (ulcerative)	528.11	0.409699	0.919348	0.752763	1.1228
Oral aphthae	528.12	0.151463	1.17824	0.941669	1.47425
Cellulitis and abscess of oral soft tissues	528.3	0.086379	0.707736	0.476738	1.05066
Diseases of lips	528.5	0.004103	1.27078	1.07895	1.49672
Leukoplakia of oral mucosa	528.6	0.59779	1.11791	0.738877	1.69139
Sialolithiasis	528.7	0.799285	0.946722	0.620787	1.44379
Diseases and other conditions of the tongue	529	0.559134	0.956238	0.822919	1.11115
Glossitis	529.1	0.587433	0.91744	0.672035	1.25246
Glossodynia	529.6	0.599217	1.07852	0.813571	1.42975
Diseases of esophagus	530	0.03613	0.953652	0.912247	0.996936
Esophagitis, GERD and related diseases	530.1	0.511276	0.985165	0.942196	1.03009
GERD	530.11	0.464529	0.98342	0.940331	1.02848
Ulcer of esophagus	530.12	0.543266	1.0501	0.896972	1.22937
Barrett's esophagus	530.13	5.37e-05	1.47132	1.21991	1.77454
Reflux esophagitis	530.14	0.032186	1.11083	1.00898	1.22296
Eosinophilic esophagitis	530.15	4.14e-06	2.21312	1.57813	3.10361
Esophageal bleeding (varices/hemorrhage)	530.2	3.58e-10	0.734926	0.667484	0.809182
Stricture and stenosis of esophagus	530.3	9.08e-06	1.44098	1.22629	1.69327
Disorders of esophageal motility	530.5	0.91127	1.00807	0.875114	1.16124
Diverticulum of esophagus, acquired	530.6	0.110258	1.5005	0.911906	2.46899
Heartburn	530.9	0.25213	1.07868	0.947542	1.22796
Peptic ulcer (excl. esophageal)	531	0.000366	0.855985	0.78582	0.932416
Hemorrhage from gastrointestinal ulcer	531.1	2.55e-08	0.544841	0.440017	0.674637
Gastric ulcer	531.2	0.208233	0.92544	0.820233	1.04414
Duodenal ulcer	531.3	0.047493	0.809685	0.657122	0.997668
Peptic ulcer, site unspecified	531.4	0.000344	0.817048	0.731472	0.912635
Gastrojejunal ulcer	531.5	0.09448	1.45489	0.937522	2.25777
Dysphagia	532	0.026671	0.930796	0.873597	0.99174
Gastritis and duodenitis	535	1.65e-16	0.759579	0.711513	0.810891
Acute gastritis	535.1	0.45719	1.06381	0.903741	1.25223
Atrophic gastritis	535.2	4e-17	0.700067	0.644261	0.760707
Duodenitis	535.6	0.449379	0.926516	0.760271	1.12911
Other specified gastritis	535.8	0.000194	0.776637	0.679945	0.887079
Gastritis and duodenitis, NOS	535.9	4.57e-13	0.704692	0.640968	0.774753
Disorders of function of stomach	536	7.98e-18	0.719707	0.66773	0.77573
Gastroparesis	536.3	1.35e-11	0.593338	0.510037	0.690244
Complications of gastrostomy, colostomy and enterostomy	536.7	0.00874	0.748992	0.603464	0.929617
Dyspepsia and other specified disorders of function of stomach	536.8	2.21e-09	0.772295	0.709596	0.840533
Other disorders of stomach and duodenum	537	4.05e-12	0.789534	0.738531	0.84406
Lesions of stomach and duodenum	537.1	5.15e-05	0.54599	0.407343	0.731829
Bariatric surgery	539	0.071877	0.891472	0.786645	1.01027
Appendiceal conditions	540	0.993136	0.99923	0.838414	1.19089
Appendicitis	540.1	0.566052	0.946782	0.785483	1.14121
Acute appendicitis	540.11	0.132555	1.2164	0.942357	1.57013
Abdominal hernia	550	1.96e-05	1.13279	1.06977	1.19953
Inguinal hernia	550.1	0.001911	1.19342	1.06733	1.33441
Diaphragmatic hernia	550.2	6.37e-06	1.18001	1.09817	1.26794
Femoral hernia	550.3	0.074216	1.58874	0.955713	2.64105
Umbilical hernia	550.4	0.27753	0.93448	0.826895	1.05606
Ventral hernia	550.5	0.536223	1.03458	0.928924	1.15226
Incisional hernia	550.6	0.78988	0.975881	0.815464	1.16785
Inflammatory bowel disease and other gastroenteritis and colitis	555	5.37e-21	1.77147	1.5724	1.99574
Regional enteritis	555.1	2.75e-21	2.40855	2.00798	2.88902
Ulcerative colitis	555.2	1.77e-09	1.52247	1.32768	1.74583
Ulcerative colitis (chronic)	555.21	8.51e-09	1.69246	1.41492	2.02442
Ulceration of the lower GI tract	556	0.374432	1.06708	0.924642	1.23147
Ulceration of intestine	556.1	0.527074	1.0513	0.900331	1.22757
Angiodysplasia of intestine (without mention of hemorrhage)	556.11	0.000218	0.606691	0.465483	0.790735
Intestinal malabsorption (non-celiac)	557	0.00011	1.36966	1.16785	1.60635
Celiac disease	557.1	6.51e-17	2.81915	2.21072	3.59503
Noninfectious gastroenteritis	558	0.003139	1.11891	1.03853	1.20552
Ileostomy status	559	0.690122	1.04864	0.83029	1.32441
Intestinal obstruction without mention of hernia	560	1.55e-05	0.831271	0.764447	0.903937
Paralytic ileus	560.1	5.46e-19	0.579449	0.513855	0.653416
Impaction of intestine	560.2	0.723631	0.971593	0.828159	1.13987
Peritoneal or intestinal adhesions	560.3	0.558232	0.900779	0.634883	1.27803
Other intestinal obstruction	560.4	0.641071	1.02983	0.910108	1.16531
Symptoms involving digestive system	561	0.00155	0.92843	0.886704	0.97212
Diarrhea	561.1	0.225179	0.96744	0.917051	1.0206
Flatulence	561.2	2.72e-09	0.831368	0.782279	0.883537
Diverticulosis and diverticulitis	562	0.0041	1.09311	1.02864	1.16163
Diverticulosis	562.1	0.008945	1.08594	1.02085	1.15518
Diverticulitis	562.2	0.120208	1.10718	0.973745	1.2589
Constipation	563	1.45e-17	0.796295	0.755695	0.839077
Functional digestive disorders	564	0.000238	1.1051	1.04774	1.1656
Irritable Bowel Syndrome	564.1	1.15e-34	1.78482	1.6272	1.95771
Abnormal findings on exam of gastrointestinal tract/ abdominal area	564.8	0.004032	0.868972	0.789649	0.956264
Personal history of diseases of digestive system	564.9	0.026609	0.926627	0.866263	0.991198
Anal and rectal conditions	565	0.007772	1.10036	1.02554	1.18065
Anal and rectal polyp	565.1	0.004739	1.16949	1.04908	1.30373
Peritonitis and retroperitoneal infections	567	2.27e-07	0.715006	0.629707	0.81186
Other disorders of peritoneum	568	7.55e-08	0.778119	0.710127	0.852621
Peritoneal adhesions (postoperative) (postinfection)	568.1	0.000303	0.825778	0.744329	0.91614
Other disorders of intestine	569	0.00259	0.910946	0.857312	0.967935
Toxic gastroenteritis and colitis	569.1	0.076471	0.850764	0.711463	1.01734
Gastrointestinal complications	569.2	0.025923	0.861759	0.756013	0.982297
Chronic liver disease and cirrhosis	571	4.86e-71	0.599554	0.566753	0.634254
Other chronic nonalcoholic liver disease	571.5	2.04e-71	0.595078	0.562145	0.62994
Cirrhosis of liver without mention of alcohol	571.51	1.1e-69	0.374021	0.335317	0.417192
Primary biliary cirrhosis	571.6	0.001727	0.635456	0.478541	0.843825
Liver abscess and sequelae of chronic liver disease	571.8	7.04e-52	0.413657	0.369029	0.463682
Portal hypertension	571.81	4.69e-46	0.392446	0.34506	0.446338
Ascites (non malignant)	572	7.06e-46	0.532832	0.488542	0.581138
Other disorders of liver	573	4.47e-45	0.635738	0.596912	0.677089
Chronic passive congestion of liver	573.1	2.66e-07	0.515603	0.400635	0.663563
Liver replaced by transplant	573.2	7.38e-45	0.322236	0.275157	0.377372
Hepatomegaly	573.3	2.9e-08	0.773292	0.706142	0.846828
Acute and subacute necrosis of liver	573.4	4.75e-23	0.39864	0.3322	0.478369
Jaundice (not of newborn)	573.5	2.93e-07	0.731553	0.649171	0.82439
Nonspecific elevation of levels of transaminase or lactic acid dehydrogenase [LDH]	573.6	1.48e-26	0.640056	0.589667	0.69475
Abnormal results of function study of liver	573.7	1.36e-21	0.645337	0.589833	0.706064
Abnormal serum enzyme levels	573.9	1.04e-19	0.721128	0.672015	0.77383
Cholelithiasis and cholecystitis	574	2.46e-33	0.621625	0.575295	0.671686
Cholelithiasis	574.1	2.82e-26	0.64241	0.591962	0.697157
Cholelithiasis with acute cholecystitis	574.11	0.004895	0.703575	0.550752	0.898804
Cholelithiasis with other cholecystitis	574.12	9.08e-07	0.633734	0.528253	0.760278
Calculus of bile duct	574.2	2.21e-12	0.569127	0.486261	0.666114
Cholecystitis without cholelithiasis	574.3	1.5e-07	0.651066	0.554731	0.764132
Other biliary tract disease	575	3.02e-35	0.607803	0.561761	0.657618
Cholangitis	575.1	6.52e-09	0.517503	0.414271	0.64646
Obstruction of bile duct	575.2	2.54e-17	0.516497	0.443241	0.60186
Cholesterolosis of gallbladder	575.6	2.36e-10	0.561164	0.469321	0.67098
Other disorders of gallbladder	575.7	7.31e-19	0.567128	0.500327	0.642848
Other disorders of biliary tract	575.8	3.31e-10	0.67086	0.592316	0.759819
Nonspecific abnormal findings on radiological and other examination of biliary tract	575.9	2.89e-07	0.637547	0.536822	0.75717
Diseases of pancreas	577	3.94e-07	0.796459	0.729406	0.869676
Acute pancreatitis	577.1	3.96e-06	0.707575	0.610872	0.819586
Chronic pancreatitis	577.2	0.228301	0.875034	0.704218	1.08728
Cyst and pseudocyst of pancreas	577.3	0.000932	0.786345	0.682035	0.906608
Gastrointestinal hemorrhage	578	2.19e-13	0.788591	0.74011	0.840246
Hematemesis	578.1	2.3e-11	0.545097	0.456267	0.651222
Blood in stool	578.2	7.49e-19	0.669576	0.612769	0.73165
Hemorrhage of rectum and anus	578.8	0.170807	0.945172	0.8719	1.0246
Hemorrhage of gastrointestinal tract	578.9	1.6e-25	0.574359	0.517585	0.637361
Other symptoms involving abdomen and pelvis	579	3.8e-06	0.842081	0.782892	0.905746
Splenomegaly	579.2	8.19e-06	0.778642	0.697572	0.869135
Nonspecific abnormal findings in stool contents	579.8	0.713924	1.01752	0.9273	1.11651
Nephritis; nephrosis; renal sclerosis	580	8.93e-87	0.413693	0.37899	0.451574
Glomerulonephritis	580.1	3.73e-11	0.471255	0.377083	0.588946
Non-proliferative glomerulonephritis	580.12	2.4e-11	0.363581	0.270188	0.489257
Nephrotic syndrome without mention of glomerulonephritis	580.2	1.94e-32	0.365815	0.309799	0.431961
Nephritis and nephropathy without mention of glomerulonephritis	580.3	3.66e-80	0.393707	0.35754	0.433532
Nephritis and nephropathy in diseases classified elsewhere	580.31	1.24e-79	0.319412	0.283753	0.359553
Nephritis and nephropathy with pathological lesion	580.32	1e-36	0.449182	0.396831	0.508439
Renal sclerosis, NOS	580.4	7.34e-24	0.365036	0.300033	0.444122
Renal failure	585	3.1e-109	0.543255	0.51477	0.573316
Acute renal failure	585.1	1.29e-90	0.531475	0.499838	0.565114
Renal failure NOS	585.2	2.67e-36	0.399051	0.34584	0.460449
Chronic renal failure [CKD]	585.3	7.58e-94	0.531801	0.500718	0.564814
Renal dialysis	585.31	3.7e-103	0.344629	0.312829	0.379661
End stage renal disease	585.32	2.5e-119	0.291844	0.263036	0.323808
Chronic Kidney Disease, Stage III	585.33	3.22e-42	0.608061	0.56604	0.653201
Chronic Kidney Disease, Stage IV	585.34	1.02e-44	0.432736	0.384951	0.486453
Chronic kidney disease, Stage I or II	585.4	3.42e-26	0.625382	0.573331	0.682157
Other disorders of the kidney and ureters	586	3.32e-38	0.687865	0.649919	0.728027
Anatomical abnormatilies of kidney and ureters	586.1	5.33e-05	0.540674	0.401233	0.728575
Vesicoureteral reflux	586.12	0.155757	0.759776	0.519927	1.11027
Cyst of kidney, acquired	586.2	1.45e-08	0.779461	0.715108	0.849604
Vascular disorders of kidney/hypertrophy	586.3	0.00094	0.541465	0.376452	0.778809
Stricture/obstruction of ureter	586.4	0.42568	1.04488	0.937895	1.16407
Kidney replaced by transpant	587	1.31e-63	0.313301	0.273708	0.358621
Disorders resulting from impaired renal function	588	3.46e-75	0.374085	0.336785	0.415516
Secondary hyperparathyroidism (of renal origin)	588.2	9.27e-77	0.359722	0.322874	0.400775
Abnormal results of function study of kidney	589	1.14e-11	0.601313	0.519174	0.696447
Pyelonephritis	590	2.09e-10	0.686881	0.611743	0.771247
Urinary tract infection	591	4.43e-10	0.840653	0.796035	0.887772
Cystitis and urethritis	592	0.448926	0.97415	0.910301	1.04248
Cystitis	592.1	0.293457	0.963594	0.89918	1.03262
Acute cystitis	592.11	0.015188	0.910373	0.843913	0.982066
Chronic cystitis	592.12	0.039765	1.47854	1.01847	2.14644
Chronic interstitial cystitis	592.13	1.75e-05	2.16467	1.5217	3.07932
Urethritis and urethral syndrome	592.2	0.198255	1.16694	0.922366	1.47637
Hematuria	593	2.71e-08	0.825198	0.771152	0.883031
Gross hematuria	593.1	0.001749	0.829622	0.738042	0.932565
Microscopic hematuria	593.2	0.000289	0.847823	0.77543	0.926974
Urinary calculus	594	0.006613	1.10764	1.02886	1.19245
Calculus of kidney	594.1	0.000437	1.15163	1.06449	1.24591
Calculus of lower urinary tract	594.2	0.20971	1.17921	0.911439	1.52566
Calculus of ureter	594.3	0.000305	1.44809	1.18444	1.77042
Renal colic	594.8	0.873192	1.02016	0.798419	1.30348
Hydronephrosis	595	0.002715	0.845669	0.757901	0.943601
Other disorders of bladder	596	0.840758	0.991688	0.914143	1.07581
Bladder neck obstruction	596.1	0.339764	0.899385	0.723421	1.11815
Functional disorders of bladder	596.5	0.355021	1.04826	0.948625	1.15835
Other disorders of urethra and urinary tract	597	0.086838	1.16799	0.977792	1.3952
Urethral stricture (not specified as infectious)	597.1	0.845979	1.02758	0.780897	1.35219
Urinary complications NEC	597.2	0.100641	0.854904	0.708987	1.03085
Urethral hypermobility/ISD	597.8	0.017051	1.67174	1.09602	2.54988
Abnormal findings on examination of urine	598	0.096421	0.92821	0.850165	1.01342
Other cells and casts in urine	598.4	0.057933	0.701815	0.486714	1.01198
Other nonspecific findings on examination of urine	598.9	0.116989	0.931358	0.852123	1.01796
Other symptoms/disorders or the urinary system	599	4.56e-05	0.90804	0.866895	0.951139
Urinary obstruction	599.1	0.140908	1.09566	0.970203	1.23734
Retention of urine	599.2	0.440653	0.97097	0.900918	1.04647
Dysuria	599.3	0.001052	0.901938	0.847932	0.959384
Urinary incontinence	599.4	0.017696	0.909128	0.840303	0.98359
Frequency of urination and polyuria	599.5	0.217153	0.961695	0.903853	1.02324
Oliguria and anuria	599.6	1.9e-32	0.3244	0.269332	0.390729
Other symptoms involving urinary system	599.8	0.047566	1.10213	1.00104	1.21342
Other abnormality of urination	599.9	0.399812	1.0386	0.950958	1.13431
Hyperplasia of prostate	600	0.64481	1.01981	0.938217	1.10849
Inflammatory diseases of prostate	601	0.845013	0.986666	0.862418	1.12881
Prostatitis	601.1	0.01805	1.23868	1.03731	1.47914
Acute prostatitis	601.11	0.170667	1.19474	0.92625	1.54106
Chronic prostatitis	601.12	0.809	1.03338	0.791827	1.34862
Orchitis and epididymitis	601.3	0.081468	1.28703	0.968956	1.70953
Balanoposthitis	601.4	6.85e-08	0.412766	0.29929	0.569267
Other disorders of prostate	602	0.892521	0.98391	0.777621	1.24492
Other disorders of testis	603	0.10625	1.15716	0.969332	1.38138
Hydrocele	603.1	0.717206	1.04002	0.84104	1.28608
Spermatocele	603.2	0.026328	1.37672	1.03833	1.82539
Disorders of penis	604	0.653961	0.961155	0.808277	1.14295
Peyronie's disease	604.3	9.67e-05	2.29285	1.51079	3.47975
Erectile dysfunction [ED]	605	1.1e-05	1.21556	1.11427	1.32606
Other disorders of male genital organs	608	0.05122	1.12235	0.999388	1.26044
Male infertility and abnormal spermatozoa	609	0.022469	1.37445	1.04595	1.80612
Infertility, male	609.1	0.41699	1.17349	0.79745	1.72685
Abnormal spermatozoa	609.2	0.003399	1.74172	1.20152	2.5248
Benign mammary dysplasias	610	0.093391	1.08658	0.986131	1.19727
Cystic mastopathy	610.1	0.013773	1.15036	1.02903	1.28599
Fibroadenosis of breast	610.2	0.617851	0.933622	0.712831	1.2228
Fibrosclerosis of breast	610.3	0.119123	1.21347	0.951376	1.54776
Benign neoplasm of breast	610.4	0.096552	0.849491	0.700821	1.0297
Other specified benign mammary dysplasias	610.8	0.329226	1.08961	0.917066	1.29461
Abnormal findings on mammogram or breast exam	611	0.011205	1.08636	1.019	1.15818
Abnormal mammogram	611.1	0.143805	1.05489	0.981954	1.13323
Mammographic microcalcification	611.11	0.972279	1.00304	0.845366	1.19012
Lump or mass in breast	611.3	0.026229	1.09728	1.01104	1.19088
Breast conditions, congenital or relating to hormones	612	0.20646	1.10552	0.946188	1.29169
Hypertrophy of breast (Gynecomastia)	612.2	0.25959	1.10734	0.927466	1.32209
Other nonmalignant breast conditions	613	0.910736	1.00431	0.931527	1.08279
Inflammatory disease of breast	613.1	0.14067	1.15833	0.95261	1.40847
Mastodynia	613.5	0.017766	0.888038	0.804995	0.979647
Other signs and symptoms in breast	613.7	0.276917	0.904838	0.755586	1.08357
Other specified disorders of breast	613.8	0.103036	1.10226	0.980505	1.23914
Breast disorder NOS	613.9	0.314251	1.13963	0.883507	1.47
Inflammatory diseases of female pelvic organs	614	0.074813	0.932171	0.862854	1.00706
Pelvic peritoneal adhesions, female (postoperative) (postinfection)	614.1	0.000112	0.600886	0.464028	0.778109
Pelvic inflammatory disease (PID)	614.3	0.008575	0.690412	0.52377	0.910074
Pelvic inflammatory disease, NOS	614.33	0.287927	0.805764	0.54103	1.20004
Inflammatory disease of cervix, vagina, and vulva	614.5	0.631762	0.980357	0.90396	1.06321
Cervicitis and endocervicitis	614.51	0.08569	1.12725	0.983318	1.29224
Vaginitis and vulvovaginitis	614.52	0.259052	0.947229	0.862119	1.04074
Cyst or abscess of Bartholin's gland	614.53	0.351991	0.834055	0.569173	1.22221
Abscess or ulceration of vulva	614.54	0.031188	0.688821	0.490729	0.966876
Endometriosis	615	0.054702	1.14051	0.997353	1.30422
Disorders secondary to childbirth, surgery, trauma	617	0.000275	0.857711	0.789627	0.931665
Genital prolapse	618	0.020705	1.16318	1.02336	1.32211
Prolapse of vaginal walls	618.1	0.07857	1.14024	0.985121	1.3198
Uterine/Uterovaginal prolapse	618.2	0.903473	1.01379	0.812497	1.26495
Prolapse of vaginal vault after hysterectomy	618.5
Noninflammatory female genital disorders	619	0.17808	0.959457	0.90337	1.01903
Noninflammatory disorders of ovary, fallopian tube, and broad ligament	619.1	0.048889	0.873219	0.763014	0.99934
Disorders of uterus, NEC	619.2	0.060592	0.87226	0.756225	1.0061
Noninflammatory disorders of cervix	619.3	0.000121	1.24064	1.11146	1.38483
Noninflammatory disorders of vagina	619.4	0.000378	0.868913	0.804137	0.938908
Noninflammatory disorders of vulva and perineum	619.5	0.048729	1.17294	1.00089	1.37455
Dysplasia of female genital organs	620	0.255334	0.859134	0.661369	1.11604
Dysplasia of cervix	620.1	0.432151	0.886618	0.656647	1.19713
Endometrial hyperplasia	621	0.902439	1.01909	0.753217	1.3788
Polyp of female genital organs	622
Polyp of corpus uteri	622.1	0.045962	0.867798	0.754991	0.997461
Mucous polyp of cervix	622.2	0.679324	1.04624	0.844413	1.29631
Hypertrophy of female genital organs	623	0.682256	0.969417	0.835469	1.12484
Symptoms involving female genital tract	624	0.023825	0.881119	0.789523	0.983341
Dystrophy of female genital tract	624.1	0.044851	1.61449	1.01107	2.57806
stress incontinence, female	624.9	0.233453	0.931745	0.829454	1.04665
Pain and other symptoms associated with female genital organs	625	0.458905	0.971139	0.898721	1.04939
Dyspareunia	625.1	1.56e-05	1.39597	1.19989	1.62411
Disorders of menstruation and other abnormal bleeding from female genital tract	626	1.21e-05	0.855554	0.797806	0.917482
Irregular menstrual cycle/bleeding	626.1	3.78e-07	0.819812	0.759313	0.885132
Absent or infrequent menstruation	626.11	0.500925	0.958073	0.845726	1.08535
Excessive or frequent menstruation	626.12
Irregular menstrual cycle	626.13	1.25e-06	0.790607	0.718952	0.869402
Irregular menstrual bleeding	626.14
Infertility, female, associated with anovulation	626.15	0.414884	0.881465	0.650854	1.19379
Dysmenorrhea	626.2	0.222983	0.906528	0.77417	1.06151
Premenstrual tension syndromes	626.4
Infertility, female	626.8	0.882166	0.987565	0.83697	1.16526
Menopausal and postmenopausal disorders	627	4.78e-14	1.26605	1.19072	1.34614
Postmenopausal bleeding	627.1	0.653207	0.968824	0.843807	1.11236
Symptomatic menopause	627.2	8.63e-20	1.36606	1.27735	1.46094
Need for Hormone replacement therapy (postmenopausal)	627.22	8.21e-16	1.44224	1.31923	1.57672
Postmenopausal atrophic vaginitis	627.3	6.53e-10	1.39303	1.25396	1.54753
Premenopausal menorrhagia	627.4	0.18291	0.841474	0.652724	1.08481
Premature menopause and other ovarian failure	627.5	0.046398	1.2422	1.00347	1.53774
Ovarian cyst	628	0.966011	0.997709	0.8978	1.10874
Miscarriage; stillbirth	634	0.734799	0.976822	0.852884	1.11877
Missed abortion/Hydatidiform mole	634.1	0.127695	0.841396	0.673751	1.05076
Hemorrhage during pregnancy; childbirth and postpartum	635	0.128876	0.88192	0.749887	1.0372
Antepartum hemorrhage, abruptio placentae, and placenta previa	635.2	0.090565	0.851118	0.706175	1.02581
Placenta previa and abruptio placenta	635.3	0.665258	0.945317	0.732729	1.21958
Early or threatened labor; hemorrhage in early pregnancy	636	0.024269	0.845118	0.730021	0.978361
Threatened premature labor	636.1	0.317197	0.829994	0.576106	1.19577
Hemorrhage in early pregnancy	636.3	0.280417	0.898668	0.740191	1.09108
Other high-risk pregnancy	638	0.687542	1.0272	0.901262	1.17074
Hypertension complicating pregnancy, childbirth, and the puerperium	642	0.796459	0.977139	0.819663	1.16487
Preeclampsia and eclampsia	642.1	0.488769	0.915756	0.71379	1.17487
Excessive vomiting in pregnancy	643	0.247172	1.12759	0.920078	1.38191
Hyperemesis gravidarum	643.1	0.193039	0.793564	0.560242	1.12406
Anemia during pregnancy	644	0.000621	0.716405	0.591851	0.867172
Late pregnancy and failed induction	645	0.006086	1.31371	1.08101	1.5965
Other complications of pregnancy NEC	646	0.19315	0.921233	0.814152	1.0424
Infectious and parasitic complications affecting pregnancy	647	0.000724	0.681501	0.545648	0.851179
Infections of genitourinary tract during pregnancy	647.1	0.08904	0.784265	0.592681	1.03778
Other conditions or status of the mother complicating pregnancy, childbirth, or the puerperium	649	0.027869	0.879039	0.78362	0.986076
Diabetes or abnormal glucose tolerance complicating pregnancy	649.1	2.6e-12	0.505517	0.417595	0.611952
Normal delivery	650	0.317854	1.07643	0.931591	1.24378
Multiple gestation	651	0.063635	1.2255	0.988529	1.51927
Problems associated with amniotic cavity and membranes	653	0.260808	0.912454	0.777785	1.07044
Other and unspecified complications of birth; puerperium affecting management of mother	654	0.365969	0.945187	0.836452	1.06806
Abnormality of organs and soft tissues of pelvis complicating pregnancy, childbirth, or the puerperium	654.1	0.000165	0.651047	0.520789	0.813884
Rhesus isoimmunization in pregnancy	654.2	3.9e-06	3.30045	1.98796	5.47946
Known or suspected fetal abnormality affecting management of mother	655	0.606431	0.969288	0.860822	1.09142
Abnormality in fetal heart rate or rhythm	655.1	0.675223	0.966469	0.823948	1.13364
Other perinatal conditions of fetus or newborn	656	8.18e-05	0.736872	0.633012	0.857772
Fetal distress and abnormal forces of labor	661	0.277878	0.90306	0.751155	1.08569
Obstetrical/birth trauma	665	0.497485	1.04808	0.915119	1.20036
Complications of labor and delivery NEC	669	0.545915	0.946413	0.791498	1.13165
Venous/cerebrovascular complications embolism in pregnancy and the puerperium	671	0.267131	1.12461	0.91395	1.38382
Other complications of the puerperium NEC	674	0.448546	0.890718	0.660323	1.2015
Other disorders of the breast associated with childbirth and disorders of lactation	676	0.850377	1.02645	0.782569	1.34634
Superficial cellulitis and abscess	681	0.240204	1.03907	0.974694	1.1077
Cellulitis and abscess of fingers/toes	681.1	0.185982	1.08615	0.960955	1.22766
Cellulitis and abscess of face/neck	681.2	0.29696	0.905	0.750208	1.09173
Cellulitis and abscess of arm/hand	681.3	0.436722	1.06248	0.911992	1.2378
Cellulitis and abscess of leg, except foot	681.5	0.42068	1.04556	0.938109	1.16532
Cellulitis and abscess of foot, toe	681.6	0.054879	0.811564	0.655767	1.00437
Cellulitis and abscess of trunk	681.7	0.009289	0.843385	0.741803	0.958879
Other local infections of skin and subcutaneous tissue	686	0.000298	1.16119	1.07086	1.25914
Carbuncle and furuncle	686.1	0.439622	0.924935	0.758869	1.12734
Impetigo	686.2	0.00682	1.28566	1.0717	1.54234
Pilonidal cyst	686.3	0.853106	0.965878	0.668835	1.39484
Pyogenic granuloma	686.4	0.572069	0.914577	0.67096	1.24665
Pyoderma	686.5	0.489321	1.16264	0.758436	1.78227
Symptoms affecting skin	687	0.516347	0.97996	0.921844	1.04174
Rash and other nonspecific skin eruption	687.1	0.050698	0.947291	0.897213	1.00016
Localized superficial swelling, mass, or lump	687.2	0.002239	0.896981	0.836578	0.961746
Changes in skin texture	687.3	0.039182	1.21818	1.00984	1.4695
Disturbance of skin sensation	687.4	0.23239	0.965212	0.91072	1.02296
Disorder of skin and subcutaneous tissue NOS	689	8.55e-55	1.56291	1.47758	1.65316
Erythematosquamous dermatosis	690	1.16e-12	1.40393	1.27858	1.54158
Seborrheic dermatitis	690.1	1.44e-12	1.40435	1.27835	1.54276
Congenital anomalies of skin	691	0.041646	1.18627	1.00648	1.39816
Dyschromia and Vitiligo	694	1.54e-56	1.63064	1.53493	1.73231
Vitiligo	694.1	0.006094	0.679452	0.515487	0.895571
Other dyschromia	694.2	1.96e-60	1.67175	1.57216	1.77764
Erythematous conditions	695	1.48e-12	1.29234	1.20373	1.38747
Bullous dermatoses	695.2	0.106597	1.45236	0.92304	2.28521
Rosacea	695.3	6e-37	2.29903	2.02182	2.61424
Lupus (localized and systemic)	695.4	0.000576	0.769162	0.662414	0.893113
Cutaneous lupus erythematosus	695.41	4.1e-06	0.508471	0.381314	0.678031
Systemic lupus erythematosus	695.42	0.001098	0.776387	0.666922	0.903818
Prurigo and Lichen	695.7	0.021097	0.842683	0.728601	0.974627
Other specified erythematous conditions	695.8	1.56e-05	1.34106	1.17388	1.53206
Unspecified erythematous condition	695.9	0.010245	1.33366	1.0705	1.66151
Psoriasis and related disorders	696	2.44e-13	1.51789	1.35746	1.69728
Pityriasis	696.3	0.925191	0.983083	0.68852	1.40366
Psoriasis	696.4	7.45e-14	1.56828	1.39385	1.76455
Psoriasis vulgaris	696.41	5.74e-13	1.56446	1.38517	1.76695
Psoriatic arthropathy	696.42	1.46e-06	1.83284	1.43236	2.3453
Sarcoidosis	697	0.490874	0.909733	0.695066	1.1907
Pruritus and related conditions	698	5.02e-15	0.759827	0.70932	0.813929
Corns and callosities	700	0.045595	1.1641	1.00298	1.35109
Other hypertrophic and atrophic conditions of skin	701	1.92e-11	1.21111	1.14523	1.28078
Keratoderma, acquired	701.1	0.89639	0.993185	0.896052	1.10085
Scar conditions and fibrosis of skin	701.2	6.86e-35	1.76648	1.61363	1.9338
Circumscribed scleroderma	701.3	0.007745	1.3559	1.0837	1.69648
Keloid scar	701.4	0.001315	0.806267	0.70701	0.91946
Abnormal granulation tissue	701.5	0.00055	1.45297	1.17546	1.79599
Acquired acanthosis nigricans	701.6	0.000796	0.615776	0.46385	0.817463
Degenerative skin conditions and other dermatoses	702	6e-203	2.53548	2.38785	2.69224
Actinic keratosis	702.1	2.2e-253	6.52282	5.85446	7.26749
Seborrheic keratosis	702.2	4.7e-156	2.32408	2.18413	2.473
Diseases of nail, NOS	703	1.71e-06	0.805042	0.736618	0.879823
Ingrowing nail	703.1	0.743779	1.02024	0.904726	1.1505
Diseases of hair and hair follicles	704	1.14e-08	1.21321	1.13531	1.29645
Alopecia	704.1	0.633162	0.978214	0.893613	1.07082
Alopecia Areata	704.11	0.002083	0.611969	0.447645	0.836615
Telogen effluvium	704.12	0.475923	0.917638	0.724504	1.16226
Hirsutism	704.2	0.706956	0.956366	0.757898	1.20681
Other specified diseases of hair and hair follicles	704.8	5.87e-14	1.41057	1.28947	1.54305
Disorders of sweat glands	705	0.004215	0.772164	0.646845	0.921762
Dyshidrosis	705.1	0.800442	0.965106	0.73278	1.27109
Hidradenitis	705.3	8.21e-06	0.462161	0.329211	0.648802
Hyperhidrosis	705.8	0.004797	1.18425	1.05295	1.33194
Diseases of sebaceous glands	706	4.44e-27	1.36955	1.29342	1.45017
Acne	706.1	1.4e-12	1.35897	1.2484	1.47934
Sebaceous cyst	706.2	6.06e-22	1.5026	1.38308	1.63246
Other specified diseases of sebaceous glands	706.8	2.69e-06	1.2562	1.14206	1.38174
Chronic ulcer of skin	707	0.00362	0.867714	0.788613	0.954748
Decubitus ulcer	707.1	1.01e-09	0.610363	0.520939	0.715137
Chronic ulcer of leg or foot	707.2	0.002262	0.807248	0.703585	0.926185
Chronic ulcer of unspecified site	707.3	0.290632	1.07727	0.938366	1.23673
Diffuse diseases of connective tissue	709	0.231968	0.939065	0.84708	1.04104
Sicca syndrome	709.2	0.52498	0.954957	0.828455	1.10078
Systemic sclerosis	709.3	0.017972	0.758866	0.603814	0.953732
Dermatomyositis	709.5	0.000447	0.550112	0.394049	0.767984
Other specified diffuse diseases of connective tissue	709.6	0.07358	0.793858	0.616479	1.02228
Unspecified diffuse connective tissue disease	709.7	0.052548	1.16895	0.998283	1.3688
Osteomyelitis, periostitis, and other infections involving bone	710	7.28e-06	0.688859	0.585324	0.810708
Osteomyelitis	710.1	3.27e-06	0.676996	0.57442	0.79789
Acute osteomyelitis	710.11	0.000398	0.64312	0.503713	0.821108
Chronic osteomyelitis	710.12	5.43e-09	0.493452	0.389205	0.625622
Unspecified osteomyelitis	710.19	7.51e-05	0.690504	0.57485	0.829426
Arthropathy associated with infections	711	0.717885	1.04168	0.834675	1.30004
Pyogenic arthritis	711.1	0.202034	0.839408	0.641466	1.09843
Arthropathy associated with other disorders classified elsewhere	713	0.662306	1.07839	0.768575	1.51309
Rheumatoid arthritis and other inflammatory polyarthropathies	714	0.91484	0.994815	0.904408	1.09426
Rheumatoid arthritis	714.1	0.385599	0.950633	0.8479	1.06581
Juvenile rheumatoid arthritis	714.2	0.01448	1.70938	1.11224	2.62711
Other inflammatory spondylopathies	715	0.001539	1.18051	1.0653	1.30819
Sacroiliitis NEC	715.1	0.011018	1.17311	1.03724	1.32678
Ankylosing spondylitis	715.2	6.93e-05	1.822	1.35581	2.4485
Spinal enthesopathy	715.3	0.533332	1.14146	0.752785	1.7308
Other arthropathies	716	1.06e-10	1.20579	1.13921	1.27627
Unspecified polyarthropathy or polyarthritis	716.1	0.454767	0.913767	0.721347	1.15752
Arthropathy NOS	716.9	2.16e-11	1.21731	1.14921	1.28944
Polymyalgia Rheumatica	717	0.021428	1.4241	1.05371	1.92469
Spinal stenosis	720	0.002132	1.11856	1.04137	1.20147
Spinal stenosis of lumbar region	720.1	0.000872	1.16513	1.06486	1.27483
Spondylosis and allied disorders	721	5.89e-05	1.12285	1.06113	1.18815
Spondylosis without myelopathy	721.1	1.67e-05	1.13414	1.07097	1.20105
Spondylosis with myelopathy	721.2	0.443685	1.07135	0.898137	1.27798
Other allied disorders of spine	721.8	0.184788	0.899213	0.768554	1.05208
Intervertebral disc disorders	722	1.05e-09	1.18044	1.11919	1.24504
Displacement of intervertebral disc	722.1	7.17e-05	1.16469	1.08026	1.25573
Degeneration of intervertebral disc	722.6	1.13e-05	1.13494	1.07259	1.20092
Intervertebral disc disorder with myelopathy	722.7	0.821285	1.02979	0.798257	1.32847
Postlaminectomy syndrome	722.8	0.000643	1.37384	1.14477	1.64874
Other and unspecified disc disorder	722.9	2.64e-06	1.34088	1.18641	1.51545
Other disorders of cervical region	723	0.003431	1.20242	1.06276	1.36044
Torticollis	723.1	0.423349	1.09101	0.881499	1.35032
Other and unspecified disorders of back	724	0.000154	1.16495	1.07637	1.26082
Disorders of sacrum	724.1	0.00146	1.17141	1.06266	1.29129
Disorders of coccyx	724.2	0.002593	1.168	1.05575	1.29219
Other symptoms referable to back	724.8	0.104327	1.12579	0.975807	1.29881
Other unspecified back disorders	724.9	0.175484	1.10818	0.955152	1.28573
Peripheral enthesopathies and allied syndromes	726	8.23e-06	1.12384	1.06762	1.18301
Enthesopathy	726.1	8.89e-07	1.16812	1.09793	1.2428
Synoviopathy	726.2	0.002135	1.24551	1.08266	1.43285
Bursitis	726.3	0.003681	1.18911	1.05793	1.33655
Calcaneal spur; Exostosis NOS	726.4	0.165205	0.91558	0.808352	1.03703
Other disorders of synovium, tendon, and bursa	727	1.38e-05	1.13314	1.07105	1.19882
Synovitis and tenosynovitis	727.1	0.311022	1.03621	0.967298	1.11004
Bursitis disorders	727.2	0.071717	1.27974	0.978451	1.67381
Ganglion and cyst of synovium, tendon, and bursa	727.4	1.48e-09	1.44475	1.28232	1.62775
Rupture of synovium	727.5	0.00297	1.28937	1.09033	1.52475
Rupture of tendon, nontraumatic	727.6	0.088929	1.16219	0.977384	1.38195
Contracture of tendon (sheath)	727.7	0.813357	1.0441	0.729703	1.49396
Disorders of muscle, ligament, and fascia	728	1.86e-05	1.6598	1.31616	2.09317
Laxity of ligament or hypermobility syndrome	728.2	0.000141	1.82106	1.33747	2.47952
Fasciitis	728.7	3.27e-05	1.20441	1.10322	1.31487
Contracture of palmar fascia [Dupuytren's disease]	728.71	6.95e-21	3.00198	2.38558	3.77765
Other disorders of soft tissues	729	8.69e-18	0.776575	0.733039	0.822697
Panniculitis	729.3	0.196369	0.768773	0.515881	1.14564
Osteitis deformans and osteopathies associated with other disorders classified elsewhere	731	0.485874	1.04783	0.918809	1.19497
Osteochondropathies	732	0.125818	1.37607	0.914392	2.07085
Other disorders of bone and cartilage	733	0.018714	1.07438	1.01201	1.1406
Cyst of bone	733.2	0.193592	1.24684	0.894054	1.73882
Aseptic necrosis of bone	733.4	0.205059	0.8804	0.722973	1.07211
Costochondritis	733.6	0.023686	0.828938	0.704578	0.975247
Malunion and nonunion of fracture	733.8	0.011896	1.33863	1.0665	1.68019
Chondromalacia	733.9	0.030483	1.2149	1.0185	1.44917
Acquired foot deformities	735	0.678366	0.985306	0.918728	1.05671
Flat foot	735.1	0.113758	0.883834	0.758417	1.02999
Acquired toe deformities	735.2	1.47e-07	1.42371	1.24798	1.62418
Hammer toe (acquired)	735.21	0.00582	1.24742	1.06605	1.45965
Hallux rigidus	735.23	4.58e-06	2.33211	1.62363	3.34974
Hallux valgus (Bunion)	735.3	0.853146	0.989424	0.884073	1.10733
Other acquired deformities of limbs	736	0.047709	1.16517	1.00154	1.35552
Acquired deformities of finger	736.2	0.006709	1.60144	1.13934	2.25097
Genu valgum or varum (acquired)	736.4	0.011391	0.604303	0.409098	0.892654
Unequal leg length (acquired)	736.6	0.072555	1.3079	0.975732	1.75314
Curvature of spine	737	1e-09	1.36759	1.2369	1.51208
Kyphosis (acquired)	737.1	0.033744	1.29356	1.01998	1.64054
Kyphoscoliosis and scoliosis	737.3	1.39e-10	1.42656	1.27986	1.59008
Other acquired musculoskeletal deformity	738	0.001046	1.17075	1.06543	1.28647
Acquired spondylolisthesis	738.4	0.01528	1.15142	1.02744	1.29037
Contracture of joint	739	0.136558	1.19432	0.945342	1.50886
Osteoarthrosis	740	4.8e-11	1.18538	1.1268	1.247
Osteoarthritis; localized	740.1	2.17e-06	1.13787	1.07866	1.20035
Osteoarthrosis, localized, primary	740.11	1.39e-05	1.12636	1.06751	1.18845
Osteoarthrosis, localized, secondary	740.12	0.040716	1.16561	1.00649	1.34987
Osteoarthrosis, generalized	740.2	0.657925	1.0235	0.923485	1.13435
Osteoarthrosis involving more than one site, but not specified as generalized	740.3	0.049487	1.20288	1.00041	1.44632
Osteoarthrosis NOS	740.9	2.93e-12	1.21128	1.14782	1.27825
Symptoms and disorders of the joints	741	0.406303	1.02408	0.968146	1.08326
Stiffness of joint	741.2	5.42e-07	1.35339	1.20231	1.52345
Difficulty in walking	741.3	0.002988	1.33691	1.10371	1.61937
Joint effusions	741.4	0.000186	0.881372	0.824886	0.941725
Derangement of joint, non-traumatic	742	7.82e-07	1.3355	1.19068	1.49795
Pathological, developmental or recurrent dislocation	742.2	0.652994	1.10744	0.709761	1.72795
Articular cartilage disorder	742.8	1.29e-05	1.54859	1.27228	1.88491
Other derangement of joint	742.9	0.001454	1.2488	1.08915	1.43185
Osteoporosis, osteopenia and pathological fracture	743	0.536465	1.01787	0.962279	1.07668
Osteoporosis	743.1	0.141044	1.05713	0.981747	1.1383
Osteoporosis NOS	743.11	0.16874	1.0543	0.977823	1.13676
Senile osteoporosis	743.12	0.000126	1.22999	1.10649	1.36729
Other specified osteoporosis	743.13	0.733935	0.976453	0.851095	1.12027
Pathologic fracture	743.2	0.033262	1.15562	1.01154	1.32021
Pathologic fracture of vertebrae	743.21	0.172147	1.18536	0.928619	1.51308
Pathologic fracture of femur	743.22	0.182932	1.17066	0.928375	1.47616
Stress fracture	743.4	0.22202	1.1728	0.908072	1.51471
Osteopenia or other disorder of bone and cartilage	743.9	0.160483	1.04397	0.983083	1.10862
Pain in joint	745	9.27e-05	1.09148	1.04461	1.14046
Cardiac and circulatory congenital anomalies	747	0.419191	0.964917	0.884829	1.05225
Cardiac congenital anomalies	747.1	0.818495	1.01154	0.917087	1.11573
Cardiac shunt/ heart septal defect	747.11	0.787713	0.982473	0.863825	1.11742
Valvular heart disease/ heart chambers	747.12	0.013818	1.24332	1.04541	1.47869
Congenital anomalies of great vessels	747.13	0.218776	0.883406	0.725027	1.07638
Congenital anomalies of peripheral vascular system	747.2	0.010149	0.793038	0.664528	0.9464
Anomalies of respiratory system, congenital	748	0.201023	0.784295	0.540422	1.13822
Congenital anomalies of face and neck	749	0.151302	1.19405	0.937172	1.52134
Digestive congenital anomalies	750	0.101899	1.10849	0.97979	1.25409
Upper gastrointestinal congenital anomalies	750.1	0.11448	1.13739	0.969357	1.33454
Esophageal atresia/tracheoesophageal fistula	750.11	0.000854	1.80765	1.27641	2.55999
Congenital anomalies of mouth/tongue	750.13	0.050095	0.79294	0.628693	1.0001
Congenital anomalies of esophagus	750.14	0.002011	1.74688	1.22611	2.48883
Lower gastrointestinal congenital anomalies	750.2	0.619659	1.04918	0.867998	1.26818
Congenital anomalies of intestine	750.21	0.036016	1.33645	1.0191	1.75263
Congenital anomaly of gallbladder, bile ducts, liver, pancreas	750.22	0.094945	0.797144	0.610897	1.04017
Genitourinary congenital anomalies	751	0.292683	0.943792	0.847384	1.05117
Congenital anomalies of genital organs	751.1	0.028562	1.36614	1.03325	1.8063
Congenital anomalies of female genital organs	751.11	0.003267	1.76024	1.20764	2.5657
Congenital anomalies of urinary system	751.2	0.023926	0.874081	0.777723	0.982377
Cystic kidney disease	751.21	0.020894	0.856331	0.750736	0.976778
Other specified congenital anomalies of kidney	751.22	0.674274	0.940793	0.707761	1.25055
Nervous system congenital anomalies	752	0.219959	1.13699	0.926117	1.39588
Neural tube defects	752.1	0.770603	0.945398	0.648189	1.37888
Other specified congenital anomalies of nervous system	752.2	0.045806	1.28799	1.00473	1.65112
Congenital anomalies of the eye	753	0.8333	0.966653	0.704866	1.32567
Congenital musculoskeletal deformities of spine	754	0.007786	1.28544	1.06841	1.54656
Spondylolisthesis, congenital	754.2	0.007754	1.35443	1.08335	1.69334
Congenital anomalies of limbs	755	0.050965	1.21234	0.999193	1.47097
Congenital deformities of feet	755.1	0.043602	1.2987	1.00753	1.67402
Other congenital anomalies of lower limb, including pelvic girdle	755.6	0.100258	1.32022	0.947934	1.83873
Other congenital musculoskeletal anomalies	756	1.06e-05	1.53562	1.26882	1.85852
Pectus and other congenital anomalies of ribs/sternum	756.2	0.123625	1.29149	0.932568	1.78855
Pectus excavatum	756.21	0.147332	1.29264	0.913464	1.82922
Congenital anomalies of muscle, tendon, fascia, and connective tissue	756.3	4.8e-08	3.05083	2.04399	4.55362
Congenital anomalies of the integument	757	0.35496	0.852299	0.607473	1.1958
Chromosomal anomalies and genetic disorders	758	0.171576	0.856549	0.686035	1.06945
Chromosomal anomalies	758.1	0.072573	0.804983	0.635249	1.02007
Other and unspecified congenital anomalies	759	0.702548	1.03669	0.861636	1.24732
Back pain	760	0.48112	1.01649	0.971265	1.06383
Cervicalgia	761	0.58242	1.01545	0.961447	1.07248
Thoracic or lumbosacral neuritis or radiculitis, unspecified	763	0.000104	1.14567	1.06964	1.2271
Sciatica	764	0.418035	0.972184	0.908025	1.04088
Cervical radiculitis	765	0.022498	1.10651	1.01438	1.20702
Neuralgia, neuritis, and radiculitis NOS	766	0.029051	1.10611	1.01035	1.21094
Cervicocranial/Cervicobrachial syndrome	767	0.034649	1.5985	1.03444	2.47014
Myalgia and myositis unspecified	770	0.280806	1.03159	0.974902	1.09157
Musculoskeletal symptoms referable to limbs	771	0.198252	0.949482	0.877384	1.0275
Swelling of limb	771.1	4.63e-19	0.765757	0.722145	0.812002
Cramp of limb	771.2	0.049928	0.896851	0.80437	0.999966
Symptoms of the muscles	772	0.02296	1.13181	1.01725	1.25927
Muscular wasting and disuse atrophy	772.1	0.079708	0.837158	0.686231	1.02128
Spasm of muscle	772.2	0.381085	0.958478	0.871704	1.05389
Muscle weakness	772.3	0.79268	0.987261	0.897245	1.08631
Rhabdomyolysis	772.4	0.000617	0.591925	0.438444	0.799133
Facial weakness	772.6	1.42e-08	0.576736	0.476827	0.69758
Pain in limb	773	0.509304	1.01516	0.970795	1.06155
Hypothermia/Chills	780	2.61e-09	0.630588	0.541791	0.733937
Symptoms involving nervous and musculoskeletal systems	781	0.032453	0.929037	0.868438	0.993865
Loss of height	781.1	0.356279	1.17678	0.832701	1.66305
Abnormal posture	781.2	0.042132	1.24405	1.00779	1.53569
Edema	782.3	3.18e-13	0.804406	0.758665	0.852905
Pallor and flushing	782.6	8.43e-05	1.28364	1.13341	1.45379
Fever of unknown origin	783	1.93e-42	0.671751	0.634459	0.711235
Postprocedural fever	783.1	0.179775	0.854145	0.678413	1.0754
Abdominal pain	785	2.14e-14	0.843958	0.808025	0.88149
Syncope and collapse	788	0.902474	0.995316	0.923307	1.07294
Nausea and vomiting	789	0.001267	0.924421	0.881286	0.969666
Persistent vomiting	789.1	0.246479	0.907459	0.770027	1.06942
Nonspecific findings on examination of blood	790	4.34e-06	0.846899	0.788941	0.909115
Elevated sedimentation rate	790.1	3.76e-06	0.68028	0.577789	0.80095
Other abnormal blood chemistry	790.6	6.4e-16	0.816125	0.776883	0.85735
Elevated C-reactive protein (CRP)	790.8	0.336287	1.09668	0.908614	1.32368
Abnormal arterial blood gases	790.9	0.102132	1.42531	0.931891	2.17997
Gangrene	791	0.002558	0.780475	0.664382	0.916853
Abnormal Papanicolaou smear of cervix and cervical HPV	792	0.355595	0.95266	0.85951	1.0559
Papanicolaou smear of cervix or vagina with atypical squamous cells	792.1	0.075798	0.895967	0.793653	1.01147
Nonspecific abnormal findings on radiological and other examination of musculoskeletal system	793	0.223859	0.890922	0.739626	1.07317
Nonspecific abnormal findings on radiological and other examination of other intrathoracic organs (echocardiogram, etc)	793.2	0.039205	0.898298	0.811234	0.994706
Abnormal results of other function studies (bladder, pancreas, placenta, spleen, etc)	794	0.555664	0.918727	0.693021	1.21794
Other and nonspecific abnormal cytological, histological and immunological findings	795	0.840439	1.01655	0.866419	1.1927
Abnormal tumor markers	795.8	0.21023	0.885651	0.732428	1.07093
Elevated carcinoembryonic antigen [CEA]	795.81	0.427327	0.885296	0.655301	1.19601
Elevated cancer antigen 125 [CA 125]	795.82	0.050511	0.714771	0.510515	1.00075
Elevated prostate specific antigen [PSA]	796	2.21e-05	1.26902	1.13676	1.41667
Shock	797	8.81e-37	0.516013	0.465808	0.571629
Cardiogenic shock	797.1	4.23e-13	0.569947	0.489562	0.66353
Malaise and fatigue	798	0.152216	1.03419	0.987674	1.08289
Chronic fatigue syndrome	798.1	7.57e-11	1.43046	1.28428	1.59327
Fracture of lower limb	800	0.001266	1.17924	1.06676	1.30358
Fracture of neck of femur	800.1	0.000143	1.43795	1.19243	1.73401
Fracture of unspecified part of femur	800.2	0.93899	0.988502	0.735129	1.3292
Fracture of tibia and fibula	800.3	0.516456	1.065	0.880505	1.28815
Fracture of patella	800.4	0.019395	1.47476	1.06481	2.04253
Fracture of ankle and foot	801	0.001728	1.19357	1.06851	1.33327
Fracture of foot	801.1	0.039265	1.22327	1.00997	1.48161
Fracture of pelvis	802	0.01223	1.49215	1.09104	2.04072
Fracture of upper limb	803	7.93e-08	1.34673	1.20805	1.50133
Fracture of humerus	803.1	0.001736	1.36081	1.1222	1.65016
Fracture of radius and ulna	803.2	0.001364	1.31378	1.11167	1.55264
Colles' fracture	803.21	0.001147	2.06799	1.33462	3.20434
Fracture of clavicle or scapula	803.3	0.00015	1.64337	1.27111	2.12464
Fracture of hand or wrist	804	0.00015	1.3178	1.14261	1.51984
Fracture of vertebral column without mention of spinal cord injury	805	0.000699	1.26384	1.10382	1.44704
Fracture of ribs	807	0.000717	1.4629	1.17354	1.82362
Fracture of unspecified bones	809	0.00044	0.916607	0.873162	0.962213
Concussion	817	2.89e-09	1.67219	1.41119	1.98146
Intracranial hemorrhage (injury)	818	0.106485	0.776827	0.571683	1.05558
Skull and face fracture and other intercranial injury	819	0.003787	1.23556	1.07073	1.42577
Dislocation	830	9.19e-05	1.1985	1.09454	1.31233
Internal derangement of knee	835	0.000789	1.1989	1.07841	1.33285
Traumatic arthropathy	836	0.04787	1.50486	1.00384	2.25596
Sprains and strains	840	6.77e-05	1.12693	1.06259	1.19517
Muscle/tendon sprain	840.1	0.648855	0.955227	0.784297	1.16341
Rotator cuff (capsule) sprain	840.2	0.137411	1.10266	0.969268	1.25442
Joint/ligament sprain	840.3	0.000165	1.33115	1.14712	1.5447
Sprains and strains of back and neck	841	0.099677	0.937897	0.868975	1.01229
Other sprains and strains	842	0.425577	1.03029	0.95737	1.10877
Hemorrhage or hematoma complicating a procedure	850	5.48e-06	0.73489	0.643486	0.839277
Complications of transplants and reattached limbs	851	3.23e-57	0.401003	0.358392	0.448681
Complication of colostomy or enterostomy	853	0.946348	0.992002	0.785128	1.25338
Complications of cardiac/vascular device, implant, and graft	854	3.71e-21	0.54642	0.481985	0.619468
Complication of nervous system device, implant, and graft	855	0.009179	1.86768	1.16736	2.98815
Vascular complications of surgery and medical procedures	856	0.180205	0.760764	0.510006	1.13481
Mechanical complication of unspecified genitourinary device, implant, and graft	857	0.046352	0.841507	0.710112	0.997214
Complication of internal orthopedic device	858	0.002135	1.30172	1.10008	1.54031
Complication due to other implant and internal device	859	0.000181	0.787331	0.694691	0.892324
Bone marrow or stem cell transplant	860	0.02787	0.79096	0.641778	0.97482
Open wounds of head; neck; and trunk	870	1.21e-05	1.21183	1.11189	1.32075
Open wound or laceration of eye or eyelid	870.1	0.169864	1.2699	0.902817	1.78623
Open wound of ear	870.2	0.006644	1.79823	1.17711	2.74709
Other open wound of head and face	870.3	2.23e-05	1.43234	1.21317	1.6911
Open wound of nose and sinus	870.4	0.071649	1.62876	0.957954	2.7693
Open wound of lip and mouth	870.5	0.287885	0.877391	0.689334	1.11675
Open wounds of extremities	871	3.82e-06	1.2217	1.12222	1.33
Open wound of hand except finger(s)	871.1	5.99e-06	1.68183	1.34285	2.1064
Open wound of finger(s)	871.2	0.009609	1.21637	1.04878	1.41074
Open wound of foot except toe(s) alone	871.3	0.271702	0.849943	0.636035	1.13579
Open wound of toe(s)	871.4	0.528273	1.10291	0.813453	1.49536
Traumatic amputation	872	7.33e-08	0.374661	0.262059	0.535647
Non-healing surgical wound	875	0.366476	0.839846	0.575031	1.22661
Posttraumatic wound infection not elsewhere classified	876	0.157197	1.16216	0.943705	1.43118
Injuries to the nervous system	907	0.401401	1.12202	0.85746	1.4682
Superficial injury, infected	910	0.461928	0.851486	0.554829	1.30676
Blister	911	0.066632	0.805278	0.638911	1.01497
Insect bite	912	0.002285	1.22416	1.07498	1.39405
Toxic effect of venom	913	5.78e-05	1.89242	1.38677	2.58244
Superficial injury without mention of infection	915	0.002092	1.21438	1.07305	1.37433
Contusion	916	0.17147	1.05036	0.978939	1.12699
Allergic reaction to food	930	0.007135	1.13204	1.03425	1.23909
Contact dermatitis and other eczema due to plants [except food]	931	1.97e-05	3.52474	1.9765	6.28575
Dermatitis due to solar radiation	938	1.95e-88	3.28913	2.92582	3.69755
Acute dermatitis due to solar radiation	938.1	0.008477	1.41277	1.09229	1.82728
Chronic dermatitis due to solar radiation	938.2	6.64e-93	4.65122	4.01394	5.38968
Atopic/contact dermatitis due to other or unspecified	939	0.587872	1.01524	0.961184	1.07235
Contact and allergic dermatitis of eyelid	939.1	0.145557	0.788519	0.5726	1.08586
Adverse reaction to serum or vaccine	941	1.48e-23	0.515657	0.452901	0.58711
Infusion and transfusion reaction	942	0.06539	0.81277	0.651929	1.01329
Anaphylactic shock NOS	946	0.220138	0.894015	0.747431	1.06935
Urticaria	947	0.000514	0.830714	0.748169	0.922367
Allergies, other	949	8.08e-07	1.16126	1.09429	1.23232
Spinal cord injury without evidence of spinal bone injury	952	0.596153	1.11879	0.738677	1.6945
Certain early complications of trauma or procedure	958	0.195514	0.836161	0.637714	1.09636
Poisoning by antibiotics	960	3.82e-13	1.25089	1.17755	1.3288
Allergy/adverse effect of penicillin	960.2	2.12e-08	1.23481	1.14697	1.32938
Poisoning by other anti-infectives	961	0.019641	0.824873	0.701694	0.969675
Poisoning/allergy of sulfonamides	961.1	6.73e-16	1.48061	1.34609	1.62857
Poisoning by hormones and synthetic substitutes	962	6.49e-25	0.53819	0.478383	0.605476
Adrenal cortical steroids causing adverse effects in therapeutic use	962.1	3.59e-26	0.50575	0.445761	0.573812
Hormones and synthetic substitutes causing adverse effects in therapeutic use	962.3	0.790584	1.05541	0.708838	1.57144
Poisoning by primarily systemic agents	963	0.625831	0.977538	0.892228	1.07101
Antineoplastic and immunosuppressive drugs causing adverse effects	963.1	0.490081	0.967846	0.882062	1.06197
Poisoning by agents primarily affecting blood constituents	964	1.23e-07	0.467794	0.353017	0.619888
Anticoagulants causing adverse effects	964.1	9.28e-07	0.436939	0.31389	0.608225
Poisoning by analgesics, antipyretics, and antirheumatics	965	3.82e-07	0.774448	0.701687	0.854755
Opiates and related narcotics causing adverse effects in therapeutic use	965.1	0.430786	1.03207	0.95412	1.11639
Adverse effects of sedatives or other central nervous system depressants and anesthetics	967	0.400437	1.07556	0.907602	1.2746
Poisoning by psychotropic agents	969	0.096096	1.35072	0.947949	1.92463
Poisoning by agents primarily affecting the cardiovascular system	972	0.000186	0.635179	0.500641	0.805872
Antilipemic and antiarteriosclerotic drugs causing adverse effects in therapeutic use	972.2	0.889776	0.973737	0.668315	1.41874
Personal history of allergy to medicinal agents	977	0.01664	0.928562	0.873904	0.986638
Adverse drug events and drug allergies	979	0.005239	0.900736	0.836998	0.969326
Encounter for long-term (current) use of antibiotics	980	1.75e-30	0.510721	0.455346	0.572829
Effects radiation NOS	990	0.00391	1.12543	1.03863	1.21949
Sepsis and SIRS	994	8.49e-74	0.530916	0.495871	0.568437
Systemic inflammatory response syndrome (SIRS)	994.1	2.37e-21	0.448089	0.379612	0.528918
Sepsis	994.2	1.68e-67	0.538966	0.502636	0.577923
Septic shock	994.21	1.38e-32	0.460861	0.405601	0.523649
Burns	1000	0.215419	0.874156	0.706601	1.08144
Foreign body injury	1001	0.801821	0.981516	0.848449	1.13545
Symptoms concerning nutrition, metabolism, and development	1002	6.25e-11	0.784799	0.729805	0.843937
Other signs and symptoms involving emotional state	1004	0.823905	1.01565	0.885778	1.16458
Other symptoms	1005	0.84626	0.99527	0.948695	1.04413
Injury to blood vessels	1007	0.825069	0.957401	0.650795	1.40846
Crushing or internal injury to organs	1008	0.000104	0.633464	0.503032	0.797717
Injury, NOS	1009	0.26396	1.05094	0.963202	1.14668
Other tests	1010	0.52027	0.978992	0.917634	1.04445
Complications of surgical and medical procedures	1011	1.09e-05	0.817386	0.747141	0.894234
Late effect	1012	0.041883	1.37173	1.01167	1.85993
Asphyxia and hypoxemia	1013	1.01e-17	0.712348	0.659193	0.76979
Effects of other external causes	1015	0.131705	0.942549	0.872756	1.01792
Other ill-defined and unknown causes of morbidity and mortality	1019	0.003651	0.87789	0.80409	0.958464
Family history	1100	1.74e-07	1.64841	1.3666	1.98834

## Sheet: AA
Phenotype	phecode	pvalue	OR	CI (lower)	CI (upper)
Tuberculosis	10	0.921556	1.02063	0.679794	1.53235
Burns	1000	0.646491	1.10685	0.717267	1.70803
Foreign body injury	1001	0.211473	0.806193	0.575019	1.1303
Symptoms concerning nutrition, metabolism, and development	1002	2.12e-09	1.51425	1.32196	1.73452
Other signs and symptoms involving emotional state	1004	0.857371	0.973611	0.727316	1.30331
Other symptoms	1005	0.722241	1.0185	0.920587	1.12683
Injury to blood vessels	1007	0.406394	1.35713	0.660002	2.7906
Crushing or internal injury to organs	1008	0.06199	1.50341	0.97976	2.30695
Injury, NOS	1009	0.073103	1.16975	0.985429	1.38854
Other tests	1010	0.007906	1.22357	1.0543	1.42
Complications of surgical and medical procedures	1011	6.92e-06	1.46838	1.24197	1.73607
Late effect	1012	0.5765	1.17438	0.668084	2.06435
Asphyxia and hypoxemia	1013	0.001364	1.28541	1.1023	1.49893
Effects of other external causes	1015	0.449274	1.06268	0.907841	1.24393
Other ill-defined and unknown causes of morbidity and mortality	1019	0.105579	1.15848	0.969428	1.3844
Dermatophytosis / Dermatomycosis	110	4.42e-10	1.46625	1.30014	1.65359
Family history	1100	0.042973	0.621617	0.392262	0.985077
Dermatophytosis	110.1	2.59e-09	1.46079	1.2895	1.65484
Dermatophytosis of nail	110.11	2.49e-09	1.55834	1.34687	1.80301
Althete's foot	110.12	1.96e-06	1.65911	1.34679	2.04384
Dermatophytosis of the body	110.13	0.762609	0.959431	0.733339	1.25523
Dermatomycoses	110.2	0.148015	1.27427	0.917578	1.76962
Candidiasis	112	2.92e-10	1.58329	1.37248	1.82648
Candidiasis of skin and nails	112.3	0.003316	1.65945	1.18349	2.32683
Mycoses	117	0.006123	1.42912	1.10711	1.84478
Coccidioidomycosis	117.2	0.255687	1.48476	0.751038	2.9353
Aspergillosis	117.4	0.583482	1.14801	0.700916	1.88029
Spirochetal infection	130	0.083582	0.364079	0.115915	1.14354
Lyme disease	130.1	0.095801	0.18727	0.026082	1.34462
Infestation (lice, mites)	132	0.82716	0.937112	0.523096	1.67881
Helminthiases	134	0.050646	0.248364	0.061443	1.00393
Other infectious and parasitic diseases	136	0.021463	1.1587	1.022	1.31369
Cancer of mouth	145	0.066203	0.633642	0.389429	1.031
Cancer of tongue	145.2	0.347488	0.748084	0.408302	1.37063
Cancer of major salivary glands	145.3	0.165723	0.444383	0.141148	1.39907
Cancer of larynx, pharynx, nasal cavities	149	0.213991	0.761193	0.494978	1.17059
Cancer of oropharynx	149.1	0.634919	1.15972	0.629094	2.13791
Cancer of larynx	149.4	0.444751	0.677257	0.249275	1.84004
Hx of malignant neoplasm of oral cavity and pharynx	149.5	0.30508	0.738233	0.413339	1.3185
Cancer of of nasal cavities	149.9	0.398188	0.608575	0.192288	1.92609
Cancer of esophagus	150	0.879702	0.949355	0.484314	1.86093
Cancer of stomach	151	0.417696	1.22696	0.748173	2.01213
Colorectal cancer	153	0.340155	1.12089	0.886589	1.41711
Colon cancer	153.2	0.171786	1.2028	0.922934	1.56754
Malignant neoplasm of rectum, rectosigmoid junction, and anus	153.3	0.997082	1.00059	0.727766	1.3757
Cancer of liver and intrahepatic bile duct	155	0.323002	0.855211	0.627139	1.16623
Malignant neoplasm of liver, primary	155.1	0.531492	0.901251	0.650744	1.24819
Pancreatic cancer	157	0.25872	0.760429	0.472771	1.22311
Neoplasm of unspecified nature of digestive system	158	0.938409	0.9875	0.717737	1.35865
Malignant neoplasm of other and ill-defined sites within the digestive organs and peritoneum	159	0.107706	0.745565	0.521335	1.06624
Malignant neoplasm of small intestine, including duodenum	159.2	0.668322	1.15074	0.605388	2.18737
Malignant neoplasm of gallbladder and extrahepatic bile ducts	159.3	0.677036	0.826003	0.335988	2.03067
Malignant neoplasm of retroperitoneum and peritoneum	159.4	0.102484	0.533268	0.25073	1.13419
Cancer of intrathoracic organs	164	0.531657	0.726467	0.266888	1.97744
Cancer within the respiratory system	165	0.023609	0.696169	0.508765	0.952603
Cancer of bronchus; lung	165.1	0.034604	0.707239	0.51289	0.975231
Cancer of bone and connective tissue	170	0.685402	0.940389	0.698497	1.26605
Bone cancer	170.1	0.879389	1.0333	0.676839	1.57749
Cancer of connective tissue	170.2	0.559676	0.898826	0.628094	1.28625
Skin cancer	172	3.76e-42	0.101487	0.072991	0.141109
Melanomas of skin, dx or hx	172.1	1.11e-08	0.095867	0.042888	0.214289
Melanomas of skin	172.11	1.91e-07	0.073272	0.027399	0.195948
Other non-epithelial cancer of skin	172.2	1.4e-37	0.095616	0.066769	0.136925
Basal cell carcinoma	172.21	4.76e-15	0.029715	0.012328	0.071624
Squamous cell carcinoma	172.22	3.16e-12	0.108011	0.057769	0.201951
Carcinoma in situ of skin	172.3	8.13e-07	0.030333	0.007562	0.121666
Neoplasm of uncertain behavior of skin	173	9.4e-18	0.437214	0.361931	0.528155
Breast cancer	174	0.128404	0.858841	0.705863	1.04497
Breast cancer [female]	174.1	0.154776	0.866626	0.711534	1.05552
Malignant neoplasm of female breast	174.11	0.177882	0.872778	0.716037	1.06383
Breast cancer [male]	174.2	0.27052	0.4537	0.111235	1.85054
Acquired absence of breast	175	0.637465	0.943669	0.741467	1.20101
Cervical cancer and dysplasia	180	0.800579	0.961589	0.709579	1.3031
Cervical cancer	180.1	0.086041	0.556896	0.285442	1.0865
Cervical intraepithelial neoplasia [CIN] [Cervical dysplasia]	180.3	0.431549	1.14239	0.819877	1.59177
Malignant neoplasm of uterus	182	0.102378	0.67854	0.42607	1.08061
Cancer of other female genital organs	184	0.166306	0.765279	0.523976	1.11771
Malignant neoplasm of ovary and other uterine adnexa	184.1	0.158106	0.737001	0.48243	1.1259
Malignant neoplasm of ovary	184.11	0.068177	0.634058	0.388588	1.03459
Cancer of other female genital organs (excluding uterus and ovary)	184.2	0.392733	1.30996	0.705273	2.4331
Cancer of prostate	185	3.96e-10	1.93658	1.57436	2.38213
Cancer of other male genital organs	187	0.110394	0.445199	0.164845	1.20235
Malignant neoplasm of testis	187.2	0.055453	0.146031	0.02039	1.04588
Cancer of urinary organs (incl. kidney and bladder)	189	0.240268	1.16371	0.903542	1.49879
Cancer of kidney and renal pelvis	189.1	0.001964	1.59194	1.18599	2.13684
Malignant neoplasm of kidney, except pelvis	189.11	0.005765	1.55368	1.13635	2.12428
Cancer of bladder	189.2	0.055943	0.636364	0.400342	1.01153
Malignant neoplasm of bladder	189.21	0.089652	0.661762	0.410818	1.066
Malignant neoplasm of other urinary organs	189.4	0.279176	0.636772	0.281172	1.4421
Cancer of eye	190	0.081486	0.173561	0.0242	1.2448
Manlignant and unknown neoplasms of brain and nervous system	191	0.014855	0.623713	0.426604	0.911893
Cancer of brain and nervous system	191.1	0.088475	0.670165	0.422858	1.06211
Cancer of brain	191.11	0.076713	0.6361	0.385456	1.04973
Thyroid cancer	193	0.0737	0.721791	0.504947	1.03175
Cancer of other endocrine glands	194	0.265374	0.567411	0.209325	1.53806
Cancer, suspected or other	195	4.06e-05	0.750282	0.654086	0.860626
Malignant neoplasm, other	195.1	0.000211	0.762619	0.660769	0.880167
Malignant neoplasm of head, face, and neck	195.3	0.224847	0.770364	0.505512	1.17398
Radiotherapy	196	2.04e-06	1.27803	1.15499	1.41417
Chemotherapy	197	0.002699	1.15979	1.05274	1.27773
Secondary malignant neoplasm	198	0.056958	0.85364	0.725296	1.00469
Secondary malignancy of lymph nodes	198.1	0.27592	0.891286	0.724607	1.09631
Secondary malignancy of respiratory organs	198.2	0.929422	0.987014	0.739113	1.31806
Secondary malignant neoplasm of digestive systems	198.3	0.821362	0.962159	0.688375	1.34484
Secondary malignant neoplasm of liver	198.4	0.851119	0.970311	0.70832	1.32921
Secondary malignancy of brain/spine	198.5	0.47986	0.849808	0.541066	1.33472
Secondary malignancy of bone	198.6	0.346831	0.862951	0.634774	1.17315
Secondary malignant neoplasm of skin	198.7	0.722536	0.861711	0.378935	1.95956
Neoplasm of uncertain behavior	199	9.14e-12	0.574302	0.489684	0.673543
Myeloproliferative disease	200	0.015327	1.29803	1.05125	1.60274
Polycythemia vera	200.1	0.319865	0.7747	0.468478	1.28108
Hodgkin's disease	201	0.084709	0.41766	0.154791	1.12694
Cancer of other lymphoid, histiocytic tissue	202	0.036199	0.697704	0.498192	0.977115
Non-Hodgkins lymphoma	202.2	0.014896	0.618265	0.419837	0.910475
Nodular lymphoma	202.21	0.318347	0.659681	0.291391	1.49345
Reticulosarcoma	202.22	0.011394	0.318608	0.131368	0.77272
Leukemia	204	0.657899	0.931464	0.680285	1.27538
Lymphoid leukemia	204.1	0.129252	0.626919	0.342941	1.14605
Lymphoid leukemia, acute	204.11	0.252151	0.558677	0.206259	1.51324
Lymphoid leukemia, chronic	204.12	0.116764	0.4903	0.201219	1.19469
Myeloid leukemia	204.2	0.626738	0.865604	0.483844	1.54858
Myeloid leukemia, acute	204.21	0.923352	0.969137	0.511721	1.83543
Multiple myeloma	204.4	0.059019	1.49907	0.984699	2.28214
Benign neoplasm of colon	208	0.109052	1.09425	0.980107	1.22169
Neuroendocrine tumors	209	0.906811	1.03174	0.611452	1.74092
Benign neoplasm of lip, oral cavity, and pharynx	210	0.481475	0.786244	0.402492	1.53588
Benign neoplasm of other parts of digestive system	211	0.001139	0.663024	0.517635	0.849248
Benign neoplasm of respiratory and intrathoracic organs	212	0.378549	1.28921	0.732433	2.26923
Benign neoplasm of bone and articular cartilage	213	0.927443	0.976783	0.589139	1.61949
Lipoma	214	0.569633	1.06244	0.86225	1.3091
Lipoma of skin and subcutaneous tissue	214.1	0.244079	1.1654	0.900793	1.50773
Other benign neoplasm of connective and other soft tissue	215	5.77e-26	2.38609	2.02974	2.80499
Benign neoplasm of skin	216	8.34e-51	0.324688	0.280283	0.376129
Screening for malignant neoplasms of the skin	216.1	1.49e-12	0.548869	0.464834	0.648095
Vascular hamartomas and non-neoplastic nevi	217	1.51e-21	0.210937	0.153184	0.290463
Nevus, non-neoplastic	217.1	3.44e-21	0.201169	0.144243	0.280561
Benign neoplasm of uterus	218	7.42e-33	2.3488	2.04158	2.70226
Uterine leiomyoma	218.1	2.3e-33	2.36575	2.05622	2.72186
Benign neoplasm of ovary	220	0.478806	0.816586	0.466094	1.43064
Benign neoplasm of kidney and other urinary organs	223	0.487146	0.788315	0.403016	1.54197
Benign neoplasm of eye	224	0.017348	0.510152	0.293029	0.888156
Benign neoplasm of eye, uveal	224.1	0.02277	0.496751	0.27203	0.907114
Benign neoplasm of brain and other parts of nervous system	225	0.034745	0.676958	0.47127	0.972419
Benign neoplasm of brain, cranial nerves, meninges	225.1	0.069828	0.715077	0.497624	1.02755
Benign neoplasm of thyroid glands	226	0.022449	2.08223	1.10926	3.90865
Benign neoplasm of other endocrine glands and related structures	227	0.186769	1.18535	0.920904	1.52573
Benign neoplasm of adrenal gland	227.1	0.006464	1.72341	1.16482	2.54988
Benign neoplasm of parathyroid gland	227.2	0.144427	1.32937	0.906989	1.94846
Benign neoplasm of pituitary gland and craniopharyngeal duct (pouch)	227.3	0.57299	0.868679	0.532424	1.4173
Hemangioma and lymphangioma, any site	228	6.24e-30	0.268659	0.214173	0.337007
Hemangioma of skin and subcutaneous tissue	228.1	5.68e-30	0.177245	0.131547	0.238818
Benign neoplasm of unspecified sites	229	0.98334	1.00368	0.710935	1.41697
Simple and unspecified goiter	240	1.55e-09	1.97342	1.58275	2.46052
Nontoxic nodular goiter	241	3.59e-07	1.40043	1.23008	1.59437
Nontoxic uninodular goiter	241.1	0.000228	1.31731	1.13774	1.52523
Nontoxic multinodular goiter	241.2	1.9e-09	1.62324	1.38589	1.90123
Thyrotoxicosis with or without goiter	242	0.001914	1.40176	1.13249	1.73505
Graves' disease	242.1	0.000635	1.75341	1.27048	2.4199
Exophthalmos	242.3	0.000634	2.07272	1.36443	3.14869
Hypothyroidism	244	1.27e-13	0.608804	0.53391	0.694205
Secondary hypothyroidism	244.1	0.673974	0.950737	0.751358	1.20302
Acquired hypothyroidism	244.2	8.85e-07	0.609085	0.499834	0.742216
Hypothyroidism NOS	244.4	5.74e-16	0.566333	0.493496	0.64992
Congenital hypothyroidism	244.5	0.801129	1.12367	0.453534	2.78399
Thyroiditis	245	1.33e-06	0.506159	0.38409	0.667024
Chronic thyroiditis	245.2	3.73e-07	0.450272	0.331011	0.612501
Chronic lymphocytic thyroiditis	245.21	6.61e-07	0.458032	0.336693	0.623099
Other disorders of thyroid	246	0.207857	0.898351	0.760327	1.06143
Thyroid cyst	246.2	0.124198	1.44864	0.903146	2.32361
Abnormal results of function study of thyroid	246.7	0.650672	0.94786	0.751772	1.19509
Secondary diabetes mellitus	249	4.49e-15	1.95904	1.65591	2.31766
Diabetes mellitus	250	8.6e-51	2.15478	1.94899	2.38231
Type 1 diabetes	250.1	1.41e-06	1.81639	1.42528	2.31483
Type 1 diabetes with ketoacidosis	250.11	0.127201	1.8335	0.841314	3.99581
Type 1 diabetes with renal manifestations	250.12	2.77e-07	2.99257	1.96999	4.54595
Type 1 diabetes with ophthalmic manifestations	250.13	0.005118	2.15726	1.25931	3.69551
Type 1 diabetes with neurological manifestations	250.14	0.054916	1.68346	0.989092	2.86528
Type 2 diabetes	250.2	2.38e-50	2.16322	1.95472	2.39395
Type 2 diabetes with ketoacidosis	250.21	0.000465	2.36143	1.45955	3.82061
Type 2 diabetes with renal manifestations	250.22	7.84e-39	2.53495	2.20405	2.91551
Type 2 diabetes with ophthalmic manifestations	250.23	6.27e-18	2.28796	1.89579	2.76126
Type 2 diabetes with neurological manifestations	250.24	4.34e-15	1.90368	1.62083	2.2359
Diabetes type 2 with peripheral circulatory disorders	250.25	1.17e-31	2.66456	2.26136	3.13966
Insulin pump user	250.3	8.8e-18	1.8639	1.61701	2.1485
Abnormal glucose	250.4	7.12e-10	1.34523	1.22416	1.47827
Impaired fasting glucose	250.41	0.416076	0.932321	0.787438	1.10386
Other abnormal glucose	250.42	4.82e-11	1.37499	1.25049	1.51188
Glycosuria or Acetonuria	250.5	0.354989	1.37847	0.698259	2.72132
Polyneuropathy in diabetes	250.6	3.43e-12	1.88158	1.57472	2.24825
Diabetic retinopathy	250.7	5.97e-12	2.17136	1.74104	2.70804
Hypoglycemia	251.1	0.000114	1.62371	1.2694	2.07691
Disorders of parathyroid gland	252	1.86e-08	1.61526	1.36671	1.90902
Hyperparathyroidism	252.1	9.15e-09	1.65651	1.39452	1.96772
Hypoparathyroidism	252.2	0.62392	1.11766	0.716464	1.74351
Disorders of the pituitary gland and its hypothalamic control	253	0.114266	0.808983	0.621855	1.05242
Pituitary hyperfunction	253.1	0.879304	0.964583	0.605636	1.53627
Pituitary hypofunction	253.2	0.137824	0.565088	0.265899	1.20093
Diabetes insipidus	253.3	0.284766	1.45073	0.733688	2.86855
Anterior pituitary disorders	253.4	0.093863	0.302692	0.074789	1.22508
Other disorders of neurohypophysis	253.7	0.047861	0.635271	0.405298	0.995736
Disorders of adrenal glands	255	0.024429	1.26634	1.03094	1.5555
Adrenal hyperfunction	255.1	0.000671	1.98233	1.33636	2.94056
Cushing's syndrome	255.11	0.397051	0.679011	0.277199	1.66327
Hyperaldosteronism	255.12	2.83e-10	4.55785	2.84489	7.30222
Adrenal hypofunction	255.2	0.692274	0.935576	0.67275	1.30108
Glucocorticoid deficiency	255.21	0.692274	0.935576	0.67275	1.30108
Adrenogenital disorders	255.3	0.803969	0.880628	0.322745	2.40284
Ovarian dysfunction	256	0.956047	0.990672	0.709886	1.38252
Polycystic ovaries	256.4	0.703136	0.929138	0.636671	1.35595
Testicular dysfunction	257	0.41836	0.894639	0.683193	1.17153
Testicular hypofunction	257.1	0.425068	0.896066	0.684279	1.1734
Postablative ovarian failure	258.1	0.824387	0.910827	0.39917	2.07832
Other endocrine disorders	259	0.107037	1.20483	0.960529	1.51126
Protein-calorie malnutrition	260	7.27e-11	1.61376	1.39738	1.86366
Cachexia	260.1	0.000125	1.76087	1.31873	2.35125
severe protein-calorie malnutrition	260.2	5.03e-10	1.87238	1.53652	2.28166
Nutritional marasmus	260.22	0.401189	1.30093	0.703892	2.40438
Adult failure to thrive	260.3	3.05e-08	2.01658	1.57331	2.58475
Anorexia	260.6	0.000219	1.49982	1.20975	1.85943
Vitamin deficiency	261	1.61e-17	1.52098	1.38109	1.67504
Vitamin B-complex deficiencies	261.2	0.150633	1.12465	0.95818	1.32005
Vitamin D deficiency	261.4	1.18e-24	1.67111	1.51483	1.84352
Mineral deficiency NEC	262	0.224563	1.15637	0.914681	1.46192
Other nutritional deficiency	263	7.36e-06	1.48535	1.24941	1.76585
Lack of normal physiological development	264	0.018317	1.66502	1.0901	2.54317
Failure to thrive (childhood)	264.2	0.452483	1.29716	0.657984	2.55722
Lack of normal physiological development, unspecified	264.9	0.073274	1.71576	0.950382	3.09753
Proteinuria	269	6.08e-21	2.03825	1.7567	2.36492
Disorders of protein plasma/amino-acid transport and metabolism	270	3.45e-06	1.56987	1.29767	1.89918
Disturbances of amino-acid transport	270.1	0.275937	1.31726	0.802391	2.1625
Disturbances of sulphur-bearing amino-acid metabolism	270.11	0.626716	1.1568	0.643176	2.0806
Disorders of amino-acid metabolism	270.2	0.527576	0.76809	0.338757	1.74155
Disorders of urea cycle metabolism	270.21	0.411725	0.658092	0.242332	1.78715
Disorders of plasma protein metabolism	270.3	1.98e-07	1.72727	1.40576	2.12231
Paraproteinemia	270.32	7.94e-07	1.99437	1.51628	2.62321
Amyloidosis	270.33	0.01225	1.80699	1.13736	2.87087
Other specified disorders of plasma protein metabolism	270.38	0.005128	1.52531	1.1349	2.05002
Disorders of carbohydrate transport and metabolism	271	4.61e-11	1.40509	1.26978	1.55483
Intestinal disaccharidase deficiencies and disaccharide malabsorption	271.3	7.49e-11	1.40104	1.26579	1.55074
Other disorders of carbohydrate transport and metabolism	271.9	0.970341	1.01727	0.412521	2.50857
Disorders of lipoid metabolism	272	0.25536	1.06239	0.957179	1.17916
Hyperlipidemia	272.1	0.357387	1.05018	0.946201	1.16557
Hypercholesterolemia	272.11	0.009667	1.15591	1.03577	1.28999
Hyperglyceridemia	272.12	0.001661	0.62607	0.467601	0.838245
Mixed hyperlipidemia	272.13	0.687648	0.97467	0.86008	1.10453
Unspecified disorder of lipoid metabolism	272.9	0.963208	0.988149	0.59543	1.63989
Gout and other crystal arthropathies	274	2.42e-11	1.73642	1.47679	2.0417
Gout	274.1	7.72e-15	1.97929	1.66623	2.35116
Gouty arthropathy	274.11	3.51e-12	2.06085	1.68094	2.52662
Crystal arthropathies	274.2	0.189111	1.24156	0.898919	1.71481
Chondrocalcinosis	274.21	0.163235	1.26206	0.90989	1.75054
Disorders of mineral metabolism	275	3.74e-28	1.85452	1.66129	2.07022
Disorders of iron metabolism	275.1	0.6566	0.888584	0.527897	1.49571
Hereditary hemochromatosis	275.11	0.184143	0.386857	0.095252	1.57118
Disorders of magnesium metabolism	275.3	9.1e-13	1.83954	1.55625	2.17439
Disorders of calcium/phosphorus metabolism	275.5	1.73e-13	1.7026	1.47786	1.96152
Hypocalcemia	275.51	0.000144	1.50158	1.21763	1.85174
Disorders of phosphorus metabolism	275.53	2.51e-14	1.99003	1.66726	2.37529
Hypercalcemia	275.6	6.83e-11	1.75757	1.48368	2.08203
Disorders of fluid, electrolyte, and acid-base balance	276	1.59e-21	1.61067	1.46025	1.77659
Electrolyte imbalance	276.1	9.96e-23	1.67103	1.50815	1.8515
Hyperosmolality and/or hypernatremia	276.11	2.54e-14	2.25802	1.83123	2.78429
Hyposmolality and/or hyponatremia	276.12	0.623808	1.03789	0.894555	1.20419
Hyperpotassemia	276.13	2.38e-09	1.5287	1.32985	1.75729
Hypopotassemia	276.14	2.03e-23	1.96576	1.72122	2.24505
Acid-base balance disorder	276.4	2.9e-19	1.86433	1.62715	2.13607
Acidosis	276.41	4.08e-17	1.85716	1.60768	2.14537
Alkalosis	276.42	0.001469	1.62594	1.20509	2.19376
Hypovolemia	276.5	4.36e-06	1.35835	1.19195	1.54799
Fluid overload	276.6	1.07e-08	1.61323	1.36939	1.9005
Polydipsia	276.8	0.698509	0.868753	0.426289	1.77047
Other disorders of metabolism	277	1.82e-13	1.64413	1.44028	1.87684
Disorders of bilirubin excretion	277.4	0.23406	0.830357	0.611346	1.12783
Other disorders of lipoid metabolism	277.5	0.525863	0.890534	0.622416	1.27415
Lipoprotein disorders	277.51	0.606371	0.88537	0.557181	1.40687
Dysmetabolic syndrome X	277.7	0.058455	1.30564	0.990505	1.72103
Overweight, obesity and other hyperalimentation	278	8.02e-45	1.93568	1.76528	2.12254
Obesity	278.1	2.85e-58	2.2004	1.99889	2.42222
Morbid obesity	278.11	7.89e-52	2.39205	2.13678	2.67782
Localized adiposity	278.3	0.078418	1.61293	0.947116	2.74681
Abnormal weight gain	278.4	0.057288	1.17847	0.994929	1.39587
Disorders involving the immune mechanism	279	0.000281	1.29042	1.12454	1.48076
Immunity deficiency	279.1	0.000714	1.27866	1.10899	1.47428
Deficiency of humoral immunity	279.11	0.000181	0.386302	0.234798	0.635563
Autoimmune disease NEC	279.2	0.657479	0.858986	0.438716	1.68186
Other immunological findings	279.7	0.027415	1.17958	1.01856	1.36604
Other specified disorders involving the immune mechanism	279.8	0.48157	1.18822	0.73505	1.92077
Iron deficiency anemias	280	2.12e-35	2.00438	1.79603	2.23691
Iron deficiency anemias, unspecified or not due to blood loss	280.1	2.69e-34	2.03422	1.81511	2.27979
Iron deficiency anemia secondary to blood loss (chronic)	280.2	2.69e-15	1.9182	1.63211	2.25443
Other deficiency anemia	281	0.044223	1.24173	1.00561	1.53329
Megaloblastic anemia	281.1	0.021261	1.47615	1.05977	2.05613
Pernicious anemia	281.11	0.027587	1.82732	1.0688	3.12415
Other vitamin B12 deficiency anemia	281.12	0.220069	0.658152	0.337265	1.28434
Folate-deficiency anemia	281.13	1.02e-05	3.00461	1.84309	4.89811
Deficiency anemias	281.9	0.654672	1.06266	0.814215	1.38691
Hereditary hemolytic anemias	282	6.96e-29	2.93865	2.4315	3.55158
Sickle cell anemia	282.5	8.13e-55	40.7475	25.5692	64.9357
Other hemoglobinopathies	282.8	6.14e-05	1.80731	1.35307	2.41405
Other hereditary hemolytic anemias	282.9	7.54e-09	2.57365	1.86765	3.54653
Acquired hemolytic anemias	283	0.013664	1.74213	1.12065	2.70828
Aplastic anemia	284	0.329801	1.10521	0.90379	1.35152
Pancytopenia	284.1	0.55515	1.06509	0.863802	1.3133
Other anemias	285	4e-53	2.07343	1.889	2.27586
Acute posthemorrhagic anemia	285.1	1.72e-08	1.43002	1.26281	1.61936
Anemia of chronic disease	285.2	1.09e-30	2.03636	1.80422	2.29837
Anemia in chronic kidney disease	285.21	4.28e-43	2.77185	2.39725	3.20498
Anemia in neoplastic disease	285.22	0.523019	0.907651	0.674195	1.22195
Coagulation defects	286	0.000122	1.31521	1.14368	1.51246
Congenital coagulation defects	286.1	0.528038	0.783206	0.366643	1.67305
Encounter for long-term (current) use of anticoagulants	286.2	3.76e-07	1.42741	1.24431	1.63746
Coagulation defects complicating pregnancy or postpartum	286.3	0.224591	0.659131	0.336362	1.29163
Acquired coagulation factor deficiency	286.4	0.311614	1.1843	0.853425	1.64345
Defibrination syndrome	286.6	0.982649	1.00531	0.623824	1.62008
Other and unspecified coagulation defects	286.7	0.570434	1.06524	0.856325	1.32512
Hypercoagulable state	286.8	0.058925	1.28265	0.990658	1.66069
Primary hypercoagulable state	286.81	0.028982	1.36385	1.03231	1.80186
Abnormal coagulation profile	286.9	5.5e-11	1.95145	1.59795	2.38314
Purpura and other hemorrhagic conditions	287	0.882892	0.989321	0.857625	1.14124
Spontaneous ecchymoses	287.1	0.096075	0.611982	0.343221	1.0912
Thrombocytopenia	287.3	0.11678	1.12385	0.971274	1.30039
Primary thrombocytopenia	287.31	0.239225	0.683482	0.362656	1.28813
Secondary thrombocytopenia	287.32	0.895915	1.01842	0.774775	1.33868
Qualitative platelet defects	287.4	0.06708	1.8413	0.957962	3.53916
Diseases of white blood cells	288	0.000298	1.24643	1.10618	1.40445
Decreased white blood cell count	288.1	1.29e-13	1.58051	1.40022	1.78401
Neutropenia	288.11	5.18e-06	1.44186	1.2319	1.68762
Elevated white blood cell count	288.2	0.001794	1.22005	1.07685	1.38229
Eosinophilia	288.3	0.205191	1.27313	0.876253	1.84975
Other diseases of blood and blood-forming organs	289	5.84e-05	1.31468	1.15047	1.50233
Personal history of diseases of blood and blood-forming organs	289.3	2.85e-14	2.06358	1.71214	2.48717
Lymphadenitis	289.4	0.063907	1.13983	0.99246	1.30909
Diseases of spleen	289.5	0.31798	1.23121	0.818541	1.85192
Polycythemia, secondary	289.8	0.091937	0.707377	0.472928	1.05805
Abnormality of red blood cells	289.9	0.014106	1.35624	1.06333	1.72986
Delirium dementia and amnestic and other cognitive disorders	290	0.000501	1.44265	1.17363	1.77334
Dementias	290.1	0.005151	1.44772	1.11713	1.87614
Alzheimer's disease	290.11	0.071388	1.46899	0.967074	2.23139
Dementia with cerebral degenerations	290.12	0.964348	0.977212	0.355634	2.68519
Senile dementia	290.13	0.242575	1.5995	0.727538	3.51653
Vascular dementia	290.16	5.49e-06	2.56377	1.70826	3.8477
Delirium due to conditions classified elsewhere	290.2	0.002209	1.59325	1.18235	2.14695
Other persistent mental disorders due to conditions classified elsewhere	290.3	0.110364	1.25788	0.949118	1.66709
Other specified nonpsychotic and/or transient mental disorders	291	0.003316	1.2912	1.08873	1.53133
Specific nonpsychotic mental disorders due to brain damage	291.4	0.775195	1.05401	0.734618	1.51227
Alteration of consciousness	291.8	0.000181	1.42517	1.18388	1.71563
Neurological disorders	292	1.38e-05	1.29641	1.15321	1.45739
Aphasia/speech disturbance	292.1	1.74e-05	1.57193	1.27881	1.93224
Aphasia	292.11	0.000925	1.72107	1.24819	2.37312
Symbolic dysfunction	292.12	0.901576	0.952975	0.444178	2.04459
Mild cognitive impairment	292.2	0.996141	0.999126	0.701142	1.42375
Memory loss	292.3	0.537402	1.05563	0.888779	1.2538
Altered mental status	292.4	7.76e-07	1.49254	1.27333	1.7495
Transient alteration of awareness	292.5	0.34252	1.20207	0.822028	1.75781
Hallucinations	292.6	0.062125	1.54916	0.978055	2.45375
Symptoms involving head and neck	293	0.484635	1.08581	0.861946	1.36783
Swelling, mass, or lump in head and neck [Space-occupying lesion, intracranial NOS]	293.1	0.050427	1.1645	0.999716	1.35645
Schizophrenia and other psychotic disorders	295	0.011359	1.38707	1.07666	1.78697
Schizophrenia	295.1	1.04e-11	3.71014	2.54273	5.41354
Paranoid disorders	295.2	0.000213	2.24203	1.46234	3.43743
Psychosis	295.3	0.371032	1.15145	0.845382	1.56834
Mood disorders	296	0.008589	0.873168	0.789166	0.966112
Bipolar	296.1	0.960766	0.994491	0.798003	1.23936
Depression	296.2	0.003248	0.856688	0.772837	0.949638
Major depressive disorder	296.22	0.04123	0.893735	0.802342	0.995539
Suicidal ideation or attempt	297	0.372224	1.17587	0.823788	1.67843
Suicidal ideation	297.1	0.142353	1.32354	0.910126	1.92474
Suicide or self-inflicted injury	297.2	0.815422	0.898359	0.365268	2.20947
Anxiety disorders	300	0.000785	0.848323	0.770665	0.933807
Anxiety disorder	300.1	0.000359	0.836907	0.758942	0.922882
Generalized anxiety disorder	300.11	0.008015	0.812518	0.696917	0.947294
Agorophobia, social phobia, and panic disorder	300.12	0.383902	0.892342	0.690525	1.15314
Phobia	300.13	0.867602	0.969423	0.672899	1.39662
Obsessive-compulsive disorders	300.3	0.002996	0.121542	0.030223	0.488786
Dysthymic disorder	300.4	0.434583	0.914247	0.730124	1.1448
Acute reaction to stress	300.8	0.121949	1.3741	0.918579	2.05551
Posttraumatic stress disorder	300.9	0.000575	1.59829	1.22386	2.08726
Personality disorders	301	0.713253	1.11134	0.632897	1.95145
Antisocial/borderline personality disorder	301.2	0.472417	1.30263	0.633329	2.67924
Sexual and gender identity disorders	302	0.000938	0.501534	0.333244	0.75481
Decreased libido	302.1	0.003433	0.504198	0.318708	0.797644
Psychogenic and somatoform disorders	303	0.747116	0.953598	0.714396	1.27289
Psychogenic disorder	303.3	0.171614	0.78218	0.549968	1.11244
Gastrointestinal malfunction arising from mental factors	303.31	0.326398	0.797823	0.508163	1.25259
Somatoform disorder	303.4	0.208504	1.37504	0.837081	2.25871
Adjustment reaction	304	0.00335	1.24192	1.07456	1.43535
Eating disorder	305.2	0.242788	0.716883	0.410102	1.25315
Other mental disorder	306	2.09e-07	1.28922	1.17131	1.419
Mental disorders durring/after pregnancy	306.1	0.07499	0.660498	0.418398	1.04269
Tension headache	306.9	0.01118	1.37919	1.07587	1.76804
Diseases due to other mycobacteria	31	0.382209	1.26489	0.746714	2.14264
Conduct disorders	312	0.603222	0.862302	0.493224	1.50756
Pervasive developmental disorders	313	0.004701	0.654838	0.488262	0.878244
Attention deficit hyperactivity disorder	313.1	0.001565	0.589037	0.424308	0.817719
Autism	313.3	0.570976	0.74752	0.273196	2.04537
Develomental delays and disorders	315	0.077865	1.27822	0.97298	1.67923
Speech and language disorder	315.2	0.637759	1.13926	0.662087	1.96034
Substance addiction and disorders	316	7.33e-05	1.34432	1.16141	1.55603
Polyneuropathy due to drugs	316.1	0.175749	0.774855	0.535622	1.12094
Alcohol-related disorders	317	0.41338	1.07941	0.898803	1.29632
Alcoholism	317.1	0.662937	1.04612	0.854143	1.28124
Alcoholic liver damage	317.11	0.004075	0.458018	0.26883	0.780346
Tobacco use disorder	318	0.001389	1.18257	1.06704	1.31062
Meningitis	320	0.898011	0.969291	0.601615	1.56167
Encephalitis	323	0.256408	1.32153	0.816548	2.13881
Encephalitis, non-infectious	323.8	0.064615	1.62406	0.971024	2.71629
Other CNS infection and poliomyelitis	324	0.739106	0.920099	0.563631	1.50201
Sleep disorders	327	0.055377	0.903254	0.81396	1.00234
Hypersomnia	327.1	0.002084	1.31973	1.10602	1.57474
Sleep apnea	327.3	1.2e-06	1.31825	1.17912	1.47378
Central/nonobstroctive sleep apnea	327.31	0.937911	1.01342	0.724594	1.41738
Obstructive sleep apnea	327.32	9e-08	1.38514	1.22919	1.56088
Insomnia	327.4	0.007712	0.853047	0.758921	0.958847
Organic or persistent insomnia	327.41	0.072757	0.836167	0.687723	1.01665
Parasomnia	327.5	0.548498	1.13565	0.749528	1.72068
Circadian rhythm sleep disorder	327.6	0.757271	1.07422	0.682206	1.69149
Sleep related movement disorders	327.7	0.064427	0.787023	0.610585	1.01445
Restless legs syndrome	327.71	0.019033	0.648338	0.451332	0.931335
Sleep related leg cramps	327.72	0.968446	0.987147	0.52001	1.87392
Other cerebral degenerations	331	0.010108	1.46381	1.09492	1.95696
Hydrocephalus	331.1	0.980936	0.993654	0.589462	1.675
Cerebral degeneration, unspecified	331.9	0.029278	1.60206	1.04866	2.44749
Parkinson's disease	332	0.103031	0.60405	0.32952	1.1073
Extrapyramidal disease and abnormal movement disorders	333	0.875246	0.981552	0.777967	1.23841
Essential tremor	333.1	0.261888	0.816587	0.57316	1.1634
Myoclonus	333.2	4.2e-05	2.45818	1.59849	3.7802
Torsion dystonia	333.4	0.155331	0.657293	0.368458	1.17255
Other degenerative diseases of the basal ganglia	333.8	0.477372	0.695637	0.255627	1.89304
Degenerative disease of the spinal cord	334	0.298829	1.15835	0.877822	1.52853
Spinocerebellar disease	334.1	0.78557	0.882543	0.358773	2.17096
Multiple sclerosis	335	0.033653	1.55079	1.03451	2.32474
Disorders of the autonomic nervous system	337	0.006452	1.52179	1.12497	2.05858
Peripheral autonomic neuropathy	337.1	7.57e-06	2.28346	1.59078	3.27775
Pain	338	1.34e-07	1.28563	1.17099	1.41148
Acute pain	338.1	3.69e-09	1.33686	1.21389	1.47228
Chronic pain	338.2	1.79e-05	1.22818	1.11811	1.3491
Other headache syndromes	339	3.45e-08	1.34753	1.21204	1.49816
Migraine	340	0.109737	0.893367	0.778071	1.02575
Migrain with aura	340.1	0.006265	0.690631	0.529646	0.900547
Other demyelinating diseases of central nervous system	341	0.125632	1.66333	0.867337	3.18985
Hemiplegia	342	0.001404	1.78639	1.25126	2.55037
Other paralytic syndromes	344	0.000948	1.7645	1.26006	2.47089
Epilepsy, recurrent seizures, convulsions	345	9.09e-08	1.61843	1.35647	1.93099
Epilepsy	345.1	0.003174	1.48252	1.14131	1.92574
Generalized convulsive epilepsy	345.11	0.05223	1.54381	0.995818	2.39334
Partial epilepsy	345.12	0.943518	0.984494	0.638942	1.51693
Convulsions	345.3	4.46e-07	1.62222	1.34441	1.95744
Abnormal findings on study of brain and/or nervous system	346	0.336068	1.31999	0.749746	2.32394
Nonspecific abnormal findings on radiological and other examination of skull and head	346.1	0.127993	1.20148	0.948563	1.52182
Nonspecific abnormal results of function study of brain and central nervous system	346.2	0.551486	1.22851	0.624056	2.41844
Cataplexy and narcolepsy	347	0.758444	0.853984	0.312287	2.33531
Other conditions of brain	348	0.000625	1.34124	1.13355	1.58699
Cerebral edema and compression of brain	348.2	0.775031	0.956224	0.703464	1.2998
Cerebral cysts	348.4	0.102367	0.436888	0.161757	1.17999
Coma	348.7	0.00026	1.76048	1.29957	2.38484
Encephalopathy, not elsewhere classified	348.8	1.21e-07	1.67512	1.38377	2.02781
Other conditions of brain, NOS	348.9	0.031708	1.25279	1.01993	1.53882
Other and unspecified disorders of the nervous system	349	2.24e-07	1.66935	1.37504	2.02666
Abnormal movement	350	6.09e-05	1.27323	1.13141	1.43282
Abnormal involuntary movements	350.1	0.02212	1.18934	1.02519	1.37978
Abnormality of gait	350.2	0.001519	1.27422	1.09697	1.48011
Lack of coordination	350.3	0.613224	1.0991	0.76193	1.58548
Abnormal reflex	350.5	0.974429	0.989044	0.504275	1.93983
Disturbances of sensation of smell and taste	350.6	0.314891	0.862715	0.646839	1.15064
Other peripheral nerve disorders	351	0.001236	1.20182	1.07498	1.34364
Disorders of other cranial nerves	352	0.534041	1.09635	0.820414	1.4651
Trigeminal nerve disorders [CN5]	352.1	0.769409	0.929185	0.568637	1.51834
Facial nerve disorders [CN7]	352.2	0.197572	1.26419	0.884999	1.80586
Nerve root and plexus disorders	353	0.942746	0.98765	0.703584	1.38641
Nerve plexus lesions	353.1	0.66342	1.09659	0.72393	1.66109
Nerve root lesions	353.2	0.694093	1.19998	0.483755	2.97661
Complex regional/central pain syndrome	355	0.239386	1.26151	0.856678	1.85764
Chronic pain syndrome	355.1	0.00012	1.60624	1.26166	2.04491
Hereditary and idiopathic peripheral neuropathy	356	0.019285	1.25022	1.03693	1.50737
Inflammatory and toxic neuropathy	357	9.45e-05	1.27556	1.12885	1.44132
Myoneural disorders	358	0.158684	1.30877	0.900247	1.90267
Myasthenia gravis	358.1	0.219053	1.57572	0.763062	3.25386
Muscular dystrophies and other myopathies	359	1.74e-05	1.70489	1.33658	2.17471
Myopathy	359.2	3e-05	1.70978	1.32907	2.19953
Disorders of the globe	360	0.391389	0.783259	0.448017	1.36936
Progressive myopia	360.2	0.530911	0.796669	0.391282	1.62206
Retinal detachments and defects	361	0.799414	1.04088	0.764181	1.41776
Retinal detachment with retinal defect	361.1	0.984519	1.00474	0.622865	1.62076
Other retinal disorders	362	0.014234	1.21414	1.03966	1.41791
Degeneration of macula and posterior pole of retina	362.2	0.419114	0.919882	0.751194	1.12645
Macular degeneration, dry	362.21	0.002863	0.425802	0.242945	0.746288
Macular degeneration, wet	362.22	0.813816	0.933769	0.527912	1.65165
Cystoid macular degeneration of retina	362.23	0.002367	1.63211	1.19009	2.2383
Macular puckering of retina	362.26	0.092762	0.754507	0.543281	1.04786
Drusen (degenerative) of retina	362.27	0.859414	0.966115	0.659721	1.41481
Macular degeneration (senile) of retina NOS	362.29	0.079917	0.697559	0.466135	1.04388
Other nondiabetic retinopathy	362.3	0.00029	1.93716	1.35474	2.76998
Separation of retinal layers	362.31	0.673562	1.17903	0.547968	2.53683
Retinal vascular changes and abnomalities	362.4	0.0021	1.61824	1.19078	2.19914
Peripheral retinal degenerations	362.6	0.010666	1.63521	1.12109	2.38509
Retinal hemorrhage/ischemia	362.8	0.007499	1.85611	1.17954	2.92077
Retinal edema	362.9	0.003057	1.70196	1.19709	2.41976
Chorioretinal inflammations, scars, and other disorders of choroid	363	0.083163	1.44976	0.952436	2.20676
Chorioretinal scars	363.3	0.002238	2.03357	1.29004	3.20563
Corneal opacity and other disorders of cornea	364	0.003509	1.49348	1.14089	1.95505
Corneal opacity	364.1	0.138872	1.45667	0.885163	2.39715
Corneal edema	364.2	0.000806	2.63225	1.49436	4.63659
Corneal degenerations	364.4	0.009557	1.79229	1.15279	2.78654
Corneal dystrophy	364.5	0.405794	1.22787	0.756766	1.99225
Fuchs' dystrophy	364.51	0.002801	2.17704	1.30707	3.62606
Cornea replaced by transplant	364.9	0.098219	1.78964	0.897762	3.56756
Glaucoma	365	7.74e-27	2.10624	1.83819	2.41339
Open-angle glaucoma	365.1	4.53e-16	2.3297	1.89968	2.85706
Primary open angle glaucoma	365.11	4.73e-18	2.80904	2.22349	3.5488
Primary angle-closure glaucoma	365.2	0.019619	1.50319	1.06743	2.11685
Cataract	366	2.38e-13	1.57194	1.39276	1.77416
Nonsenile Cataract	366.1	0.51955	1.26662	0.616982	2.60026
Senile cataract	366.2	1.36e-15	1.66616	1.47001	1.88849
Disorders of refraction and accommodation; blindness and low vision	367	0.000941	1.23716	1.09058	1.40345
Myopia	367.1	0.665306	1.05015	0.841342	1.31077
Astigmatism	367.2	0.899126	1.01322	0.827024	1.24134
Presbyopia	367.4	6.92e-05	1.45452	1.20939	1.74933
Hypermetropia	367.8	0.366003	1.16879	0.833442	1.63907
Blindness and low vision	367.9	0.057081	1.22575	0.993891	1.5117
Visual disturbances	368	0.020194	1.16416	1.02402	1.32348
Amblyopia	368.1	0.925208	0.972425	0.542391	1.74341
Diplopia and disorders of binocular vision	368.2	0.613267	0.921163	0.669939	1.26659
Anisometropia	368.3	0.13794	0.419773	0.133337	1.32153
Visual field defects	368.4	0.709698	1.07318	0.739909	1.55657
Subjective visual disturbances	368.9	0.682488	1.06112	0.798574	1.40999
Psychophysical visual disturbances	368.91	0.697877	1.14335	0.581349	2.24863
Infection of the eye	369	0.170512	1.11983	0.952493	1.31657
Eye infection, viral	369.2	0.78858	1.0561	0.708668	1.57386
Conjunctivitis, infectious	369.5	0.131065	1.14108	0.961427	1.3543
Keratitis	370	0.751437	0.944377	0.662747	1.34568
Corneal ulcer	370.1	0.988338	0.994318	0.463106	2.13486
Superficial keratitis	370.2	0.249189	0.641081	0.30095	1.36563
Keratoconjunctivitis	370.3	0.247631	0.674081	0.345405	1.31551
Keratoconjunctivitis sicca	370.31	0.377384	0.637089	0.234129	1.73359
Inflammation of the eye	371	0.227446	1.08821	0.948626	1.24834
Uveitis, noninfectious or NOS	371.1	2.71e-14	3.20379	2.37385	4.32387
Conjunctivitis, noninfectious	371.2	0.166212	1.17462	0.935289	1.47519
Allergic conjunctivitis	371.21	0.126974	1.21105	0.947023	1.54868
Inflammation of eyelids	371.3	0.11471	0.869323	0.730483	1.03455
Noninfectious dermatoses of eyelid	371.33	0.081602	0.36152	0.115034	1.13616
Disorders of conjunctiva	372	2.94e-12	1.87266	1.57021	2.23336
Other disorders of eyelids	374	0.710754	0.965685	0.802949	1.1614
Ectropion or entropion	374.1	0.189276	0.687935	0.393548	1.20253
Lagophthalmos	374.2	0.973189	0.986996	0.460044	2.11754
Ptosis of eyelid	374.3	0.800587	1.03654	0.784573	1.36944
Dermatochalasis	374.6	0.029001	0.611794	0.393599	0.950947
Disorders of lacrimal system	375	0.434754	1.13617	0.824741	1.56521
Dry eyes	375.1	0.000237	1.29574	1.12855	1.48771
Epiphora	375.2	0.117228	1.29336	0.937434	1.78441
Disorders of the orbit	376	0.935648	1.03456	0.45344	2.36045
Disorders of optic nerve and visual pathways	377	0.00083	1.5695	1.20497	2.04433
Optic atrophy	377.1	0.000562	1.85773	1.30659	2.64134
Optic neuritis/neuropathy	377.3	0.145379	1.34811	0.901787	2.01533
Strabismus and other disorders of binocular eye movements	378	0.905719	1.0164	0.776478	1.33047
Strabismus (not specified as paralytic)	378.1	0.524739	1.11529	0.796832	1.56102
Nystagmus and other irregular eye movements	378.2	0.224506	0.603347	0.266983	1.36348
Paralytic strabismus	378.5	0.59035	0.811796	0.379977	1.73435
Other disorders of eye	379	7.29e-08	1.4268	1.25362	1.62389
Scleritis and episcleritis	379.1	0.060797	1.77053	0.974435	3.217
Disorders of vitreous body	379.2	9.85e-05	1.35406	1.16248	1.57723
Aphakia and other disorders of lens	379.3	0.888837	0.942958	0.413825	2.14866
Anomalies of pupillary function	379.4	0.153881	1.43569	0.873337	2.36017
Disorders of iris and ciliary body	379.5	0.001008	1.96162	1.31281	2.93109
Pain, swelling or discharge of eye	379.9	6.02e-05	1.42864	1.20017	1.70061
Septicemia	38	1.75e-08	1.45885	1.27928	1.66363
Disorders of external ear	380	0.108613	0.671244	0.41248	1.09234
Otitis externa	380.1	0.053692	0.773636	0.596077	1.00409
Impacted cerumen	380.4	0.000802	1.26062	1.10097	1.44342
Gram negative septicemia	38.1	0.022961	1.35353	1.0427	1.75701
Otitis media and Eustachian tube disorders	381	0.003531	0.759556	0.631412	0.913705
Otitis media	381.1	0.018166	0.743732	0.581741	0.950833
Suppurative and unspecified otitis media	381.11	0.056951	0.752449	0.561439	1.00844
Eustachian tube disorders	381.2	0.000743	0.619496	0.469035	0.818225
Mastoiditis & related conditions	381.3	0.898681	0.954709	0.467759	1.94859
Otorrhea	381.9	0.650146	0.892835	0.547066	1.45714
Gram positive septicemia	38.2	0.000302	1.97146	1.36429	2.84886
Otalgia	382	0.982124	1.00202	0.84022	1.19497
Bacteremia	38.3	5.18e-06	1.62388	1.31826	2.00037
Other disorders of tympanic membrane	384	0.010884	0.377249	0.178138	0.798912
Perforation of tympanic membrane	384.4	0.041103	0.396412	0.163129	0.963305
Other disorders of middle ear and mastoid	385	0.164713	0.561357	0.2486	1.26759
Vertiginous syndromes and other disorders of vestibular system	386	0.027243	0.787017	0.636287	0.973452
Meniere's disease	386.1	0.098074	0.550911	0.271841	1.11647
Peripheral or central vertigo	386.2	0.075336	0.799956	0.625514	1.02305
Labyrinthitis	386.3	0.878756	1.04473	0.5954	1.83317
Dizziness and giddiness (Light-headedness and vertigo)	386.9	0.019056	1.14247	1.02208	1.27704
Other disorders of ear	388	0.130258	0.851177	0.690831	1.04874
Hearing loss	389	2.97e-07	0.717626	0.632115	0.814706
Sensorineural hearing loss	389.1	0.000486	0.720003	0.598656	0.865948
Conductive hearing loss	389.2	0.460234	0.839905	0.528602	1.33454
Degenerative and vascular disorders of ear	389.3	0.212221	0.618013	0.290152	1.31634
Tinnitus	389.4	0.012636	0.784235	0.647874	0.949297
Disorders of acoustic nerve	389.5	0.125771	0.624168	0.341388	1.14118
Rheumatic disease of the heart valves	394	1.42e-05	1.4688	1.23472	1.74725
Mitral valve stenosis and aortic valve stenosis	394.1	0.951143	0.984689	0.601099	1.61306
Mitral valve disease	394.2	0.888481	1.021	0.763591	1.36519
Aortic valve disease	394.3	0.136707	0.345095	0.084994	1.40116
Disease of tricuspid valve	394.7	8.27e-05	1.67758	1.29662	2.17046
Heart valve disorders	395	0.041805	1.14925	1.00517	1.31398
Nonrheumatic mitral valve disorders	395.1	0.299961	1.0961	0.921504	1.30377
Nonrheumatic aortic valve disorders	395.2	0.357975	0.910465	0.745427	1.11204
Nonrheumatic tricuspid valve disorders	395.3	2.08e-08	1.79733	1.46415	2.20632
Nonrheumatic pulmonary valve disorders	395.4	0.427364	1.19717	0.767644	1.86703
Heart valve replaced	395.6	0.091722	0.767916	0.564965	1.04377
Abnormal heart sounds	396	8.36e-06	1.39752	1.20619	1.61919
Hypertension	401	4.97e-68	2.68412	2.40205	2.99932
Essential hypertension	401.1	5.74e-68	2.66518	2.38687	2.97594
Hypertensive heart and/or renal disease	401.2	1.21e-61	2.57504	2.30243	2.87994
Hypertensive heart disease	401.21	4.39e-17	1.9926	1.69658	2.34028
Hypertensive chronic kidney disease	401.22	2.72e-56	2.67971	2.37144	3.02805
Other hypertensive complications	401.3	1.36e-37	2.29606	2.02196	2.60732
Elevated blood pressure reading without diagnosis of hypertension	402	0.016725	1.18291	1.03085	1.35741
Bacterial infection NOS	41	1.49e-08	1.38638	1.23814	1.55237
Staphylococcus infections	41.1	6.32e-06	1.65123	1.3282	2.05283
Ischemic Heart Disease	411	6.74e-08	1.37349	1.224	1.54124
Methicillin sensitive Staphylococcus aureus	41.11	0.000665	1.75624	1.26982	2.42898
Unstable angina (intermediate coronary syndrome)	411.1	6.11e-05	1.73833	1.32654	2.27795
Methicillin resistant Staphylococcus aureus	41.12	0.000679	1.7803	1.27643	2.48305
Myocardial infarction	411.2	1.07e-15	1.89672	1.62199	2.21799
Angina pectoris	411.3	0.056565	1.19667	0.994993	1.43922
Coronary atherosclerosis	411.4	0.031925	1.14553	1.01181	1.29693
Aneurysm and dissection of heart	411.41	0.068428	1.73923	0.959015	3.15418
Other chronic ischemic heart disease, unspecified	411.8	1.11e-10	1.9374	1.58472	2.36856
Other acute and subacute forms of ischemic heart disease	411.9	3.06e-09	2.28737	1.73995	3.00702
Streptococcus infection	41.2	0.568463	1.07641	0.835759	1.38636
E. coli	41.4	0.013022	1.34949	1.06519	1.70966
Other forms of chronic heart disease	414	2.76e-05	1.44327	1.21576	1.71336
ASCVD	414.2	0.903251	0.962899	0.523405	1.77143
Pulmonary heart disease	415	5.64e-22	1.94483	1.69872	2.22659
Acute pulmonary heart disease	415.1	1.77e-13	2.09708	1.72198	2.55389
Pulmonary embolism and infarction, acute	415.11	1.56e-13	2.10071	1.72493	2.55834
Chronic pulmonary heart disease	415.2	1.44e-18	2.02161	1.7281	2.36497
Primary pulmonary hypertension	415.21	1.63e-05	1.76424	1.36285	2.28385
Cardiomegaly	416	2.33e-30	1.99721	1.77419	2.24826
H. pylori	41.8	1.65e-05	1.68451	1.32872	2.13558
Nonspecific chest pain	418	1.48e-19	1.54433	1.40555	1.69681
Precordial pain	418.1	7.38e-08	1.70526	1.40402	2.07113
Infection with drug-resistant microorganisms	41.9	0.089434	1.29713	0.960725	1.75134
Carditis	420	7.7e-12	1.75471	1.49373	2.06129
Myocarditis	420.1	0.065596	1.67585	0.967236	2.90362
Pericarditis	420.2	6.59e-12	1.85986	1.55797	2.22026
Acute pericarditis	420.21	0.000384	2.16497	1.41352	3.31591
Chronic pericarditis	420.22	0.970109	0.987867	0.52168	1.87065
Endocarditis	420.3	0.007861	1.5492	1.12182	2.1394
Cardiomyopathy	425	2.38e-21	2.09709	1.79959	2.44378
Primary/intrinsic cardiomyopathies	425.1	3.63e-24	2.25344	1.92598	2.63657
Hypertrophic obstructive cardiomyopathy	425.11	4.54e-05	2.74634	1.68999	4.46298
Other hypertrophic cardiomyopathy	425.12	1.91e-07	2.85525	1.92378	4.23772
Secondary/extrinsic cardiomyopathies	425.2	4.82e-08	2.02806	1.57328	2.61431
Other cardiomyopathy	425.8	0.98782	0.993596	0.435524	2.26677
Cardiac conduction disorders	426	3.55e-25	1.73278	1.56171	1.92258
Atrioventricular [AV] block	426.2	0.125192	1.20478	0.949487	1.52871
First degree AV block	426.21	0.000775	1.68327	1.24248	2.28043
Second degree AV block	426.23	0.329252	1.27983	0.779635	2.10092
Atrioventricular block, complete	426.24	0.245065	0.76495	0.486884	1.20182
Other heart block	426.25	0.110745	0.445199	0.164684	1.20353
Bundle branch block	426.3	0.877233	0.982467	0.784961	1.22967
Right bundle branch block	426.31	0.154208	0.79565	0.580974	1.08965
Left bundle branch block	426.32	0.08766	1.31474	0.960414	1.7998
Anomalous atrioventricular excitation	426.4	0.366636	0.523056	0.12809	2.1359
Abnormal electrocardiogram [ECG] [EKG]	426.7	7.05e-27	1.803	1.61902	2.00789
Other cardiac conduction disorders	426.8	0.035746	1.54183	1.02926	2.30966
Cardiac pacemaker/device in situ	426.9	5.42e-05	1.48896	1.22728	1.80642
Cardiac pacemaker in situ	426.91	0.001694	1.41975	1.14072	1.76704
Cardiac defibrillator in situ	426.92	2.1e-06	1.84095	1.43062	2.36896
Cardiac dysrhythmias	427	3e-05	1.22386	1.11309	1.34566
Paroxysmal tachycardia, unspecified	427.1	5.14e-05	1.34545	1.16544	1.55327
Paroxysmal supraventricular tachycardia	427.11	0.287765	1.10745	0.917492	1.33673
Paroxysmal ventricular tachycardia	427.12	6.86e-11	1.8442	1.53443	2.2165
Atrial fibrillation and flutter	427.2	0.278476	1.0859	0.935542	1.26043
Atrial fibrillation	427.21	0.231602	1.09679	0.94272	1.27605
Atrial flutter	427.22	0.856875	0.978786	0.775331	1.23563
Other specified cardiac dysrhythmias	427.3	0.000226	1.26702	1.11727	1.43685
Cardiac arrest and ventricular fibrillation	427.4	0.001949	1.5826	1.18368	2.11598
Ventricular fibrillation and flutter	427.41	0.260964	1.31777	0.814501	2.132
Cardiac arrest	427.42	0.000697	1.75255	1.26712	2.42395
Arrhythmia (cardiac) NOS	427.5	0.003077	1.31769	1.09769	1.5818
Premature beats	427.6	7.74e-05	1.38815	1.17978	1.63333
Supraventricular premature beats	427.61	0.837184	1.03197	0.764376	1.39325
Tachycardia NOS	427.7	4.02e-15	1.65845	1.46177	1.8816
Sinoatrial node dysfunction (Bradycardia)	427.8	0.791894	1.03557	0.798752	1.34261
Palpitations	427.9	0.651369	1.02967	0.907039	1.16887
Congestive heart failure; nonhypertensive	428	5.43e-32	2.14911	1.89209	2.44105
Congestive heart failure (CHF) NOS	428.1	1.14e-27	2.13125	1.86014	2.44187
Heart failure NOS	428.2	2.38e-23	2.39403	2.01601	2.84293
Heart failure with reduced EF [Systolic or combined heart failure]	428.3	7.68e-17	2.02732	1.71696	2.39379
Heart failure with preserved EF [Diastolic heart failure]	428.4	1.11e-19	2.16767	1.83421	2.56176
Ill-defined descriptions and complications of heart disease	429	1.14e-07	1.36111	1.21453	1.52538
Heart transplant/surgery	429.1	0.136475	1.20648	0.942364	1.54462
Abnormal function study of cardiovascular system	429.2	0.00398	1.36534	1.10458	1.68767
Symptoms involving cardiovascular system	429.3	2.41e-08	1.4103	1.24987	1.59132
Cardiac complications, not elsewhere classified	429.9	0.894488	1.02846	0.679354	1.55696
Intracranial hemorrhage	430	0.108018	1.25629	0.951148	1.65933
Subarachnoid hemorrhage	430.1	0.248144	1.30921	0.828759	2.0682
Intracerebral hemorrhage	430.2	0.062176	1.43791	0.981685	2.10615
Subdural hemorrhage	430.3	0.727707	1.0841	0.688103	1.70799
Cerebrovascular disease	433	1.68e-07	1.39486	1.23135	1.58009
Occlusion and stenosis of precerebral arteries	433.1	0.103054	1.1587	0.970646	1.38319
Occlusion of cerebral arteries, with cerebral infarction	433.11	0.015492	1.55175	1.08722	2.21477
Cerebral atherosclerosis	433.12	0.000115	2.34182	1.5196	3.60891
Occlusion of cerebral arteries	433.2	4.76e-09	1.64197	1.39084	1.93844
Cerebral artery occlusion, with cerebral infarction	433.21	5.39e-09	1.64793	1.39336	1.949
Cerebral ischemia	433.3	1.09e-14	1.73994	1.51194	2.00231
Transient cerebral ischemia	433.31	1.75e-12	1.71337	1.47526	1.9899
Cerebral aneurysm	433.5	0.013606	1.53547	1.09221	2.1586
Late effects of cerebrovascular disease	433.8	5.3e-10	2.18294	1.70621	2.79286
Atherosclerosis	440	1.09e-06	1.43028	1.23861	1.6516
Atherosclerosis of renal artery	440.1	0.081107	1.58098	0.944941	2.64512
Atherosclerosis of the extremities	440.2	3.49e-11	2.17992	1.73102	2.74522
Atherosclerosis of native arteries of the extremities with ulceration or gangrene	440.21	0.002294	2.20208	1.32578	3.65758
Atherosclerosis of native arteries of the extremities with intermittent claudication	440.22	0.000205	1.98211	1.38132	2.84421
Atherosclerosis of aorta	440.9	0.004556	1.26924	1.07648	1.49652
Vascular insufficiency of intestine	441	0.049267	1.44937	1.00119	2.09817
Acute vascular insufficiency of intestine	441.1	0.096699	1.73715	0.905408	3.33296
Chronic vascular insufficiency of intestine	441.2	0.019146	2.11943	1.13055	3.97325
Other aneurysm	442	0.851195	1.02098	0.821856	1.26836
Aortic aneurysm	442.1	0.172899	0.81172	0.601353	1.09568
Abdominal aortic aneurysm	442.11	0.853314	0.959695	0.620486	1.48434
Aneurysm of iliac artery	442.2	0.952127	0.972721	0.394314	2.39957
Aneurysm of artery of lower extremity	442.3	0.609139	1.22175	0.566969	2.63271
Arterial dissection	442.4	0.22807	1.43755	0.796743	2.59375
Aneurysm of other specified artery	442.8	0.183094	1.32825	0.874549	2.01731
Peripheral vascular disease	443	4.82e-07	1.46751	1.26391	1.70391
Raynaud's syndrome	443.1	0.49276	0.89883	0.662698	1.2191
Peripheral angiopathy in diseases classified elsewhere	443.7	3.83e-24	3.40651	2.68768	4.3176
Other specified peripheral vascular diseases	443.8	0.003085	1.70378	1.19713	2.42486
Peripheral vascular disease, unspecified	443.9	1.17e-08	1.68989	1.41115	2.02368
Arterial embolism and thrombosis	444	0.000177	1.69723	1.28729	2.2377
Arterial embolism and thrombosis of lower extremity artery	444.1	0.001381	2.00206	1.30842	3.06342
Polyarteritis nodosa and allied conditions	446	0.005139	1.56969	1.14461	2.15265
Giant cell arteritis	446.5	0.805496	1.10164	0.509837	2.38037
Arteritis NOS	446.9	0.311055	1.274	0.797425	2.03539
Other disorders of arteries and arterioles	447	3.95e-06	1.47643	1.25123	1.74216
Stricture of artery	447.1	4.83e-05	1.86678	1.38145	2.5226
Aortic ectasia	447.7	0.097018	0.744177	0.524949	1.05496
Disease of capillaries	448	0.000407	0.282528	0.140207	0.569314
Noninfectious disorders of lymphatic channels	450	0.260755	1.18579	0.881101	1.59586
Phlebitis and thrombophlebitis	451	0.002888	1.54858	1.16141	2.06481
Phlebitis and thrombophlebitis of lower extremities	451.2	0.011706	1.76515	1.13478	2.74569
Other venous embolism and thrombosis	452	4.2e-18	1.76961	1.55547	2.01322
Deep vein thrombosis [DVT]	452.2	1.46e-18	1.9506	1.68069	2.26386
Postphlebitic syndrome	452.8	0.891855	1.05089	0.513806	2.14938
Chronic venous hypertension	453	0.432885	1.18224	0.77805	1.79639
Varicose veins	454	0.006837	0.75752	0.619435	0.926387
Varicose veins of lower extremity	454.1	0.014296	0.752678	0.599636	0.944779
Varicose veins of lower extremity, symptomtic	454.11	0.165341	0.832165	0.641925	1.07878
Hemorrhoids	455	0.015818	1.13854	1.02466	1.26507
Chronic venous insufficiency [CVI]	456	3.39e-08	1.58433	1.34551	1.86554
Encounter for long-term (current) use of anticoagulants, antithrombotics, aspirin	457	8.09e-27	1.83825	1.64463	2.05466
Encounter for long-term (current) use of antiplatelets/antithrombotics	457.2	2.35e-06	1.68221	1.3555	2.08766
Encounter for long-term (current) use of aspirin	457.3	2.06e-24	1.79422	1.60353	2.0076
Hypotension	458	0.001255	1.24537	1.08994	1.42298
Orthostatic hypotension	458.1	0.80177	0.969506	0.761293	1.23466
Iatrogenic hypotension	458.2	2.64e-07	1.86679	1.47186	2.36769
Hypotension NOS	458.9	0.00207	1.26736	1.08998	1.4736
Other disorders of circulatory system	459	8.25e-07	1.34921	1.19773	1.51985
Hemorrhage NOS	459.1	0.438263	1.11919	0.841879	1.48784
Blood vessel replaced	459.7	0.000206	1.45229	1.19259	1.76854
Circulatory disease NEC	459.9	1.73e-05	1.3455	1.17516	1.54054
Acute sinusitis	464	0.024791	0.844813	0.729138	0.978839
Acute upper respiratory infections of multiple or unspecified sites	465	0.54393	1.0315	0.933199	1.14014
Acute pharyngitis	465.2	0.953189	1.00403	0.877746	1.14849
Acute laryngitis and tracheitis	465.4	0.60882	1.09446	0.77458	1.54645
Septal Deviations/Turbinate Hypertrophy	470	0.08742	0.830276	0.670798	1.02767
Nasal polyps	471	0.828771	1.04048	0.726205	1.49076
Chronic pharyngitis and nasopharyngitis	472	0.21591	1.1093	0.941234	1.30739
Diseases of the larynx and vocal cords	473	0.938305	0.99361	0.84472	1.16874
Chronic laryngitis	473.1	0.4465	0.771062	0.394809	1.50588
Paralysis/spasm of vocal cords or larynx	473.3	0.814658	0.958552	0.67283	1.36561
Voice disturbance	473.4	0.939556	0.992931	0.826569	1.19277
Acute and chronic tonsillitis	474	0.660236	0.926596	0.65958	1.30171
Acute tonsillitis	474.1	0.407082	1.2332	0.751306	2.02419
Chronic tonsillitis and adenoiditis	474.2	0.221554	0.768915	0.504545	1.17181
Chronic sinusitis	475	0.108805	1.10386	0.97828	1.24556
Postnasal drip	475.9	0.020337	1.19924	1.0286	1.3982
Allergic rhinitis	476	0.739833	1.01827	0.915066	1.13312
Epistaxis or throat hemorrhage	477	0.001152	1.40161	1.14345	1.71806
Throat pain	478	0.27181	1.14708	0.898059	1.46515
Other upper respiratory disease	479	0.792702	1.01557	0.905053	1.13958
Pneumonia	480	5.95e-09	1.41205	1.2571	1.5861
Bacterial pneumonia	480.1	0.165735	1.14834	0.944335	1.39642
Pneumococcal pneumonia	480.11	0.640132	1.07097	0.803425	1.4276
Pseudomonal pneumonia	480.12	0.203451	1.42575	0.825363	2.46286
MRSA pneumonia	480.13	0.226046	0.54057	0.199683	1.4634
Viral pneumonia	480.2	3.21e-08	1.77804	1.44995	2.18038
Pneumonia due to fungus (mycoses)	480.3	0.449053	1.19765	0.750797	1.91046
Bronchopneumonia and lung abscess	480.5	0.717657	0.925081	0.606541	1.41091
Influenza	481	0.999339	1.0001	0.795502	1.25731
Acute bronchitis and bronchiolitis	483	0.452564	0.930525	0.771134	1.12286
Asthma	495	1.63e-08	1.36244	1.22378	1.51682
Chronic obstructive asthma	495.1	0.000537	1.66356	1.24707	2.21915
Chronic obstructive asthma with exacerbation	495.11	0.051188	1.77448	0.997044	3.1581
Asthma with exacerbation	495.2	0.000337	1.3745	1.1551	1.63556
Chronic airway obstruction	496	7e-10	1.50881	1.3239	1.71955
Emphysema	496.1	0.000474	1.42495	1.1683	1.73799
Chronic bronchitis	496.2	8.08e-05	1.50496	1.22818	1.84412
Obstructive chronic bronchitis	496.21	6.28e-06	1.77966	1.38582	2.28541
Bronchiectasis	496.3	0.029572	1.27245	1.02419	1.5809
Bronchitis	497	0.336289	1.09297	0.911818	1.31012
Acute bronchospasm	498	0.243423	0.782513	0.51824	1.18155
Lung disease due to external agents	500	0.163458	0.713681	0.444082	1.14695
Extrinsic allergic alveolitis	500.1	0.326265	0.606345	0.223308	1.6464
Pneumonitis due to inhalation of food or vomitus	501	0.000799	1.47633	1.17569	1.85384
Postinflammatory pulmonary fibrosis	502	0.117357	1.17648	0.959932	1.44188
Pulmonary congestion and hypostasis	503	1.29e-09	1.58707	1.36713	1.84239
Other alveolar and parietoalveolar pneumonopathy	504	0.072594	1.2573	0.979228	1.61435
Idiopathic fibrosing alveolitis	504.1	0.096981	1.32706	0.95009	1.8536
Other pulmonary inflamation or edema	505	0.002508	1.62044	1.18492	2.21603
Empyema and pneumothorax	506	0.690964	0.95954	0.782763	1.17624
Pleurisy; pleural effusion	507	1.03e-07	1.37294	1.22166	1.54294
Pulmonary collapse; interstitial and compensatory emphysema	508	1.17e-10	1.41884	1.2756	1.57818
Respiratory failure, insufficiency, arrest	509	4.41e-11	1.53915	1.35387	1.74978
Respiratory failure	509.1	7.91e-12	1.58431	1.3886	1.8076
Respiratory insufficiency	509.2	0.014069	1.50497	1.08599	2.0856
Pulmonary insufficiency or respiratory failure following trauma and surgery	509.3	0.505084	1.14264	0.772001	1.69123
Dependence on respirator [Ventilator] or supplemental oxygen	509.8	0.001012	1.4659	1.16698	1.84139
Other diseases of lung	510	1.79e-05	1.33224	1.16859	1.51882
Lung transplant	510.2	0.005382	1.61014	1.1513	2.25186
Other symptoms of respiratory system	512	5.89e-10	1.34578	1.22507	1.4784
Wheezing	512.1	1.91e-05	1.48361	1.23816	1.77772
Painful respiration	512.2	0.106063	1.13733	0.972995	1.32943
Abnormal chest sounds	512.3	0.78117	1.07731	0.63704	1.82185
Shortness of breath	512.7	2.25e-19	1.54885	1.40809	1.70367
Cough	512.8	3.4e-06	1.2537	1.13963	1.3792
Other dyspnea	512.9	4.73e-12	1.42064	1.28604	1.56933
Respiratory abnormalities	513	0.000103	1.36887	1.16827	1.60391
Hypoventilation	513.3	0.021794	1.34441	1.04403	1.73121
Apnea	513.31	0.423802	1.15603	0.810341	1.64919
Orthopnea	513.32	0.030916	1.68446	1.04905	2.70473
Hyperventilation	513.4	0.114043	1.51249	0.90537	2.52673
Disorders of diaphragm	513.8	0.005882	1.32927	1.08555	1.62772
Abnormal findings examination of lungs	514	9.32e-07	1.27981	1.15968	1.41239
Abnormal results of function study of pulmonary system	514.1	0.001314	1.66263	1.21929	2.26717
Solitary pulmonary nodule	514.2	0.399523	0.938244	0.808929	1.08823
Abnormal sputum	516	0.00111	1.52184	1.18239	1.95876
Hemoptysis	516.1	0.000621	1.60437	1.22385	2.10319
Other diseases of respiratory system, not elsewhere classified	519	0.035642	1.15366	1.00964	1.31822
Respiratory complications	519.2	0.270321	1.29267	0.818955	2.04039
Other diseases of respiratory system, NEC	519.8	0.013564	1.24669	1.04648	1.48521
Symptoms involving respiratory system and other chest symptoms	519.9	0.320506	1.09889	0.912333	1.3236
Diseases of hard tissues of teeth	521	6.72e-14	3.05542	2.28136	4.09213
Dental caries	521.1	8.09e-14	3.11244	2.31048	4.19275
Diseases of pulp and periapical tissues	522	1.52e-07	2.37039	1.71742	3.27161
Periapical abscess	522.5	2.05e-07	2.37256	1.7126	3.28685
Gingival and periodontal diseases	523	4.65e-07	1.89805	1.47939	2.4352
Gingivitis	523.1	0.003068	1.80631	1.22125	2.67165
Periodontitis (acute or chronic)	523.3	2.3e-05	2.12525	1.49912	3.01289
Acute periodontitis	523.31	2.32e-05	2.14771	1.50736	3.06009
Other diseases of the teeth and supporting structures	525	2.74e-06	1.93258	1.46738	2.54526
Loss of teeth or edentulism	525.1	0.055963	1.8373	0.984639	3.42835
Diseases of the jaws	526	0.035282	0.776896	0.614164	0.982745
Temporomandibular joint disorders	526.4	0.136352	0.797952	0.592917	1.07389
Temporomandibular joint disorder, unspecified	526.41	0.04189	0.64679	0.425078	0.984141
Arthralgia/ankylosis of temporomandibular joint	526.42	0.453491	0.833551	0.517842	1.34174
Inflammatory conditions of jaw	526.5	0.758719	0.854355	0.31292	2.33262
Jaw disease NOS	526.9	0.890084	0.947668	0.442171	2.03106
Diseases of the salivary glands	527	0.750048	0.96361	0.767109	1.21044
Sialoadenitis	527.2	0.050037	1.52229	0.999932	2.31752
Disturbance of salivary secretion	527.7	0.084667	0.759081	0.554892	1.03841
Other specified diseases of the salivary glands	527.8	0.643201	1.11065	0.712419	1.73148
Diseases of the oral soft tissues, excluding lesions specific for gingiva and tongue	528	0.06048	0.83641	0.694099	1.0079
Stomatitis and mucositis	528.1	0.183557	0.81786	0.608116	1.09995
Stomatitis and mucositis (ulcerative)	528.11	0.147722	0.690196	0.417787	1.14022
Oral aphthae	528.12	0.095544	0.611758	0.343266	1.09026
Cellulitis and abscess of oral soft tissues	528.3	0.472945	1.3254	0.614081	2.86069
Diseases of lips	528.5	0.111462	0.733686	0.501072	1.07429
Leukoplakia of oral mucosa	528.6	0.817244	0.899305	0.365576	2.21226
Sialolithiasis	528.7	0.088525	1.82036	0.913662	3.62684
Diseases and other conditions of the tongue	529	0.363302	0.854792	0.609474	1.19885
Glossitis	529.1	0.60263	0.827759	0.406295	1.68643
Glossodynia	529.6	0.469555	0.79056	0.418144	1.49466
Herpes zoster	53	0.434388	0.915321	0.733207	1.14267
Diseases of esophagus	530	0.485814	0.967076	0.880186	1.06254
Esophagitis, GERD and related diseases	530.1	0.673125	0.979866	0.891512	1.07698
GERD	530.11	0.907113	0.994372	0.904434	1.09325
Ulcer of esophagus	530.12	0.476517	1.1215	0.817893	1.53781
Barrett's esophagus	530.13	0.000138	0.27651	0.142768	0.535539
Reflux esophagitis	530.14	0.748415	0.967499	0.790611	1.18396
Eosinophilic esophagitis	530.15	0.037418	0.29742	0.094932	0.931811
Esophageal bleeding (varices/hemorrhage)	530.2	0.202678	0.865687	0.693413	1.08076
Stricture and stenosis of esophagus	530.3	0.389385	0.86176	0.614123	1.20925
Disorders of esophageal motility	530.5	0.014384	1.37994	1.06625	1.7859
Diverticulum of esophagus, acquired	530.6	0.245821	0.435354	0.106885	1.77325
Heartburn	530.9	0.698205	0.946909	0.718705	1.24757
Herpes zoster with nervous system complications	53.1	0.271524	1.25326	0.838075	1.87413
Peptic ulcer (excl. esophageal)	531	0.259806	1.10629	0.92804	1.31878
Hemorrhage from gastrointestinal ulcer	531.1	0.004856	1.72256	1.17983	2.51494
Gastric ulcer	531.2	0.318386	1.13115	0.887948	1.44097
Duodenal ulcer	531.3	0.659832	0.898571	0.558113	1.44671
Peptic ulcer, site unspecified	531.4	0.145344	1.17888	0.944658	1.47117
Gastrojejunal ulcer	531.5	0.583882	0.755625	0.277229	2.05956
Dysphagia	532	0.078574	1.12302	0.986834	1.27799
Gastritis and duodenitis	535	0.062798	1.1359	0.993219	1.29908
Acute gastritis	535.1	0.214828	0.788503	0.541678	1.1478
Atrophic gastritis	535.2	0.077922	1.16397	0.983168	1.37802
Duodenitis	535.6	0.204674	0.729432	0.447978	1.18772
Other specified gastritis	535.8	0.077412	1.26234	0.974724	1.63482
Gastritis and duodenitis, NOS	535.9	0.244078	1.12275	0.924014	1.36422
Disorders of function of stomach	536	0.000147	1.32647	1.14642	1.53481
Gastroparesis	536.3	6.19e-07	1.90255	1.47744	2.44998
Complications of gastrostomy, colostomy and enterostomy	536.7	0.033545	1.53618	1.034	2.28224
Dyspepsia and other specified disorders of function of stomach	536.8	0.044509	1.18978	1.00427	1.40956
Other disorders of stomach and duodenum	537	0.371314	1.06586	0.926772	1.22582
Lesions of stomach and duodenum	537.1	0.064124	1.62849	0.971787	2.72898
Bariatric surgery	539	6.34e-09	1.86019	1.50864	2.29366
Herpes simplex	54	0.011994	0.78787	0.654146	0.94893
Appendiceal conditions	540	0.298033	0.803558	0.532266	1.21313
Appendicitis	540.1	0.253698	0.769328	0.490398	1.20691
Acute appendicitis	540.11	0.008604	0.265748	0.098887	0.714167
Abdominal hernia	550	0.063178	1.11643	0.99397	1.25398
Inguinal hernia	550.1	0.341755	0.886798	0.692246	1.13603
Diaphragmatic hernia	550.2	0.268523	1.08411	0.939603	1.25085
Femoral hernia	550.3	0.835343	0.898704	0.328278	2.46032
Umbilical hernia	550.4	0.010357	1.35542	1.07424	1.71019
Ventral hernia	550.5	0.077116	1.20847	0.979611	1.49081
Incisional hernia	550.6	0.051647	1.38753	0.997664	1.92974
Inflammatory bowel disease and other gastroenteritis and colitis	555	0.044415	0.762068	0.584701	0.993239
Regional enteritis	555.1	0.198933	0.778689	0.531635	1.14055
Ulcerative colitis	555.2	0.245241	0.837314	0.620614	1.12968
Ulcerative colitis (chronic)	555.21	0.382035	0.840708	0.569758	1.24051
Ulceration of the lower GI tract	556	0.031809	1.33934	1.02575	1.74879
Ulceration of intestine	556.1	0.012414	1.43174	1.08063	1.89693
Angiodysplasia of intestine (without mention of hemorrhage)	556.11	0.102442	1.49848	0.922247	2.43474
Intestinal malabsorption (non-celiac)	557	0.731115	0.943034	0.674908	1.31768
Celiac disease	557.1	0.001951	0.305972	0.144628	0.647307
Noninfectious gastroenteritis	558	0.397754	1.06813	0.91681	1.24443
Ileostomy status	559	0.946234	0.982757	0.592796	1.62925
Intestinal obstruction without mention of hernia	560	9.06e-05	1.37612	1.17282	1.61467
Paralytic ileus	560.1	2.79e-06	1.67508	1.34996	2.07851
Impaction of intestine	560.2	0.084176	1.30028	0.965191	1.75171
Peritoneal or intestinal adhesions	560.3	0.041825	1.81532	1.0223	3.22349
Other intestinal obstruction	560.4	0.035516	1.28646	1.01721	1.62698
Symptoms involving digestive system	561	0.003344	1.15387	1.04867	1.26964
Diarrhea	561.1	0.139812	1.08705	0.973039	1.21442
Flatulence	561.2	0.000345	1.24829	1.10552	1.40949
Diverticulosis and diverticulitis	562	0.04024	1.13663	1.00572	1.28459
Diverticulosis	562.1	0.03026	1.14699	1.01317	1.29849
Diverticulitis	562.2	0.618513	0.933687	0.712712	1.22317
Constipation	563	1.23e-15	1.51638	1.36937	1.67917
Functional digestive disorders	564	0.790799	0.984953	0.880574	1.1017
Irritable Bowel Syndrome	564.1	0.000532	0.694338	0.564858	0.853499
Abnormal findings on exam of gastrointestinal tract/ abdominal area	564.8	0.724806	1.03666	0.848383	1.26671
Personal history of diseases of digestive system	564.9	0.189612	1.09731	0.955145	1.26064
Anal and rectal conditions	565	0.52379	1.04848	0.906456	1.21277
Anal and rectal polyp	565.1	0.996224	0.999458	0.798613	1.25082
Peritonitis and retroperitoneal infections	567	0.742993	0.953758	0.718673	1.26574
Other disorders of peritoneum	568	0.00643	1.28134	1.07208	1.53145
Peritoneal adhesions (postoperative) (postinfection)	568.1	0.092373	1.19391	0.971255	1.46761
Other disorders of intestine	569	0.000237	1.25404	1.11146	1.41491
Toxic gastroenteritis and colitis	569.1	0.800521	0.950912	0.643539	1.40509
Gastrointestinal complications	569.2	0.27785	1.15828	0.888295	1.51032
Chronic liver disease and cirrhosis	571	0.838703	1.01264	0.897284	1.14283
Other chronic nonalcoholic liver disease	571.5	0.879599	0.990521	0.87568	1.12042
Cirrhosis of liver without mention of alcohol	571.51	0.92851	1.01088	0.798129	1.28033
Primary biliary cirrhosis	571.6	0.037282	0.348749	0.129413	0.939825
Liver abscess and sequelae of chronic liver disease	571.8	0.552369	0.92479	0.71456	1.19687
Portal hypertension	571.81	0.083847	0.756558	0.55142	1.03801
Ascites (non malignant)	572	0.135742	1.14627	0.958069	1.37143
Other disorders of liver	573	0.947455	1.00458	0.876942	1.1508
Chronic passive congestion of liver	573.1	0.017223	1.70697	1.09935	2.65041
Liver replaced by transplant	573.2	0.73928	1.057	0.762582	1.4651
Hepatomegaly	573.3	0.055793	1.1965	0.995572	1.43798
Acute and subacute necrosis of liver	573.4	0.801642	0.949399	0.633156	1.4236
Jaundice (not of newborn)	573.5	0.826046	0.970565	0.743549	1.26689
Nonspecific elevation of levels of transaminase or lactic acid dehydrogenase [LDH]	573.6	0.173487	1.12633	0.949002	1.33679
Abnormal results of function study of liver	573.7	0.235164	1.12033	0.928702	1.35151
Abnormal serum enzyme levels	573.9	6.66e-06	1.36917	1.19421	1.56977
Cholelithiasis and cholecystitis	574	0.369352	1.07735	0.915609	1.26767
Cholelithiasis	574.1	0.401074	1.07628	0.906589	1.27772
Cholelithiasis with acute cholecystitis	574.11	0.221671	0.673566	0.357389	1.26946
Cholelithiasis with other cholecystitis	574.12	0.40389	1.16922	0.809969	1.68781
Calculus of bile duct	574.2	0.462675	1.12891	0.816828	1.56023
Cholecystitis without cholelithiasis	574.3	0.77802	1.05012	0.747449	1.47534
Other biliary tract disease	575	0.756566	1.0271	0.867322	1.21632
Cholangitis	575.1	0.837581	1.05126	0.651837	1.69543
Obstruction of bile duct	575.2	0.886172	1.02443	0.736141	1.42562
Cholesterolosis of gallbladder	575.6	0.066884	0.642736	0.400597	1.03124
Other disorders of gallbladder	575.7	0.000288	1.53234	1.21663	1.92997
Other disorders of biliary tract	575.8	0.721473	1.04901	0.806363	1.36468
Nonspecific abnormal findings on radiological and other examination of biliary tract	575.9	0.266549	1.21655	0.860903	1.71912
Diseases of pancreas	577	0.232657	1.11614	0.931875	1.33684
Acute pancreatitis	577.1	0.163117	1.23219	0.918853	1.65237
Chronic pancreatitis	577.2	0.080388	1.43188	0.957499	2.14128
Cyst and pseudocyst of pancreas	577.3	0.253514	0.826658	0.596235	1.14613
Gastrointestinal hemorrhage	578	0.000243	1.26741	1.11672	1.43843
Hematemesis	578.1	0.000391	1.75165	1.28497	2.38782
Blood in stool	578.2	2.63e-06	1.48913	1.26119	1.75826
Hemorrhage of rectum and anus	578.8	0.114074	1.14106	0.968778	1.34398
Hemorrhage of gastrointestinal tract	578.9	5.4e-10	1.79004	1.48941	2.15134
Other symptoms involving abdomen and pelvis	579	0.493791	0.945795	0.806258	1.10948
Splenomegaly	579.2	4.41e-06	0.446837	0.316812	0.630225
Nonspecific abnormal findings in stool contents	579.8	0.038564	1.20969	1.01007	1.44876
Nephritis; nephrosis; renal sclerosis	580	9.9e-27	2.20734	1.9094	2.55177
Glomerulonephritis	580.1	6.04e-05	2.08178	1.45492	2.97873
Non-proliferative glomerulonephritis	580.12	2.85e-07	2.92185	1.94022	4.40013
Nephrotic syndrome without mention of glomerulonephritis	580.2	4.9e-08	2.09203	1.60467	2.72741
Nephritis and nephropathy without mention of glomerulonephritis	580.3	4.77e-26	2.30869	1.9765	2.6967
Nephritis and nephropathy in diseases classified elsewhere	580.31	2.52e-21	2.42781	2.02107	2.91641
Nephritis and nephropathy with pathological lesion	580.32	4.36e-16	2.26579	1.86021	2.75979
Renal sclerosis, NOS	580.4	2.8e-15	3.00406	2.28658	3.94668
Renal failure	585	1.34e-55	2.25411	2.03672	2.4947
Acute renal failure	585.1	7.39e-38	2.07848	1.8592	2.32363
Renal failure NOS	585.2	1.9e-18	2.61842	2.11125	3.24742
Chronic renal failure [CKD]	585.3	1.23e-52	2.32782	2.08856	2.59449
Renal dialysis	585.31	6.99e-30	2.41253	2.07232	2.8086
End stage renal disease	585.32	8.8e-30	2.49763	2.13201	2.92593
Chronic Kidney Disease, Stage III	585.33	1.98e-41	2.3549	2.07921	2.66714
Chronic Kidney Disease, Stage IV	585.34	4.35e-27	2.69686	2.2517	3.23003
Chronic kidney disease, Stage I or II	585.4	3.27e-12	1.74657	1.49294	2.04329
Other disorders of the kidney and ureters	586	2.19e-17	1.611	1.44294	1.79863
Anatomical abnormatilies of kidney and ureters	586.1	0.175601	1.45998	0.844351	2.52448
Vesicoureteral reflux	586.12	0.404387	0.653617	0.240558	1.77593
Cyst of kidney, acquired	586.2	1.42e-09	1.62902	1.39092	1.90789
Vascular disorders of kidney/hypertrophy	586.3	0.521724	1.26493	0.616352	2.596
Stricture/obstruction of ureter	586.4	0.070304	0.791969	0.615206	1.01952
Kidney replaced by transpant	587	3.48e-12	2.12028	1.71569	2.62029
Disorders resulting from impaired renal function	588	3.3e-40	2.89933	2.47762	3.39282
Secondary hyperparathyroidism (of renal origin)	588.2	1.14e-41	3.00145	2.55947	3.51976
Abnormal results of function study of kidney	589	0.000858	1.57836	1.20687	2.0642
Pyelonephritis	590	0.778695	0.964627	0.750371	1.24006
Urinary tract infection	591	0.156064	1.08462	0.969462	1.21347
Cystitis and urethritis	592	0.746474	0.976968	0.848264	1.1252
Cystitis	592.1	0.635638	0.965685	0.835805	1.11575
Acute cystitis	592.11	0.605272	1.0417	0.892186	1.21628
Chronic cystitis	592.12	0.461033	0.734764	0.323783	1.66741
Chronic interstitial cystitis	592.13	0.103981	0.477405	0.195788	1.1641
Urethritis and urethral syndrome	592.2	0.975903	1.0076	0.616659	1.64637
Hematuria	593	0.06549	1.13915	0.991684	1.30855
Gross hematuria	593.1	0.001207	1.44087	1.15501	1.79749
Microscopic hematuria	593.2	0.168249	1.13627	0.947458	1.36271
Urinary calculus	594	0.004796	0.784047	0.662092	0.928465
Calculus of kidney	594.1	0.005109	0.772075	0.644208	0.925323
Calculus of lower urinary tract	594.2	0.835858	1.05691	0.626086	1.78421
Calculus of ureter	594.3	0.264845	0.773938	0.493258	1.21433
Renal colic	594.8	0.579279	0.853831	0.488392	1.49271
Hydronephrosis	595	0.234933	1.14496	0.91575	1.43155
Other disorders of bladder	596	0.329139	1.08544	0.920643	1.27975
Bladder neck obstruction	596.1	0.0578	1.48047	0.987106	2.22041
Functional disorders of bladder	596.5	0.705601	1.0395	0.850233	1.2709
Other disorders of urethra and urinary tract	597	0.89711	0.976157	0.677131	1.40723
Urethral stricture (not specified as infectious)	597.1	0.676089	1.12743	0.642288	1.97902
Urinary complications NEC	597.2	0.343086	1.19771	0.824853	1.7391
Urethral hypermobility/ISD	597.8	0.665235	0.833536	0.365375	1.90156
Abnormal findings on examination of urine	598	0.044605	1.19239	1.00425	1.41578
Other cells and casts in urine	598.4	0.006536	2.17808	1.24289	3.81694
Other nonspecific findings on examination of urine	598.9	0.126447	1.14729	0.961931	1.36837
Other symptoms/disorders or the urinary system	599	0.031163	1.1122	1.00967	1.22513
Urinary obstruction	599.1	0.08225	0.775354	0.581932	1.03307
Retention of urine	599.2	0.257086	1.09291	0.937251	1.27442
Dysuria	599.3	0.70115	0.974751	0.855406	1.11075
Urinary incontinence	599.4	0.024612	1.1933	1.02286	1.39215
Frequency of urination and polyuria	599.5	0.051123	1.1336	0.999388	1.28584
Oliguria and anuria	599.6	6.87e-06	1.98568	1.47263	2.67749
Other symptoms involving urinary system	599.8	0.383288	0.911953	0.741291	1.1219
Other abnormality of urination	599.9	0.988389	0.998633	0.830604	1.20065
Hyperplasia of prostate	600	0.9023	0.988528	0.822205	1.1885
Inflammatory diseases of prostate	601	0.962247	0.992784	0.735569	1.33994
Prostatitis	601.1	0.284809	0.79703	0.525932	1.20787
Acute prostatitis	601.11	0.598145	0.854869	0.477157	1.53157
Chronic prostatitis	601.12	0.773272	0.914344	0.497201	1.68146
Orchitis and epididymitis	601.3	0.364961	1.28639	0.746025	2.21815
Balanoposthitis	601.4	0.506165	1.25813	0.639325	2.47589
Other disorders of prostate	602	0.127294	1.41933	0.904909	2.22618
Other disorders of testis	603	0.242906	1.23462	0.866768	1.75859
Hydrocele	603.1	0.773377	1.06922	0.67798	1.68624
Spermatocele	603.2	0.914777	0.967283	0.525984	1.77883
Disorders of penis	604	0.383358	1.1757	0.817037	1.69182
Peyronie's disease	604.3	0.726749	0.863964	0.38047	1.96187
Erectile dysfunction [ED]	605	4.63e-07	1.54834	1.3063	1.83523
Other disorders of male genital organs	608	0.566258	0.925704	0.711057	1.20515
Male infertility and abnormal spermatozoa	609	0.048793	0.409184	0.168226	0.995279
Infertility, male	609.1	0.14854	0.355811	0.087575	1.44563
Abnormal spermatozoa	609.2	0.124457	0.407484	0.129632	1.28088
Benign mammary dysplasias	610	0.984391	0.99803	0.819135	1.21599
Cystic mastopathy	610.1	0.929603	0.989853	0.789406	1.2412
Fibroadenosis of breast	610.2	0.130862	0.579322	0.285323	1.17626
Fibrosclerosis of breast	610.3	0.756647	1.07696	0.673818	1.7213
Benign neoplasm of breast	610.4	0.829336	0.956109	0.635719	1.43797
Other specified benign mammary dysplasias	610.8	0.216716	0.784756	0.534218	1.15279
Abnormal findings on mammogram or breast exam	611	0.768559	1.01965	0.895695	1.16076
Abnormal mammogram	611.1	0.625334	0.964307	0.833408	1.11576
Mammographic microcalcification	611.11	0.11416	1.28475	0.94148	1.75317
Lump or mass in breast	611.3	0.081156	1.15225	0.982605	1.35119
Breast conditions, congenital or relating to hormones	612	0.008035	1.45866	1.10336	1.92836
Hypertrophy of breast (Gynecomastia)	612.2	0.002585	1.59938	1.17839	2.17076
Other nonmalignant breast conditions	613	0.113215	1.12789	0.971832	1.309
Inflammatory disease of breast	613.1	0.039835	1.43782	1.01701	2.03274
Mastodynia	613.5	0.304422	1.10824	0.910861	1.34839
Other signs and symptoms in breast	613.7	2.8e-05	1.86104	1.39173	2.4886
Other specified disorders of breast	613.8	0.974479	1.00384	0.793906	1.26928
Breast disorder NOS	613.9	0.494627	0.822521	0.469502	1.44097
Inflammatory diseases of female pelvic organs	614	0.014571	1.20919	1.03826	1.40825
Pelvic peritoneal adhesions, female (postoperative) (postinfection)	614.1	0.069686	1.51904	0.966907	2.38644
Pelvic inflammatory disease (PID)	614.3	0.045029	1.62671	1.01084	2.6178
Pelvic inflammatory disease, NOS	614.33	0.359784	1.40336	0.67951	2.89828
Inflammatory disease of cervix, vagina, and vulva	614.5	0.054676	1.17064	0.996847	1.37474
Cervicitis and endocervicitis	614.51	0.005043	0.607727	0.429081	0.860751
Vaginitis and vulvovaginitis	614.52	0.000863	1.35187	1.13217	1.61419
Cyst or abscess of Bartholin's gland	614.53	0.009935	2.15162	1.20166	3.85253
Abscess or ulceration of vulva	614.54	0.181492	1.50045	0.82743	2.72091
Endometriosis	615	0.492599	1.09787	0.840864	1.43342
Disorders secondary to childbirth, surgery, trauma	617	0.002726	1.27818	1.08864	1.50072
Genital prolapse	618	0.016915	0.701385	0.524268	0.938338
Prolapse of vaginal walls	618.1	0.017034	0.663356	0.4735	0.929338
Uterine/Uterovaginal prolapse	618.2	0.123177	0.663137	0.393358	1.11794
Prolapse of vaginal vault after hysterectomy	618.5
Noninflammatory female genital disorders	619	0.101316	1.10792	0.980094	1.25242
Noninflammatory disorders of ovary, fallopian tube, and broad ligament	619.1	0.156811	1.20776	0.930031	1.56841
Disorders of uterus, NEC	619.2	0.308416	1.15681	0.874039	1.53105
Noninflammatory disorders of cervix	619.3	0.006279	0.707715	0.552305	0.906855
Noninflammatory disorders of vagina	619.4	0.008136	1.22871	1.05488	1.4312
Noninflammatory disorders of vulva and perineum	619.5	0.218353	0.80272	0.565722	1.139
Dysplasia of female genital organs	620	0.513886	1.1857	0.711006	1.97732
Dysplasia of cervix	620.1	0.792384	1.08592	0.587818	2.0061
Endometrial hyperplasia	621	0.572793	1.1774	0.667468	2.07691
Polyp of female genital organs	622	0.575717	1.07287	0.838625	1.37254
Polyp of corpus uteri	622.1	0.977042	1.00426	0.751872	1.34137
Mucous polyp of cervix	622.2	0.920258	0.977536	0.626541	1.52516
Hypertrophy of female genital organs	623	0.036199	1.33802	1.0189	1.75709
Symptoms involving female genital tract	624	3.85e-05	1.52067	1.24556	1.85654
Dystrophy of female genital tract	624.1	0.14448	0.351719	0.086438	1.43116
stress incontinence, female	624.9	0.209966	0.850507	0.660294	1.09552
Pain and other symptoms associated with female genital organs	625	0.506579	1.05484	0.901084	1.23483
Dyspareunia	625.1	0.003947	0.564603	0.382766	0.832825
Disorders of menstruation and other abnormal bleeding from female genital tract	626	0.001566	1.25832	1.09129	1.45092
Irregular menstrual cycle/bleeding	626.1	3.58e-05	1.38227	1.18554	1.61164
Absent or infrequent menstruation	626.11	0.042577	0.729644	0.538027	0.989505
Excessive or frequent menstruation	626.12
Irregular menstrual cycle	626.13	0.010731	1.28113	1.0591	1.54971
Irregular menstrual bleeding	626.14
Infertility, female, associated with anovulation	626.15	0.630774	0.839204	0.410592	1.71524
Dysmenorrhea	626.2	0.000429	1.66819	1.25472	2.21791
Premenstrual tension syndromes	626.4
Infertility, female	626.8	0.060513	0.665824	0.435426	1.01813
Menopausal and postmenopausal disorders	627	0.000444	0.79391	0.69798	0.903025
Postmenopausal bleeding	627.1	0.085647	1.24939	0.969245	1.61051
Symptomatic menopause	627.2	0.000501	0.77589	0.67257	0.895082
Need for Hormone replacement therapy (postmenopausal)	627.22	3.3e-07	0.571393	0.460917	0.708351
Postmenopausal atrophic vaginitis	627.3	1.18e-05	0.58332	0.458316	0.74242
Premenopausal menorrhagia	627.4	0.005365	1.81082	1.19219	2.75047
Premature menopause and other ovarian failure	627.5	0.490958	0.849108	0.53312	1.35239
Ovarian cyst	628	0.104582	0.821135	0.647236	1.04176
Miscarriage; stillbirth	634	0.363465	0.865491	0.633807	1.18186
Missed abortion/Hydatidiform mole	634.1	0.64237	0.886209	0.532245	1.47558
Hemorrhage during pregnancy; childbirth and postpartum	635	0.931022	0.984304	0.687953	1.40832
Antepartum hemorrhage, abruptio placentae, and placenta previa	635.2	0.595989	0.890341	0.579532	1.36784
Placenta previa and abruptio placenta	635.3	0.627087	1.14054	0.670992	1.93865
Early or threatened labor; hemorrhage in early pregnancy	636	0.968593	0.993551	0.719991	1.37105
Threatened premature labor	636.1	0.026653	1.97901	1.08222	3.61893
Hemorrhage in early pregnancy	636.3	0.585986	0.882926	0.56407	1.38203
Other high-risk pregnancy	638	0.328059	0.859975	0.635617	1.16352
Hypertension complicating pregnancy, childbirth, and the puerperium	642	0.322042	1.19856	0.837481	1.71531
Preeclampsia and eclampsia	642.1	0.789557	1.07467	0.633274	1.82373
Excessive vomiting in pregnancy	643	0.965586	0.990128	0.630889	1.55392
Hyperemesis gravidarum	643.1	0.698798	1.15329	0.560029	2.375
Anemia during pregnancy	644	0.078341	1.39167	0.963225	2.01069
Late pregnancy and failed induction	645	0.099481	0.65249	0.392611	1.08439
Other complications of pregnancy NEC	646	0.595195	1.07428	0.82476	1.39929
Infectious and parasitic complications affecting pregnancy	647	0.817724	1.0571	0.659201	1.69519
Infections of genitourinary tract during pregnancy	647.1	0.995068	0.998062	0.53957	1.84615
Other conditions or status of the mother complicating pregnancy, childbirth, or the puerperium	649	0.607184	1.06697	0.833348	1.36608
Diabetes or abnormal glucose tolerance complicating pregnancy	649.1	0.601476	0.894531	0.588771	1.35908
Normal delivery	650	0.007945	0.590162	0.399816	0.871128
Multiple gestation	651	0.835489	1.05002	0.662407	1.66446
Problems associated with amniotic cavity and membranes	653	0.236978	0.792876	0.539699	1.16482
Other and unspecified complications of birth; puerperium affecting management of mother	654	0.06876	0.761771	0.568278	1.02115
Abnormality of organs and soft tissues of pelvis complicating pregnancy, childbirth, or the puerperium	654.1	5.89e-05	2.09542	1.46057	3.00619
Rhesus isoimmunization in pregnancy	654.2	0.491116	1.34091	0.581764	3.09067
Known or suspected fetal abnormality affecting management of mother	655	0.022679	0.711701	0.531203	0.95353
Abnormality in fetal heart rate or rhythm	655.1	0.121433	0.730371	0.490749	1.08699
Other perinatal conditions of fetus or newborn	656	3.82e-05	1.77204	1.34961	2.3267
Fetal distress and abnormal forces of labor	661	0.040889	0.58993	0.355709	0.978379
Obstetrical/birth trauma	665	0.000474	0.499527	0.338466	0.737231
Complications of labor and delivery NEC	669	0.428623	0.844031	0.554642	1.28441
Venous/cerebrovascular complications embolism in pregnancy and the puerperium	671	0.946279	0.984875	0.632202	1.53429
Other complications of the puerperium NEC	674	0.841358	0.933243	0.47444	1.83573
Other disorders of the breast associated with childbirth and disorders of lactation	676	0.162479	0.582169	0.2725	1.24375
Superficial cellulitis and abscess	681	0.189117	1.09139	0.957845	1.24355
Cellulitis and abscess of fingers/toes	681.1	0.702307	1.04988	0.817976	1.34752
Cellulitis and abscess of face/neck	681.2	0.252662	1.23905	0.858204	1.78891
Cellulitis and abscess of arm/hand	681.3	0.000907	1.56492	1.20117	2.03883
Cellulitis and abscess of leg, except foot	681.5	0.23684	1.13815	0.918511	1.4103
Cellulitis and abscess of foot, toe	681.6	0.296751	1.24897	0.822603	1.89632
Cellulitis and abscess of trunk	681.7	0.000447	1.51835	1.20257	1.91706
Other local infections of skin and subcutaneous tissue	686	0.426978	0.932644	0.785228	1.10774
Carbuncle and furuncle	686.1	3.19e-05	1.96757	1.4303	2.70665
Impetigo	686.2	0.032565	0.60546	0.382175	0.959199
Pilonidal cyst	686.3	0.051863	1.85422	0.995029	3.45529
Pyogenic granuloma	686.4	0.372253	1.30739	0.725615	2.35561
Pyoderma	686.5	0.93335	0.962268	0.390685	2.37009
Symptoms affecting skin	687	4.42e-07	1.35486	1.20422	1.52435
Rash and other nonspecific skin eruption	687.1	0.679007	1.02439	0.913888	1.14826
Localized superficial swelling, mass, or lump	687.2	1.1e-12	1.58883	1.39863	1.80491
Changes in skin texture	687.3	0.270815	0.789315	0.518049	1.20263
Disturbance of skin sensation	687.4	4.98e-08	1.36796	1.22224	1.53105
Disorder of skin and subcutaneous tissue NOS	689	5.85e-06	0.75357	0.666777	0.85166
Erythematosquamous dermatosis	690	0.045991	0.811445	0.660896	0.996289
Seborrheic dermatitis	690.1	0.030656	0.794964	0.645634	0.978831
Congenital anomalies of skin	691	0.808604	1.0429	0.742391	1.46505
Dyschromia and Vitiligo	694	6.52e-06	0.738194	0.646941	0.842318
Vitiligo	694.1	0.150976	1.45548	0.872041	2.42927
Other dyschromia	694.2	1.12e-06	0.715357	0.625121	0.818619
Erythematous conditions	695	0.606128	0.962317	0.831586	1.1136
Bullous dermatoses	695.2	0.809839	1.10711	0.483361	2.53575
Rosacea	695.3	1.56e-10	0.250431	0.16388	0.382693
Lupus (localized and systemic)	695.4	1.99e-06	1.82557	1.4244	2.33971
Cutaneous lupus erythematosus	695.41	6.98e-05	2.36087	1.546	3.60525
Systemic lupus erythematosus	695.42	4.41e-06	1.8092	1.40464	2.33028
Prurigo and Lichen	695.7	0.002562	1.49726	1.1518	1.94634
Other specified erythematous conditions	695.8	0.962367	1.00636	0.773268	1.30972
Unspecified erythematous condition	695.9	0.240302	0.739807	0.447361	1.22343
Psoriasis and related disorders	696	2.6e-05	0.535434	0.400211	0.716345
Pityriasis	696.3	0.458193	0.712339	0.290719	1.74542
Psoriasis	696.4	1.6e-05	0.500895	0.365879	0.685734
Psoriasis vulgaris	696.41	2.74e-05	0.497841	0.359367	0.689673
Psoriatic arthropathy	696.42	0.022917	0.462756	0.238244	0.898839
Sarcoidosis	697	1.2e-14	3.83533	2.72595	5.39619
Pruritus and related conditions	698	2.29e-05	1.334	1.16743	1.52434
Viral hepatitis	70	9.74e-07	1.62163	1.33635	1.96782
Corns and callosities	700	0.012684	1.39924	1.07441	1.82227
Viral hepatitis A	70.1	0.511889	0.715245	0.262746	1.94704
Other hypertrophic and atrophic conditions of skin	701	0.255368	1.0683	0.953347	1.19711
Keratoderma, acquired	701.1	1.27e-08	1.67217	1.40078	1.99614
Scar conditions and fibrosis of skin	701.2	7.65e-06	0.617048	0.499434	0.76236
Circumscribed scleroderma	701.3	0.723044	1.0786	0.709794	1.63903
Keloid scar	701.4	1.96e-09	1.94006	1.56248	2.40889
Abnormal granulation tissue	701.5	0.129902	0.678547	0.410791	1.12083
Acquired acanthosis nigricans	701.6	0.059697	1.61597	0.980582	2.66306
Viral hepatitis B	70.2	0.667768	1.07956	0.761082	1.5313
Degenerative skin conditions and other dermatoses	702	2.67e-38	0.378872	0.327077	0.438869
Actinic keratosis	702.1	5.27e-33	0.057552	0.036057	0.091862
Seborrheic keratosis	702.2	1.32e-31	0.401771	0.344842	0.468098
Viral hepatitis C	70.3	6.83e-12	2.2071	1.76038	2.76719
Diseases of nail, NOS	703	1.54e-15	1.86425	1.59962	2.17267
Ingrowing nail	703.1	0.739002	0.957606	0.742189	1.23555
Chronic hepatitis	70.4	0.008504	1.67483	1.14064	2.4592
Diseases of hair and hair follicles	704	0.286189	0.925997	0.803985	1.06653
Alopecia	704.1	0.388524	1.0844	0.901994	1.3037
Alopecia Areata	704.11	0.15998	1.50349	0.851277	2.65541
Telogen effluvium	704.12	0.927991	0.977516	0.596951	1.6007
Hirsutism	704.2	7.73e-06	2.26938	1.58469	3.2499
Other specified diseases of hair and hair follicles	704.8	0.17506	0.87533	0.722095	1.06108
Disorders of sweat glands	705	1.53e-05	1.91018	1.42457	2.56131
Dyshidrosis	705.1	0.392479	0.746805	0.38247	1.4582
Hidradenitis	705.3	1.72e-09	3.71959	2.42564	5.7038
Hyperhidrosis	705.8	0.148799	1.1823	0.941887	1.48407
Diseases of sebaceous glands	706	9.09e-05	0.77577	0.683142	0.880957
Acne	706.1	0.003314	0.74104	0.606713	0.905107
Sebaceous cyst	706.2	0.000776	0.727161	0.60387	0.875625
Other specified diseases of sebaceous glands	706.8	0.510633	0.935711	0.767651	1.14057
Chronic ulcer of skin	707	3.72e-05	1.45273	1.21651	1.73483
Decubitus ulcer	707.1	7.9e-09	2.14003	1.65269	2.77107
Chronic ulcer of leg or foot	707.2	0.005352	1.43849	1.11373	1.85794
Chronic ulcer of unspecified site	707.3	0.190378	1.19368	0.915807	1.55587
Hepatitis NOS	70.9	0.904743	1.01671	0.775084	1.33365
Diffuse diseases of connective tissue	709	0.008791	1.29636	1.06758	1.57417
Sicca syndrome	709.2	0.720316	1.05364	0.791523	1.40257
Systemic sclerosis	709.3	2.11e-06	2.29874	1.6297	3.24244
Dermatomyositis	709.5	0.029999	1.84668	1.0612	3.21358
Other specified diffuse diseases of connective tissue	709.6	0.000126	2.14758	1.45293	3.17435
Unspecified diffuse connective tissue disease	709.7	0.35621	1.15369	0.851508	1.56311
Human immunodeficiency virus [HIV] disease	71	1.22e-08	2.65543	1.89766	3.7158
Osteomyelitis, periostitis, and other infections involving bone	710	0.000326	1.69063	1.26965	2.25117
Osteomyelitis	710.1	0.000177	1.73039	1.29916	2.30477
Acute osteomyelitis	710.11	0.000209	2.11143	1.42237	3.13431
Chronic osteomyelitis	710.12	8.33e-05	2.15445	1.46991	3.15777
Unspecified osteomyelitis	710.19	0.000493	1.75838	1.28012	2.41532
HIV infection, symptomatic	71.1	3.67e-09	2.75491	1.96727	3.8579
Arthropathy associated with infections	711	0.175792	1.32713	0.880986	1.99921
Pyogenic arthritis	711.1	0.005685	1.86785	1.19958	2.90841
Arthropathy associated with other disorders classified elsewhere	713	0.275529	1.40887	0.760823	2.60891
Rheumatoid arthritis and other inflammatory polyarthropathies	714	0.0448	1.2074	1.00438	1.45146
Rheumatoid arthritis	714.1	0.038647	1.25658	1.01199	1.56028
Juvenile rheumatoid arthritis	714.2	0.156713	0.363163	0.089393	1.47536
Other inflammatory spondylopathies	715	0.080679	1.18918	0.979075	1.44436
Sacroiliitis NEC	715.1	0.264512	1.14292	0.903873	1.44518
Ankylosing spondylitis	715.2	0.187263	0.621495	0.306501	1.26021
Spinal enthesopathy	715.3	0.744204	0.86079	0.349815	2.11815
Other arthropathies	716	0.005953	1.17222	1.04672	1.31276
Unspecified polyarthropathy or polyarthritis	716.1	0.263857	1.28995	0.825294	2.01623
Arthropathy NOS	716.9	0.006197	1.17334	1.04644	1.31563
Polymyalgia Rheumatica	717	0.748382	1.0937	0.632726	1.89053
Spinal stenosis	720	0.003272	1.23098	1.07177	1.41383
Spinal stenosis of lumbar region	720.1	0.001331	1.31475	1.1124	1.5539
Spondylosis and allied disorders	721	0.002456	1.1904	1.06343	1.33253
Spondylosis without myelopathy	721.1	0.006398	1.17252	1.04577	1.31463
Spondylosis with myelopathy	721.2	0.024476	1.43176	1.04729	1.95737
Other allied disorders of spine	721.8	0.468684	1.12417	0.819113	1.54283
Intervertebral disc disorders	722	0.097956	1.09595	0.983249	1.22157
Displacement of intervertebral disc	722.1	0.178596	1.10832	0.954075	1.2875
Degeneration of intervertebral disc	722.6	0.004276	1.17906	1.05308	1.32011
Intervertebral disc disorder with myelopathy	722.7	0.256684	1.31247	0.820416	2.09965
Postlaminectomy syndrome	722.8	0.964073	1.00821	0.706381	1.43901
Other and unspecified disc disorder	722.9	0.116503	0.807921	0.619017	1.05447
Other disorders of cervical region	723	0.097834	0.789672	0.597075	1.04439
Torticollis	723.1	0.127595	0.659303	0.385801	1.1267
Other and unspecified disorders of back	724	0.020121	1.19788	1.02869	1.39489
Disorders of sacrum	724.1	0.335099	1.09883	0.9072	1.33094
Disorders of coccyx	724.2	0.612364	1.05359	0.860946	1.28934
Other symptoms referable to back	724.8	0.010913	1.39688	1.07991	1.80689
Other unspecified back disorders	724.9	0.000488	1.57051	1.21861	2.02404
Peripheral enthesopathies and allied syndromes	726	0.000335	1.2081	1.08953	1.33957
Enthesopathy	726.1	0.063908	1.12366	0.993281	1.27117
Synoviopathy	726.2	0.758703	0.955681	0.715653	1.27621
Bursitis	726.3	0.006934	1.34217	1.084	1.66182
Calcaneal spur; Exostosis NOS	726.4	0.09547	1.2256	0.964911	1.55671
Other disorders of synovium, tendon, and bursa	727	0.204944	1.07703	0.960277	1.20798
Synovitis and tenosynovitis	727.1	0.232788	1.08856	0.946932	1.25137
Bursitis disorders	727.2	0.073303	1.50785	0.961982	2.36347
Ganglion and cyst of synovium, tendon, and bursa	727.4	0.088797	0.799513	0.617885	1.03453
Rupture of synovium	727.5	0.423257	1.13688	0.830519	1.55625
Rupture of tendon, nontraumatic	727.6	0.442601	1.1394	0.816581	1.58985
Contracture of tendon (sheath)	727.7	0.010016	2.07681	1.19079	3.62209
Disorders of muscle, ligament, and fascia	728	0.804464	1.05753	0.679149	1.64673
Laxity of ligament or hypermobility syndrome	728.2	0.091768	0.496738	0.220246	1.12033
Fasciitis	728.7	0.679513	0.962293	0.801889	1.15478
Contracture of palmar fascia [Dupuytren's disease]	728.71	0.000149	0.296616	0.158288	0.555831
Other disorders of soft tissues	729	5.4e-22	1.70142	1.52717	1.89556
Panniculitis	729.3	0.069106	1.83679	0.953536	3.53818
Osteitis deformans and osteopathies associated with other disorders classified elsewhere	731	2.98e-06	1.68909	1.35568	2.10451
Osteochondropathies	732	0.081386	0.173457	0.024184	1.24409
Other disorders of bone and cartilage	733	0.002517	0.821744	0.723477	0.933358
Cyst of bone	733.2	0.475735	0.758652	0.35512	1.62073
Aseptic necrosis of bone	733.4	5.81e-07	2.18679	1.60893	2.9722
Costochondritis	733.6	0.00471	1.52092	1.13715	2.03421
Malunion and nonunion of fracture	733.8	0.231191	0.728128	0.433154	1.22398
Chondromalacia	733.9	0.424171	1.14905	0.817263	1.61555
Acquired foot deformities	735	1.78e-06	1.3796	1.20895	1.57433
Flat foot	735.1	7.65e-05	1.70011	1.30696	2.21152
Acquired toe deformities	735.2	0.081599	1.23279	0.974086	1.56019
Hammer toe (acquired)	735.21	0.129926	1.2449	0.93758	1.65297
Hallux rigidus	735.23	0.659601	1.14104	0.634352	2.05243
Hallux valgus (Bunion)	735.3	0.208834	1.15054	0.924538	1.43178
Other acquired deformities of limbs	736	0.030771	1.3525	1.02836	1.7788
Acquired deformities of finger	736.2	0.656961	1.14895	0.62255	2.12046
Genu valgum or varum (acquired)	736.4	0.000553	2.7121	1.53955	4.77769
Unequal leg length (acquired)	736.6	0.222135	1.37561	0.824436	2.29528
Curvature of spine	737	0.314847	0.8992	0.73093	1.10621
Kyphosis (acquired)	737.1	0.036095	0.508728	0.270397	0.957127
Kyphoscoliosis and scoliosis	737.3	0.633592	0.948438	0.762917	1.17907
Other acquired musculoskeletal deformity	738	0.829435	0.978979	0.806914	1.18773
Acquired spondylolisthesis	738.4	0.709735	1.04384	0.832743	1.30845
Contracture of joint	739	0.610897	1.12536	0.714024	1.77365
Osteoarthrosis	740	3.08e-07	1.31378	1.18342	1.4585
Osteoarthritis; localized	740.1	5.68e-09	1.3752	1.23542	1.53079
Osteoarthrosis, localized, primary	740.11	6.12e-09	1.3755	1.23532	1.53159
Osteoarthrosis, localized, secondary	740.12	0.001647	1.49988	1.16527	1.93057
Osteoarthrosis, generalized	740.2	0.000843	1.37682	1.14114	1.66118
Osteoarthrosis involving more than one site, but not specified as generalized	740.3	0.117881	1.29706	0.936217	1.79699
Osteoarthrosis NOS	740.9	9.34e-06	1.2772	1.14622	1.42316
Symptoms and disorders of the joints	741	1.52e-06	1.31045	1.17372	1.46311
Stiffness of joint	741.2	0.364209	0.891244	0.695003	1.14289
Difficulty in walking	741.3	0.180848	1.26098	0.897847	1.77099
Joint effusions	741.4	6.04e-11	1.5124	1.33612	1.71194
Derangement of joint, non-traumatic	742	0.224604	1.14669	0.919397	1.43016
Pathological, developmental or recurrent dislocation	742.2	0.116906	0.206455	0.028729	1.48366
Articular cartilage disorder	742.8	0.397615	0.833819	0.547258	1.27043
Other derangement of joint	742.9	0.068713	1.26663	0.982029	1.63372
Osteoporosis, osteopenia and pathological fracture	743	0.012419	0.859451	0.763223	0.967811
Osteoporosis	743.1	3.83e-08	0.624939	0.528519	0.738949
Osteoporosis NOS	743.11	8.63e-09	0.603253	0.50787	0.71655
Senile osteoporosis	743.12	1.37e-06	0.537505	0.417792	0.691519
Other specified osteoporosis	743.13	0.524123	0.909692	0.679858	1.21722
Pathologic fracture	743.2	0.0265	0.707761	0.521538	0.960479
Pathologic fracture of vertebrae	743.21	0.017102	0.423743	0.209216	0.858241
Pathologic fracture of femur	743.22	0.476791	0.836247	0.510955	1.36863
Stress fracture	743.4	0.812992	1.06324	0.639725	1.76713
Osteopenia or other disorder of bone and cartilage	743.9	0.313468	0.937627	0.827264	1.06271
Pain in joint	745	4.45e-05	1.21486	1.1065	1.33384
Cardiac and circulatory congenital anomalies	747	0.449727	0.928942	0.767332	1.12459
Cardiac congenital anomalies	747.1	0.717703	0.961486	0.777089	1.18964
Cardiac shunt/ heart septal defect	747.11	0.363394	1.12978	0.868395	1.46985
Valvular heart disease/ heart chambers	747.12	0.022233	0.576585	0.359638	0.924402
Congenital anomalies of great vessels	747.13	0.185116	1.29898	0.882229	1.91259
Congenital anomalies of peripheral vascular system	747.2	0.301266	0.801023	0.52596	1.21993
Anomalies of respiratory system, congenital	748	0.724498	1.14768	0.533533	2.46877
Congenital anomalies of face and neck	749	0.152971	0.630461	0.334887	1.18691
Digestive congenital anomalies	750	0.295007	0.864447	0.658167	1.13538
Upper gastrointestinal congenital anomalies	750.1	0.174547	0.774419	0.535435	1.12007
Esophageal atresia/tracheoesophageal fistula	750.11	0.346926	0.695226	0.325946	1.48288
Congenital anomalies of mouth/tongue	750.13	0.886486	1.03647	0.633832	1.69488
Congenital anomalies of esophagus	750.14	0.029808	0.21297	0.052769	0.859516
Lower gastrointestinal congenital anomalies	750.2	0.973195	0.993195	0.666895	1.47915
Congenital anomalies of intestine	750.21	0.932678	1.02362	0.595549	1.75938
Congenital anomaly of gallbladder, bile ducts, liver, pancreas	750.22	0.900747	1.03641	0.590839	1.81799
Genitourinary congenital anomalies	751	0.005712	1.33514	1.0877	1.63887
Congenital anomalies of genital organs	751.1	0.174028	0.592309	0.278359	1.26035
Congenital anomalies of female genital organs	751.11	0.128431	0.410562	0.130303	1.29361
Congenital anomalies of urinary system	751.2	0.001701	1.41759	1.13997	1.76281
Cystic kidney disease	751.21	0.001475	1.47853	1.16183	1.88156
Other specified congenital anomalies of kidney	751.22	0.389527	0.732584	0.360607	1.48827
Nervous system congenital anomalies	752	0.225989	0.733027	0.443381	1.21189
Neural tube defects	752.1	0.643074	0.808636	0.329304	1.98568
Other specified congenital anomalies of nervous system	752.2	0.073301	0.524992	0.259356	1.0627
Congenital anomalies of the eye	753	0.531917	1.21608	0.658503	2.24579
Congenital musculoskeletal deformities of spine	754	0.758725	0.942527	0.646043	1.37507
Spondylolisthesis, congenital	754.2	0.986205	1.00384	0.650238	1.54973
Congenital anomalies of limbs	755	0.270854	0.776382	0.494776	1.21827
Congenital deformities of feet	755.1	0.096534	0.568577	0.292146	1.10657
Other congenital anomalies of lower limb, including pelvic girdle	755.6	0.595335	0.813933	0.380748	1.73996
Other congenital musculoskeletal anomalies	756	0.103457	0.681821	0.429996	1.08113
Pectus and other congenital anomalies of ribs/sternum	756.2	0.105104	0.439828	0.16288	1.18768
Pectus excavatum	756.21	0.092382	0.374241	0.119138	1.17559
Congenital anomalies of muscle, tendon, fascia, and connective tissue	756.3	0.055337	0.254978	0.063017	1.03168
Congenital anomalies of the integument	757	0.010576	2.01624	1.17775	3.45169
Chromosomal anomalies and genetic disorders	758	0.95427	0.985731	0.603154	1.61097
Chromosomal anomalies	758.1	0.959678	0.986611	0.585063	1.66375
Other and unspecified congenital anomalies	759	0.049704	0.605593	0.366981	0.999352
Back pain	760	1.32e-06	1.26122	1.148	1.3856
Cervicalgia	761	0.002833	1.18243	1.05924	1.31994
Thoracic or lumbosacral neuritis or radiculitis, unspecified	763	0.053267	1.14288	0.998121	1.30864
Sciatica	764	0.000176	1.28732	1.12817	1.46894
Cervical radiculitis	765	0.004059	1.27294	1.07974	1.50071
Neuralgia, neuritis, and radiculitis NOS	766	0.079953	1.17047	0.981387	1.39599
Cervicocranial/Cervicobrachial syndrome	767	0.123282	0.332428	0.081924	1.34891
Myalgia and myositis unspecified	770	2.61e-05	1.26957	1.13591	1.41896
Musculoskeletal symptoms referable to limbs	771	0.001728	1.27621	1.09564	1.48653
Swelling of limb	771.1	2.43e-25	1.77866	1.59577	1.98252
Cramp of limb	771.2	0.037318	1.24826	1.01311	1.53799
Symptoms of the muscles	772	0.061848	1.21365	0.990446	1.48714
Muscular wasting and disuse atrophy	772.1	0.014092	1.55954	1.09373	2.22374
Spasm of muscle	772.2	9.16e-05	1.41737	1.1901	1.68803
Muscle weakness	772.3	0.000761	1.35844	1.13655	1.62365
Rhabdomyolysis	772.4	6.66e-06	2.75805	1.77372	4.28864
Facial weakness	772.6	0.084761	1.37652	0.957145	1.97965
Pain in limb	773	7.59e-13	1.40618	1.28105	1.54354
Viral warts & HPV	78	7.51e-05	0.691749	0.576402	0.830179
Hypothermia/Chills	780	0.000203	1.65884	1.2701	2.16656
Symptoms involving nervous and musculoskeletal systems	781	0.00023	1.28042	1.12263	1.4604
Loss of height	781.1	0.354004	0.678945	0.299381	1.53973
Abnormal posture	781.2	0.318637	0.7853	0.488364	1.26278
Edema	782.3	1.35e-26	1.80664	1.6207	2.0139
Pallor and flushing	782.6	0.247727	1.14944	0.907661	1.45562
Fever of unknown origin	783	7.77e-08	1.36426	1.2181	1.52795
Postprocedural fever	783.1	0.906887	0.970281	0.58525	1.60862
Abdominal pain	785	1.92e-09	1.32453	1.20843	1.45179
Syncope and collapse	788	0.006531	1.22628	1.05865	1.42045
Nausea and vomiting	789	1.49e-05	1.24121	1.12557	1.36873
Persistent vomiting	789.1	0.02853	1.40521	1.03637	1.90533
Viral infection	79	0.000877	1.18729	1.07309	1.31364
Nonspecific findings on examination of blood	790	6.23e-10	1.52224	1.33245	1.73907
Elevated sedimentation rate	790.1	3.52e-05	1.78813	1.35774	2.35494
Other abnormal blood chemistry	790.6	7.29e-07	1.28781	1.16516	1.42338
Elevated C-reactive protein (CRP)	790.8	0.521587	1.12952	0.778278	1.63929
Abnormal arterial blood gases	790.9	0.413489	0.658783	0.24228	1.79129
Varicella infection	79.1	6.36e-08	0.531682	0.422893	0.668458
Gangrene	791	0.000105	1.73137	1.31208	2.28466
Infectious mononucleosis	79.2	0.654994	0.858037	0.438371	1.67946
Abnormal Papanicolaou smear of cervix and cervical HPV	792	0.093132	1.19094	0.971194	1.46041
Papanicolaou smear of cervix or vagina with atypical squamous cells	792.1	0.071725	1.24335	0.980941	1.57596
Nonspecific abnormal findings on radiological and other examination of musculoskeletal system	793	0.037968	1.43182	1.02013	2.00963
Nonspecific abnormal findings on radiological and other examination of other intrathoracic organs (echocardiogram, etc)	793.2	0.000819	1.38392	1.14409	1.67402
Abnormal results of other function studies (bladder, pancreas, placenta, spleen, etc)	794	0.280415	0.67696	0.333348	1.37477
Other and nonspecific abnormal cytological, histological and immunological findings	795	0.698046	1.06663	0.769982	1.47758
Abnormal tumor markers	795.8	0.472814	0.856526	0.561197	1.30727
Elevated carcinoembryonic antigen [CEA]	795.81	0.795841	1.08416	0.587832	1.99955
Elevated cancer antigen 125 [CA 125]	795.82	0.579858	0.806223	0.376066	1.72841
Elevated prostate specific antigen [PSA]	796	0.094905	1.2083	0.96769	1.50874
Shock	797	0.355875	1.10805	0.89118	1.37769
Cardiogenic shock	797.1	0.056255	1.34013	0.992223	1.81003
Malaise and fatigue	798	0.009408	1.13513	1.03157	1.24908
Chronic fatigue syndrome	798.1	0.454682	0.918656	0.735455	1.14749
Viremia, NOS	79.9	2.58e-06	1.61005	1.32013	1.96364
Intestinal infection	8	0.009123	1.22576	1.05185	1.42844
Postoperative infection	80	0.999828	0.999964	0.721727	1.38547
Fracture of lower limb	800	0.452392	0.922881	0.748574	1.13777
Fracture of neck of femur	800.1	0.011354	0.550553	0.346837	0.87392
Fracture of unspecified part of femur	800.2	0.786407	0.915473	0.483317	1.73404
Fracture of tibia and fibula	800.3	0.1374	1.30597	0.918281	1.85735
Fracture of patella	800.4	0.237374	0.633317	0.296863	1.3511
Fracture of ankle and foot	801	0.712864	1.04241	0.835529	1.30052
Fracture of foot	801.1	0.734742	0.933475	0.626843	1.3901
Fracture of pelvis	802	0.045604	0.403517	0.16574	0.982416
Fracture of upper limb	803	0.000246	0.609128	0.467343	0.79393
Fracture of humerus	803.1	0.291343	0.800385	0.529274	1.21037
Fracture of radius and ulna	803.2	0.001362	0.472138	0.298263	0.747376
Colles' fracture	803.21	0.123928	0.406154	0.128879	1.27997
Fracture of clavicle or scapula	803.3	0.005718	0.287095	0.11848	0.695678
Fracture of hand or wrist	804	0.026389	0.682743	0.487481	0.956218
Fracture of vertebral column without mention of spinal cord injury	805	0.025615	0.701884	0.514361	0.957773
Fracture of ribs	807	0.003856	0.376231	0.193867	0.730137
Fracture of unspecified bones	809	0.00063	1.18979	1.07696	1.31443
Infection/inflammation of internal prosthetic device; implant; and graft	81	2.82e-06	1.74528	1.38243	2.20338
Graft-versus-host disease	81.1	0.272716	1.43534	0.752465	2.73794
Concussion	817	0.342221	0.83847	0.582904	1.20608
Intracranial hemorrhage (injury)	818	0.045094	0.310819	0.099108	0.974776
Skull and face fracture and other intercranial injury	819	0.447417	1.11539	0.84154	1.47835
Dislocation	830	0.125858	0.856463	0.702333	1.04442
Internal derangement of knee	835	0.923684	1.01057	0.815023	1.25303
Traumatic arthropathy	836	0.385496	1.35194	0.684213	2.67129
Sprains and strains	840	0.107622	1.10286	0.978868	1.24256
Muscle/tendon sprain	840.1	0.002543	1.67035	1.19706	2.33077
Rotator cuff (capsule) sprain	840.2	0.186996	1.1819	0.922085	1.51493
Joint/ligament sprain	840.3	0.375745	0.863424	0.623884	1.19493
Sprains and strains of back and neck	841	3.85e-08	1.48439	1.28941	1.70887
Other sprains and strains	842	0.000392	1.29061	1.12086	1.48607
Bacterial enteritis	8.5	3.55e-06	1.56945	1.29716	1.89888
Hemorrhage or hematoma complicating a procedure	850	0.144841	1.21874	0.934161	1.59003
Complications of transplants and reattached limbs	851	8.88e-11	1.88375	1.55561	2.2811
Intestinal infection due to C. difficile	8.52	0.007495	1.46383	1.10711	1.93548
Complication of colostomy or enterostomy	853	0.391705	0.783763	0.4488	1.36873
Complications of cardiac/vascular device, implant, and graft	854	1.45e-14	2.2161	1.80939	2.71423
Complication of nervous system device, implant, and graft	855	0.946785	0.969737	0.393317	2.39092
Vascular complications of surgery and medical procedures	856	0.480066	1.31966	0.611132	2.84963
Mechanical complication of unspecified genitourinary device, implant, and graft	857	0.021084	1.44272	1.05661	1.96993
Complication of internal orthopedic device	858	0.922657	0.9835	0.702924	1.37607
Complication due to other implant and internal device	859	0.007571	1.38097	1.08969	1.7501
Viral Enteritis	8.6	0.847291	1.03718	0.715323	1.50385
Bone marrow or stem cell transplant	860	0.910658	0.973777	0.612177	1.54897
Open wounds of head; neck; and trunk	870	0.086981	0.849014	0.703902	1.02404
Open wound or laceration of eye or eyelid	870.1	0.581301	0.807602	0.377903	1.7259
Open wound of ear	870.2	0.871625	0.934399	0.410322	2.12785
Other open wound of head and face	870.3	0.009756	0.58179	0.385804	0.877334
Open wound of nose and sinus	870.4	0.152037	0.23631	0.032825	1.70124
Open wound of lip and mouth	870.5	0.727415	0.908502	0.52966	1.55831
Open wounds of extremities	871	0.931718	0.99241	0.833693	1.18135
Open wound of hand except finger(s)	871.1	0.070323	0.609963	0.357106	1.04186
Open wound of finger(s)	871.2	0.825263	0.96561	0.707752	1.31741
Open wound of foot except toe(s) alone	871.3	0.000322	2.26901	1.45195	3.54586
Open wound of toe(s)	871.4	0.245426	1.38268	0.800326	2.3888
Traumatic amputation	872	0.000841	2.51696	1.46408	4.32702
Non-healing surgical wound	875	0.440152	1.32816	0.646124	2.73014
Posttraumatic wound infection not elsewhere classified	876	0.582863	0.881027	0.560625	1.38454
Sexually transmitted infections (not HIV or hepatitis)	90	0.019123	1.38759	1.05503	1.82497
Gonococcal infections	90.2	0.010473	2.27479	1.21239	4.26813
Injuries to the nervous system	907	0.720698	1.10391	0.64204	1.89805
Superficial injury, infected	910	0.409186	0.615549	0.194451	1.94857
Blister	911	0.121833	1.40203	0.913773	2.15118
Insect bite	912	0.723439	1.04762	0.809661	1.35551
Toxic effect of venom	913	0.768329	0.91257	0.496458	1.67745
Superficial injury without mention of infection	915	0.67685	0.946514	0.730899	1.22574
Contusion	916	0.64858	1.03417	0.895021	1.19496
Allergic reaction to food	930	6.27e-05	1.40704	1.19036	1.66315
Contact dermatitis and other eczema due to plants [except food]	931
Dermatitis due to solar radiation	938	1.4e-17	0.158436	0.103781	0.241874
Acute dermatitis due to solar radiation	938.1	0.005854	0.249167	0.092741	0.669439
Chronic dermatitis due to solar radiation	938.2	7.04e-13	0.052759	0.023629	0.117799
Atopic/contact dermatitis due to other or unspecified	939	0.810839	1.01412	0.904128	1.13749
Contact and allergic dermatitis of eyelid	939.1	0.718917	1.12527	0.591723	2.13992
Adverse reaction to serum or vaccine	941	0.001023	1.49584	1.17629	1.90219
Infusion and transfusion reaction	942	0.681108	1.1	0.698209	1.73299
Anaphylactic shock NOS	946	0.000326	1.7453	1.28808	2.36481
Urticaria	947	0.886671	1.01627	0.813979	1.26884
Allergies, other	949	0.917513	1.00652	0.890038	1.13825
Spinal cord injury without evidence of spinal bone injury	952	0.852118	0.917916	0.373006	2.25886
Certain early complications of trauma or procedure	958	0.483442	1.21445	0.705313	2.09112
Poisoning by antibiotics	960	0.368547	1.05768	0.935989	1.19519
Allergy/adverse effect of penicillin	960.2	0.098565	1.12988	0.977481	1.30604
Poisoning by other anti-infectives	961	0.000489	1.64847	1.24465	2.18332
Poisoning/allergy of sulfonamides	961.1	0.313624	1.09717	0.916085	1.31406
Poisoning by hormones and synthetic substitutes	962	0.002859	1.40759	1.12436	1.76217
Adrenal cortical steroids causing adverse effects in therapeutic use	962.1	0.006437	1.39863	1.09873	1.78037
Hormones and synthetic substitutes causing adverse effects in therapeutic use	962.3	0.951373	0.974648	0.42699	2.22473
Poisoning by primarily systemic agents	963	0.091204	0.83757	0.681862	1.02883
Antineoplastic and immunosuppressive drugs causing adverse effects	963.1	0.076404	0.826661	0.669704	1.02041
Poisoning by agents primarily affecting blood constituents	964	7.41e-05	2.38099	1.55027	3.65686
Anticoagulants causing adverse effects	964.1	0.000244	2.53344	1.5418	4.16287
Poisoning by analgesics, antipyretics, and antirheumatics	965	3.41e-08	1.63584	1.37352	1.94826
Opiates and related narcotics causing adverse effects in therapeutic use	965.1	1.81e-10	1.57675	1.37081	1.81364
Adverse effects of sedatives or other central nervous system depressants and anesthetics	967	0.137852	1.27174	0.925767	1.74699
Poisoning by psychotropic agents	969	0.972235	1.01277	0.495511	2.07001
Poisoning by agents primarily affecting the cardiovascular system	972	0.000302	2.04786	1.38826	3.02087
Antilipemic and antiarteriosclerotic drugs causing adverse effects in therapeutic use	972.2	0.617025	1.20159	0.585013	2.468
Personal history of allergy to medicinal agents	977	2.27e-14	1.5556	1.38878	1.74247
Adverse drug events and drug allergies	979	0.000246	1.30405	1.13153	1.50289
Encounter for long-term (current) use of antibiotics	980	1.22e-05	1.59407	1.29345	1.96456
Effects radiation NOS	990	0.468097	0.939137	0.792618	1.11274
Sepsis and SIRS	994	6.11e-09	1.47576	1.2943	1.68266
Systemic inflammatory response syndrome (SIRS)	994.1	1.06e-05	1.87286	1.4165	2.47624
Sepsis	994.2	5.25e-08	1.45297	1.27006	1.66221
Septic shock	994.21	0.010041	1.38259	1.08039	1.76932

## Sheet: HLA
Phenotype	phecode	pvalue	OR	CI (lower)	CI (upper)
Tuberculosis	10	6.96e-12	2.12635	1.71398	2.63794
Burns	1000	0.043209	1.31208	1.00833	1.70734
Foreign body injury	1001	0.063222	1.19806	0.990094	1.44971
Symptoms concerning nutrition, metabolism, and development	1002	6.21e-05	1.21695	1.10545	1.3397
Other signs and symptoms involving emotional state	1004	0.059202	1.17935	0.993614	1.3998
Other symptoms	1005	0.048646	1.06509	1.00038	1.134
Injury to blood vessels	1007	0.762309	0.920572	0.538444	1.57389
Crushing or internal injury to organs	1008	6.67e-07	1.96251	1.50438	2.56015
Injury, NOS	1009	0.234563	1.07144	0.956216	1.20054
Other tests	1010	0.001902	0.880078	0.811903	0.953979
Complications of surgical and medical procedures	1011	4.47e-13	1.50432	1.34689	1.68013
Late effect	1012	0.97277	0.993088	0.666842	1.47895
Asphyxia and hypoxemia	1013	1.78e-43	1.94502	1.76997	2.13738
Effects of other external causes	1015	2.48e-06	1.27447	1.15212	1.40981
Other ill-defined and unknown causes of morbidity and mortality	1019	4.82e-07	1.32559	1.1878	1.47936
Dermatophytosis / Dermatomycosis	110	5.35e-09	1.27592	1.17566	1.38473
Family history	1100	1.9e-05	0.549575	0.417723	0.723044
Dermatophytosis	110.1	6.6e-13	1.36333	1.25284	1.48357
Dermatophytosis of nail	110.11	1.07e-18	1.57229	1.42198	1.73848
Althete's foot	110.12	0.000381	1.31926	1.13227	1.53713
Dermatophytosis of the body	110.13	0.701396	1.03299	0.875067	1.21942
Dermatomycoses	110.2	0.010198	0.730976	0.575535	0.928397
Candidiasis	112	9.39e-06	1.25033	1.13268	1.38021
Candidiasis of skin and nails	112.3	0.239183	1.17128	0.90018	1.52402
Mycoses	117	8.35e-09	1.61816	1.37377	1.90604
Coccidioidomycosis	117.2	1.24e-07	2.83512	1.92679	4.17166
Aspergillosis	117.4	0.000329	1.70813	1.27535	2.28776
Spirochetal infection	130	0.127972	0.678595	0.411896	1.11798
Lyme disease	130.1	0.005769	0.309669	0.134726	0.711772
Infestation (lice, mites)	132	0.094014	1.32133	0.953627	1.8308
Helminthiases	134	4.89e-08	2.71426	1.89605	3.88556
Other infectious and parasitic diseases	136	4.14e-43	1.67943	1.55992	1.8081
Cancer of mouth	145	0.825033	0.970493	0.744172	1.26564
Cancer of tongue	145.2	0.093777	0.713274	0.48043	1.05897
Cancer of major salivary glands	145.3	0.148268	1.41234	0.884423	2.25538
Cancer of larynx, pharynx, nasal cavities	149	0.299211	0.868804	0.666204	1.13302
Cancer of oropharynx	149.1	0.0668	0.624449	0.377425	1.03315
Cancer of larynx	149.4	0.946212	1.01965	0.579308	1.79471
Hx of malignant neoplasm of oral cavity and pharynx	149.5	0.750073	0.945518	0.669834	1.33466
Cancer of of nasal cavities	149.9	0.613121	1.16062	0.651528	2.0675
Cancer of esophagus	150	0.185631	0.704938	0.420048	1.18305
Cancer of stomach	151	0.138089	1.28878	0.921635	1.80218
Colorectal cancer	153	0.909587	1.00931	0.860074	1.18445
Colon cancer	153.2	0.771626	0.971855	0.801451	1.17849
Malignant neoplasm of rectum, rectosigmoid junction, and anus	153.3	0.58691	1.05665	0.866163	1.28903
Cancer of liver and intrahepatic bile duct	155	2.35e-26	2.27477	1.95469	2.64727
Malignant neoplasm of liver, primary	155.1	1.8e-27	2.42711	2.06818	2.84834
Pancreatic cancer	157	0.724263	0.948793	0.708493	1.27059
Neoplasm of unspecified nature of digestive system	158	0.716832	1.03946	0.843316	1.28121
Malignant neoplasm of other and ill-defined sites within the digestive organs and peritoneum	159	0.769528	0.968792	0.783648	1.19768
Malignant neoplasm of small intestine, including duodenum	159.2	0.079636	0.609955	0.350929	1.06017
Malignant neoplasm of gallbladder and extrahepatic bile ducts	159.3	0.186199	1.40309	0.84919	2.31828
Malignant neoplasm of retroperitoneum and peritoneum	159.4	0.052855	1.39689	0.99589	1.95936
Cancer of intrathoracic organs	164	0.565567	0.83645	0.454862	1.53816
Cancer within the respiratory system	165	0.011569	0.772648	0.632458	0.943914
Cancer of bronchus; lung	165.1	0.010406	0.761625	0.618405	0.938014
Cancer of bone and connective tissue	170	0.976926	0.997276	0.828942	1.19979
Bone cancer	170.1	0.501098	1.09399	0.842083	1.42126
Cancer of connective tissue	170.2	0.382857	0.905169	0.723677	1.13218
Skin cancer	172	1.18e-69	0.291295	0.253993	0.334076
Melanomas of skin, dx or hx	172.1	2.25e-16	0.279221	0.205896	0.378659
Melanomas of skin	172.11	2.36e-15	0.252719	0.179813	0.355185
Other non-epithelial cancer of skin	172.2	5.92e-63	0.286416	0.247428	0.331547
Basal cell carcinoma	172.21	1.1e-39	0.22908	0.184007	0.285194
Squamous cell carcinoma	172.22	2.76e-15	0.389292	0.308063	0.49194
Carcinoma in situ of skin	172.3	1.35e-11	0.376779	0.283945	0.499966
Neoplasm of uncertain behavior of skin	173	4.34e-34	0.493681	0.440644	0.553102
Breast cancer	174	2.29e-11	0.611578	0.529481	0.706404
Breast cancer [female]	174.1	3.04e-11	0.610205	0.52747	0.705918
Malignant neoplasm of female breast	174.11	4.75e-11	0.611334	0.527963	0.707869
Breast cancer [male]	174.2	0.277969	0.648229	0.296209	1.4186
Acquired absence of breast	175	1.08e-05	0.67661	0.568559	0.805194
Cervical cancer and dysplasia	180	0.158198	1.13346	0.952448	1.34887
Cervical cancer	180.1	0.051508	1.36437	0.99797	1.86528
Cervical intraepithelial neoplasia [CIN] [Cervical dysplasia]	180.3	0.643571	1.04817	0.858781	1.27933
Malignant neoplasm of uterus	182	0.091249	1.24432	0.965518	1.60363
Cancer of other female genital organs	184	0.753293	0.963862	0.766182	1.21254
Malignant neoplasm of ovary and other uterine adnexa	184.1	0.946775	0.991482	0.771283	1.27455
Malignant neoplasm of ovary	184.11	0.80652	1.03385	0.792058	1.34946
Cancer of other female genital organs (excluding uterus and ovary)	184.2	0.359413	0.791509	0.480061	1.30501
Cancer of prostate	185	5.28e-06	0.640327	0.528527	0.775776
Cancer of other male genital organs	187	0.204818	1.27415	0.876137	1.85299
Malignant neoplasm of testis	187.2	0.459509	1.1747	0.766715	1.79977
Cancer of urinary organs (incl. kidney and bladder)	189	0.295237	1.09936	0.920673	1.31272
Cancer of kidney and renal pelvis	189.1	1.9e-05	1.56801	1.27591	1.92697
Malignant neoplasm of kidney, except pelvis	189.11	1.27e-05	1.61407	1.30189	2.00112
Cancer of bladder	189.2	0.001413	0.584219	0.419999	0.812648
Malignant neoplasm of bladder	189.21	0.000386	0.513852	0.35576	0.742198
Malignant neoplasm of other urinary organs	189.4	0.192829	0.693837	0.400259	1.20274
Cancer of eye	190	0.815664	1.06814	0.613667	1.8592
Manlignant and unknown neoplasms of brain and nervous system	191	0.758683	1.03005	0.852767	1.24418
Cancer of brain and nervous system	191.1	0.540192	1.07457	0.853664	1.35265
Cancer of brain	191.11	0.979434	0.996739	0.777534	1.27774
Thyroid cancer	193	0.505433	0.93393	0.763745	1.14204
Cancer of other endocrine glands	194	0.363862	1.23704	0.781585	1.9579
Cancer, suspected or other	195	0.20237	0.947089	0.871151	1.02965
Malignant neoplasm, other	195.1	0.133821	0.93503	0.856415	1.02086
Malignant neoplasm of head, face, and neck	195.3	0.306738	0.872509	0.671724	1.13331
Radiotherapy	196	8.48e-08	1.1966	1.12054	1.27783
Chemotherapy	197	5.43e-08	1.18567	1.11506	1.26074
Secondary malignant neoplasm	198	0.448579	0.961543	0.868796	1.06419
Secondary malignancy of lymph nodes	198.1	0.05038	0.875182	0.765775	1.00022
Secondary malignancy of respiratory organs	198.2	0.292047	0.900963	0.742086	1.09386
Secondary malignant neoplasm of digestive systems	198.3	0.346151	1.10531	0.897462	1.3613
Secondary malignant neoplasm of liver	198.4	0.268055	0.887462	0.718445	1.09624
Secondary malignancy of brain/spine	198.5	0.621976	1.06906	0.81982	1.39406
Secondary malignancy of bone	198.6	0.792011	0.974453	0.803941	1.18113
Secondary malignant neoplasm of skin	198.7	0.328348	1.2671	0.788237	2.03687
Neoplasm of uncertain behavior	199	4.73e-16	0.678075	0.617368	0.744752
Myeloproliferative disease	200	0.955854	0.995763	0.856776	1.1573
Polycythemia vera	200.1	0.303477	0.852271	0.628561	1.1556
Hodgkin's disease	201	0.367189	0.820659	0.534066	1.26104
Cancer of other lymphoid, histiocytic tissue	202	0.59809	1.05082	0.873936	1.26352
Non-Hodgkins lymphoma	202.2	0.23605	1.12615	0.925233	1.3707
Nodular lymphoma	202.21	0.58309	1.13072	0.729174	1.75339
Reticulosarcoma	202.22	0.050961	1.36363	0.998705	1.8619
Leukemia	204	0.000335	1.38682	1.15987	1.65818
Lymphoid leukemia	204.1	0.030641	1.36578	1.02952	1.81188
Lymphoid leukemia, acute	204.11	1.53e-05	2.22752	1.5495	3.20222
Lymphoid leukemia, chronic	204.12	0.125571	0.667558	0.398034	1.11959
Myeloid leukemia	204.2	0.001254	1.6321	1.21201	2.1978
Myeloid leukemia, acute	204.21	0.00065	1.78874	1.28049	2.49871
Multiple myeloma	204.4	0.000103	1.75048	1.31961	2.32203
Benign neoplasm of colon	208	6.06e-13	0.753089	0.697136	0.813533
Neuroendocrine tumors	209	0.462844	1.13218	0.812798	1.57706
Benign neoplasm of lip, oral cavity, and pharynx	210	0.538847	0.881224	0.58878	1.31892
Benign neoplasm of other parts of digestive system	211	0.000775	1.24682	1.09634	1.41795
Benign neoplasm of respiratory and intrathoracic organs	212	0.851869	1.03897	0.695558	1.55193
Benign neoplasm of bone and articular cartilage	213	0.691243	0.937449	0.681576	1.28938
Lipoma	214	0.188866	0.909346	0.789163	1.04783
Lipoma of skin and subcutaneous tissue	214.1	0.130392	0.86786	0.722258	1.04281
Other benign neoplasm of connective and other soft tissue	215	0.233385	0.918731	0.79918	1.05617
Benign neoplasm of skin	216	2.11e-62	0.52609	0.487828	0.567352
Screening for malignant neoplasms of the skin	216.1	5.48e-36	0.530522	0.480422	0.585848
Vascular hamartomas and non-neoplastic nevi	217	9.31e-27	0.466996	0.406243	0.536834
Nevus, non-neoplastic	217.1	4.34e-27	0.452764	0.39201	0.522935
Benign neoplasm of uterus	218	0.739363	1.0188	0.912944	1.13692
Uterine leiomyoma	218.1	0.675359	1.02375	0.917253	1.14261
Benign neoplasm of ovary	220	0.534928	1.1043	0.807218	1.51071
Benign neoplasm of kidney and other urinary organs	223	0.371722	1.19104	0.811581	1.7479
Benign neoplasm of eye	224	0.000432	0.530225	0.372415	0.754907
Benign neoplasm of eye, uveal	224.1	0.000126	0.449616	0.298786	0.676585
Benign neoplasm of brain and other parts of nervous system	225	0.753939	0.968788	0.794548	1.18124
Benign neoplasm of brain, cranial nerves, meninges	225.1	0.655791	0.954663	0.77848	1.17072
Benign neoplasm of thyroid glands	226	0.133638	0.603591	0.312058	1.16748
Benign neoplasm of other endocrine glands and related structures	227	0.125055	0.866912	0.722306	1.04047
Benign neoplasm of adrenal gland	227.1	0.751009	0.947965	0.681462	1.31869
Benign neoplasm of parathyroid gland	227.2	0.011169	0.645091	0.459796	0.90506
Benign neoplasm of pituitary gland and craniopharyngeal duct (pouch)	227.3	0.663205	0.938763	0.706387	1.24758
Hemangioma and lymphangioma, any site	228	1.13e-33	0.516105	0.463647	0.574499
Hemangioma of skin and subcutaneous tissue	228.1	2.57e-37	0.449034	0.397091	0.507772
Benign neoplasm of unspecified sites	229	0.368189	0.896613	0.706929	1.13719
Simple and unspecified goiter	240	0.000208	0.683097	0.558501	0.835489
Nontoxic nodular goiter	241	1.54e-11	0.705512	0.637492	0.780789
Nontoxic uninodular goiter	241.1	1.52e-08	0.719277	0.6417	0.806233
Nontoxic multinodular goiter	241.2	6.73e-11	0.622409	0.539804	0.717654
Thyrotoxicosis with or without goiter	242	0.001136	0.752196	0.633652	0.892918
Graves' disease	242.1	0.000693	0.585483	0.429731	0.797685
Exophthalmos	242.3	0.265302	0.804206	0.548104	1.17997
Hypothyroidism	244	5.39e-06	0.83591	0.773787	0.90302
Secondary hypothyroidism	244.1	0.008927	0.806846	0.686949	0.947668
Acquired hypothyroidism	244.2	2.1e-05	0.779716	0.695262	0.874429
Hypothyroidism NOS	244.4	1.37e-05	0.838816	0.774939	0.907958
Congenital hypothyroidism	244.5	0.628559	1.16015	0.635529	2.11783
Thyroiditis	245	3.05e-09	0.633199	0.544417	0.736459
Chronic thyroiditis	245.2	1.33e-09	0.605276	0.514613	0.711912
Chronic lymphocytic thyroiditis	245.21	3.53e-09	0.612281	0.520279	0.720553
Other disorders of thyroid	246	1.14e-06	0.756589	0.676185	0.846553
Thyroid cyst	246.2	0.015873	0.585649	0.379148	0.90462
Abnormal results of function study of thyroid	246.7	0.042622	0.854587	0.734146	0.994787
Secondary diabetes mellitus	249	1.11e-70	2.74789	2.45806	3.07189
Diabetes mellitus	250	1.9e-181	2.66151	2.48955	2.84535
Type 1 diabetes	250.1	1.02e-06	1.54423	1.29732	1.83813
Type 1 diabetes with ketoacidosis	250.11	0.485247	0.786799	0.401242	1.54284
Type 1 diabetes with renal manifestations	250.12	0.07537	1.40081	0.966135	2.03104
Type 1 diabetes with ophthalmic manifestations	250.13	0.994687	0.99843	0.628679	1.58565
Type 1 diabetes with neurological manifestations	250.14	0.000159	1.96117	1.38271	2.78164
Type 2 diabetes	250.2	5.9e-184	2.7137	2.5362	2.90363
Type 2 diabetes with ketoacidosis	250.21	9.2e-05	2.05649	1.43285	2.95156
Type 2 diabetes with renal manifestations	250.22	1.2e-112	3.13667	2.84008	3.46424
Type 2 diabetes with ophthalmic manifestations	250.23	8.45e-69	3.23157	2.83438	3.68442
Type 2 diabetes with neurological manifestations	250.24	3.01e-63	2.5528	2.28822	2.84798
Diabetes type 2 with peripheral circulatory disorders	250.25	2.28e-45	2.44977	2.16358	2.77382
Insulin pump user	250.3	4.7e-125	3.02683	2.76283	3.31606
Abnormal glucose	250.4	4.87e-28	1.39688	1.31596	1.48277
Impaired fasting glucose	250.41	0.005459	0.853421	0.763146	0.954375
Other abnormal glucose	250.42	3.14e-32	1.4385	1.35432	1.52791
Glycosuria or Acetonuria	250.5	0.000307	2.06214	1.392	3.0549
Polyneuropathy in diabetes	250.6	2.45e-51	2.53846	2.24886	2.86536
Diabetic retinopathy	250.7	1.16e-53	3.23986	2.79026	3.76191
Hypoglycemia	251.1	3.74e-18	2.02019	1.72379	2.36754
Disorders of parathyroid gland	252	3.92e-07	1.36691	1.21142	1.54236
Hyperparathyroidism	252.1	4.6e-07	1.38237	1.21888	1.56777
Hypoparathyroidism	252.2	0.003814	1.48413	1.13582	1.93926
Disorders of the pituitary gland and its hypothalamic control	253	8.71e-05	1.32009	1.14911	1.5165
Pituitary hyperfunction	253.1	0.365183	1.12386	0.872871	1.44701
Pituitary hypofunction	253.2	0.893923	0.976466	0.688063	1.38575
Diabetes insipidus	253.3	0.812401	0.942607	0.578551	1.53575
Anterior pituitary disorders	253.4	0.128054	0.646173	0.368211	1.13397
Other disorders of neurohypophysis	253.7	2.37e-10	1.93044	1.57501	2.36609
Disorders of adrenal glands	255	0.017655	1.18043	1.02928	1.35379
Adrenal hyperfunction	255.1	0.452398	0.880827	0.632625	1.22641
Cushing's syndrome	255.11	0.473382	1.17091	0.760693	1.80233
Hyperaldosteronism	255.12	0.020813	0.424945	0.205669	0.878001
Adrenal hypofunction	255.2	0.005292	1.30282	1.08179	1.56903
Glucocorticoid deficiency	255.21	0.005292	1.30282	1.08179	1.56903
Adrenogenital disorders	255.3	0.030136	0.366484	0.147909	0.908059
Ovarian dysfunction	256	0.675438	0.961369	0.799459	1.15607
Polycystic ovaries	256.4	0.771626	1.02974	0.844868	1.25506
Testicular dysfunction	257	0.001452	0.750149	0.628485	0.895366
Testicular hypofunction	257.1	0.00155	0.751411	0.629531	0.896886
Postablative ovarian failure	258.1	0.947449	1.01601	0.633555	1.62934
Other endocrine disorders	259	0.282224	0.91458	0.777218	1.07622
Protein-calorie malnutrition	260	5.7e-43	1.93267	1.75932	2.12311
Cachexia	260.1	2.78e-10	1.88352	1.54729	2.29281
severe protein-calorie malnutrition	260.2	8.26e-28	2.11259	1.84744	2.41579
Nutritional marasmus	260.22	9e-09	2.72139	1.93441	3.82853
Adult failure to thrive	260.3	1.75e-05	1.5287	1.25948	1.85547
Anorexia	260.6	3.95e-06	1.42605	1.22648	1.65809
Vitamin deficiency	261	2.36e-09	1.21261	1.13825	1.29183
Vitamin B-complex deficiencies	261.2	0.733599	1.01898	0.914425	1.13548
Vitamin D deficiency	261.4	1.37e-13	1.28074	1.19949	1.36749
Mineral deficiency NEC	262	0.013786	1.2039	1.03861	1.3955
Other nutritional deficiency	263	0.097892	1.11048	0.980887	1.2572
Lack of normal physiological development	264	1.76e-10	2.1994	1.72646	2.80189
Failure to thrive (childhood)	264.2	2.48e-05	2.24097	1.54004	3.26093
Lack of normal physiological development, unspecified	264.9	6.33e-06	2.09142	1.51823	2.881
Proteinuria	269	5.8e-18	1.60745	1.4433	1.79027
Disorders of protein plasma/amino-acid transport and metabolism	270	3.52e-14	1.64507	1.44633	1.87112
Disturbances of amino-acid transport	270.1	0.008178	0.550142	0.353296	0.856664
Disturbances of sulphur-bearing amino-acid metabolism	270.11	0.000603	0.342197	0.185425	0.631514
Disorders of amino-acid metabolism	270.2	3.33e-30	7.04147	5.03707	9.84346
Disorders of urea cycle metabolism	270.21	2.07e-29	9.37018	6.34749	13.8323
Disorders of plasma protein metabolism	270.3	3.66e-10	1.59832	1.38031	1.85075
Paraproteinemia	270.32	0.137047	1.19622	0.944589	1.51488
Amyloidosis	270.33	0.233396	1.2474	0.867162	1.79438
Other specified disorders of plasma protein metabolism	270.38	1.36e-14	2.06123	1.71462	2.47791
Disorders of carbohydrate transport and metabolism	271	5.65e-05	1.14877	1.07378	1.22899
Intestinal disaccharidase deficiencies and disaccharide malabsorption	271.3	3.88e-05	1.1526	1.0772	1.23328
Other disorders of carbohydrate transport and metabolism	271.9	0.588658	0.844204	0.456951	1.55964
Disorders of lipoid metabolism	272	1.03e-10	1.23815	1.16047	1.32102
Hyperlipidemia	272.1	7.36e-11	1.24039	1.16253	1.32347
Hypercholesterolemia	272.11	0.000927	0.880098	0.816024	0.949204
Hyperglyceridemia	272.12	1.58e-14	1.66973	1.46498	1.9031
Mixed hyperlipidemia	272.13	0.243031	1.04953	0.967715	1.13826
Unspecified disorder of lipoid metabolism	272.9	0.530181	0.896266	0.636694	1.26166
Gout and other crystal arthropathies	274	0.294929	0.930885	0.814123	1.06439
Gout	274.1	0.078437	0.873723	0.751762	1.01547
Gouty arthropathy	274.11	0.306868	0.909352	0.757836	1.09116
Crystal arthropathies	274.2	0.055432	1.26131	0.994623	1.59949
Chondrocalcinosis	274.21	0.14916	1.19926	0.936898	1.53509
Disorders of mineral metabolism	275	2.23e-48	1.74547	1.61984	1.88084
Disorders of iron metabolism	275.1	0.365459	1.14559	0.853477	1.53768
Hereditary hemochromatosis	275.11	0.02849	0.420336	0.193554	0.912832
Disorders of magnesium metabolism	275.3	4.89e-51	2.30108	2.06407	2.5653
Disorders of calcium/phosphorus metabolism	275.5	1.48e-72	2.29381	2.09571	2.51064
Hypocalcemia	275.51	1.06e-34	2.22634	1.95951	2.5295
Disorders of phosphorus metabolism	275.53	2.69e-75	2.87992	2.57243	3.22416
Hypercalcemia	275.6	0.183085	1.09545	0.957866	1.25279
Disorders of fluid, electrolyte, and acid-base balance	276	3.14e-85	1.88005	1.76483	2.0028
Electrolyte imbalance	276.1	3.71e-83	1.9366	1.811	2.07091
Hyperosmolality and/or hypernatremia	276.11	3.24e-29	2.36735	2.03651	2.75194
Hyposmolality and/or hyponatremia	276.12	1.31e-93	2.38365	2.1939	2.58981
Hyperpotassemia	276.13	1.55e-63	2.14468	1.9623	2.34401
Hypopotassemia	276.14	1.18e-34	1.79146	1.63226	1.96619
Acid-base balance disorder	276.4	4.5e-108	2.67179	2.44863	2.91528
Acidosis	276.41	3.01e-92	2.61586	2.3847	2.86942
Alkalosis	276.42	1.75e-29	2.8445	2.37182	3.41137
Hypovolemia	276.5	1.01e-47	1.83072	1.68715	1.9865
Fluid overload	276.6	8.87e-83	2.69207	2.43418	2.9773
Polydipsia	276.8	0.097366	1.37411	0.943711	2.00081
Other disorders of metabolism	277	5.13e-05	1.21409	1.10528	1.33361
Disorders of bilirubin excretion	277.4	0.0037	1.27194	1.08125	1.49626
Other disorders of lipoid metabolism	277.5	0.237137	1.13119	0.922101	1.38768
Lipoprotein disorders	277.51	0.645418	0.93696	0.710013	1.23645
Dysmetabolic syndrome X	277.7	8.98e-07	1.55606	1.30441	1.85625
Overweight, obesity and other hyperalimentation	278	1.82e-94	1.84882	1.74392	1.96003
Obesity	278.1	2.9e-121	2.11268	1.98447	2.24918
Morbid obesity	278.11	8.2e-64	1.96036	1.81285	2.11987
Localized adiposity	278.3	0.049552	1.4397	1.00071	2.07126
Abnormal weight gain	278.4	0.849969	1.01075	0.904787	1.12911
Disorders involving the immune mechanism	279	8.81e-58	1.92939	1.78036	2.0909
Immunity deficiency	279.1	9.04e-64	2.0279	1.86788	2.20162
Deficiency of humoral immunity	279.11	0.110487	0.83773	0.674019	1.0412
Autoimmune disease NEC	279.2	0.984622	1.00368	0.690847	1.45817
Other immunological findings	279.7	0.001985	1.15749	1.05502	1.26992
Other specified disorders involving the immune mechanism	279.8	0.705294	1.06054	0.782061	1.43817
Iron deficiency anemias	280	1.55e-27	1.53028	1.41731	1.65226
Iron deficiency anemias, unspecified or not due to blood loss	280.1	4.07e-21	1.47598	1.36126	1.60036
Iron deficiency anemia secondary to blood loss (chronic)	280.2	1.21e-16	1.62971	1.45182	1.8294
Other deficiency anemia	281	4.47e-16	1.72931	1.51527	1.97357
Megaloblastic anemia	281.1	0.034007	1.29625	1.01978	1.64768
Pernicious anemia	281.11	0.695814	0.907619	0.558309	1.47548
Other vitamin B12 deficiency anemia	281.12	0.560821	1.11406	0.774174	1.60316
Folate-deficiency anemia	281.13	0.02044	1.64327	1.07977	2.50084
Deficiency anemias	281.9	1.01e-18	1.98265	1.70331	2.30779
Hereditary hemolytic anemias	282	0.002754	0.740322	0.608047	0.901373
Sickle cell anemia	282.5	0.197983	0.656346	0.345712	1.24609
Other hemoglobinopathies	282.8	0.000207	0.597681	0.455408	0.784401
Other hereditary hemolytic anemias	282.9	0.932059	0.986613	0.723747	1.34495
Acquired hemolytic anemias	283	0.000211	1.7697	1.30855	2.39336
Aplastic anemia	284	1.32e-48	2.26569	2.03087	2.52765
Pancytopenia	284.1	6.42e-47	2.27381	2.03305	2.5431
Other anemias	285	4.42e-64	1.66308	1.56781	1.76413
Acute posthemorrhagic anemia	285.1	8.36e-36	1.66908	1.54017	1.80878
Anemia of chronic disease	285.2	4.5e-106	2.46094	2.27017	2.66773
Anemia in chronic kidney disease	285.21	7.4e-100	3.07503	2.77187	3.41135
Anemia in neoplastic disease	285.22	0.083807	1.1681	0.979459	1.39308
Coagulation defects	286	1.26e-50	1.91627	1.75979	2.08667
Congenital coagulation defects	286.1	0.196994	1.2885	0.876695	1.89374
Encounter for long-term (current) use of anticoagulants	286.2	1.8e-08	1.31476	1.19529	1.44617
Coagulation defects complicating pregnancy or postpartum	286.3	6.36e-06	0.412881	0.281204	0.606218
Acquired coagulation factor deficiency	286.4	1.23e-57	3.89066	3.29426	4.59505
Defibrination syndrome	286.6	4.68e-16	2.64304	2.09031	3.34191
Other and unspecified coagulation defects	286.7	1.98e-48	2.386	2.1235	2.68094
Hypercoagulable state	286.8	0.033415	1.20451	1.01473	1.42978
Primary hypercoagulable state	286.81	0.161313	1.14485	0.947416	1.38343
Abnormal coagulation profile	286.9	6.43e-07	1.46804	1.26208	1.7076
Purpura and other hemorrhagic conditions	287	1.23e-37	1.70705	1.57306	1.85245
Spontaneous ecchymoses	287.1	0.883426	0.97709	0.716788	1.33192
Thrombocytopenia	287.3	7.35e-47	1.85746	1.70709	2.02108
Primary thrombocytopenia	287.31	0.18468	1.2405	0.902197	1.70566
Secondary thrombocytopenia	287.32	4.46e-41	2.56796	2.23759	2.94711
Qualitative platelet defects	287.4	0.033796	1.66388	1.03976	2.66263
Diseases of white blood cells	288	1.31e-18	1.40182	1.30029	1.51129
Decreased white blood cell count	288.1	4.69e-09	1.28016	1.17862	1.39044
Neutropenia	288.11	5.44e-15	1.50114	1.35576	1.66211
Elevated white blood cell count	288.2	1.27e-21	1.4605	1.35129	1.57854
Eosinophilia	288.3	0.622691	0.935736	0.718205	1.21915
Other diseases of blood and blood-forming organs	289	0.875606	1.00744	0.918135	1.10543
Personal history of diseases of blood and blood-forming organs	289.3	0.47715	1.05669	0.90766	1.23019
Lymphadenitis	289.4	0.880808	1.00694	0.919885	1.10224
Diseases of spleen	289.5	0.00086	1.52886	1.19109	1.9624
Polycythemia, secondary	289.8	0.275759	1.12378	0.911048	1.38618
Abnormality of red blood cells	289.9	0.607092	0.954094	0.797634	1.14125
Delirium dementia and amnestic and other cognitive disorders	290	1.13e-07	1.49735	1.28989	1.73818
Dementias	290.1	0.030242	1.25288	1.02176	1.53628
Alzheimer's disease	290.11	0.267124	1.21724	0.860173	1.72252
Dementia with cerebral degenerations	290.12	0.714467	0.864057	0.394998	1.89012
Senile dementia	290.13	0.734625	1.1294	0.558843	2.28246
Vascular dementia	290.16	0.024909	1.5442	1.05633	2.2574
Delirium due to conditions classified elsewhere	290.2	1.13e-06	1.68778	1.3671	2.08367
Other persistent mental disorders due to conditions classified elsewhere	290.3	0.68551	1.04544	0.843113	1.29633
Other specified nonpsychotic and/or transient mental disorders	291	0.000195	1.24553	1.10967	1.39803
Specific nonpsychotic mental disorders due to brain damage	291.4	0.033898	0.74321	0.564969	0.977684
Alteration of consciousness	291.8	1.84e-08	1.43726	1.26665	1.63085
Neurological disorders	292	2.17e-19	1.42203	1.31712	1.53529
Aphasia/speech disturbance	292.1	0.04452	1.17264	1.00391	1.36972
Aphasia	292.11	0.116608	1.22214	0.951268	1.57014
Symbolic dysfunction	292.12	0.190907	0.6801	0.381658	1.21191
Mild cognitive impairment	292.2	0.021061	0.709073	0.529463	0.949611
Memory loss	292.3	0.450134	1.0464	0.930201	1.17711
Altered mental status	292.4	9.98e-34	1.90355	1.71514	2.11267
Transient alteration of awareness	292.5	9.83e-05	1.60311	1.26421	2.03286
Hallucinations	292.6	0.000989	1.6679	1.23015	2.26143
Symptoms involving head and neck	293	0.285511	0.91947	0.788177	1.07263
Swelling, mass, or lump in head and neck [Space-occupying lesion, intracranial NOS]	293.1	0.513929	1.03417	0.934919	1.14396
Schizophrenia and other psychotic disorders	295	0.000631	1.34443	1.13456	1.59312
Schizophrenia	295.1	0.864259	1.03265	0.714476	1.49251
Paranoid disorders	295.2	0.451072	1.14548	0.804597	1.63079
Psychosis	295.3	0.007289	1.30641	1.07471	1.58807
Mood disorders	296	0.108278	0.950669	0.89375	1.01121
Bipolar	296.1	0.081268	0.8822	0.766252	1.01569
Depression	296.2	0.52105	0.979776	0.920505	1.04286
Major depressive disorder	296.22	0.742738	1.01106	0.946811	1.07966
Suicidal ideation or attempt	297	0.7019	1.04378	0.838143	1.29987
Suicidal ideation	297.1	0.49254	1.08668	0.857027	1.37788
Suicide or self-inflicted injury	297.2	0.859017	0.956132	0.582837	1.56852
Anxiety disorders	300	0.486997	0.979541	0.924079	1.03833
Anxiety disorder	300.1	0.080431	0.94859	0.894089	1.00641
Generalized anxiety disorder	300.11	0.120681	0.931791	0.852255	1.01875
Agorophobia, social phobia, and panic disorder	300.12	0.135938	1.11216	0.967126	1.27893
Phobia	300.13	0.104995	0.817939	0.641501	1.0429
Obsessive-compulsive disorders	300.3	4.01e-06	0.377523	0.24952	0.571192
Dysthymic disorder	300.4	0.974576	0.997777	0.870176	1.14409
Acute reaction to stress	300.8	0.005815	1.43455	1.11007	1.85389
Posttraumatic stress disorder	300.9	0.616287	0.951646	0.783953	1.15521
Personality disorders	301	0.063465	0.694256	0.472231	1.02067
Antisocial/borderline personality disorder	301.2	0.069945	0.617864	0.367065	1.04002
Sexual and gender identity disorders	302	0.707136	0.965581	0.804331	1.15916
Decreased libido	302.1	0.709475	0.961111	0.780099	1.18413
Psychogenic and somatoform disorders	303	0.565298	0.949602	0.796137	1.13265
Psychogenic disorder	303.3	0.269207	0.892186	0.728733	1.0923
Gastrointestinal malfunction arising from mental factors	303.31	0.235318	0.848654	0.647184	1.11284
Somatoform disorder	303.4	0.3861	1.15378	0.834908	1.59444
Adjustment reaction	304	0.079367	1.08912	0.990046	1.1981
Eating disorder	305.2	0.008256	0.6592	0.483867	0.898067
Other mental disorder	306	5.86e-08	1.18433	1.11408	1.259
Mental disorders durring/after pregnancy	306.1	0.228888	0.877724	0.709729	1.08548
Tension headache	306.9	1.26e-13	1.77179	1.52305	2.06116
Diseases due to other mycobacteria	31	0.749449	1.06393	0.727356	1.55625
Conduct disorders	312	0.302783	1.17643	0.863673	1.60245
Pervasive developmental disorders	313	4.83e-19	0.446964	0.37445	0.533519
Attention deficit hyperactivity disorder	313.1	7.2e-21	0.385256	0.315578	0.470319
Autism	313.3	0.661936	1.1019	0.713232	1.70238
Develomental delays and disorders	315	5.92e-08	1.56924	1.33334	1.84688
Speech and language disorder	315.2	0.616032	1.09192	0.774328	1.53978
Substance addiction and disorders	316	0.838668	0.989545	0.894327	1.0949
Polyneuropathy due to drugs	316.1	0.49947	0.926979	0.74387	1.15516
Alcohol-related disorders	317	9.5e-22	1.66509	1.50019	1.84813
Alcoholism	317.1	5.73e-29	1.87804	1.68143	2.09764
Alcoholic liver damage	317.11	4.32e-68	4.67984	3.93455	5.5663
Tobacco use disorder	318	0.175868	0.954059	0.891253	1.02129
Meningitis	320	0.008772	1.42378	1.09318	1.85435
Encephalitis	323	0.038826	1.37247	1.01639	1.8533
Encephalitis, non-infectious	323.8	0.106485	1.33333	0.940238	1.89077
Other CNS infection and poliomyelitis	324	7.85e-07	1.88895	1.46759	2.43128
Sleep disorders	327	0.046473	0.935889	0.876795	0.998965
Hypersomnia	327.1	0.850158	1.01204	0.893832	1.14589
Sleep apnea	327.3	6.22e-06	1.18489	1.10084	1.27537
Central/nonobstroctive sleep apnea	327.31	0.477392	1.08217	0.870336	1.34557
Obstructive sleep apnea	327.32	0.000105	1.17336	1.0823	1.27207
Insomnia	327.4	0.311359	0.963402	0.896311	1.03551
Organic or persistent insomnia	327.41	0.129176	0.910068	0.805767	1.02787
Parasomnia	327.5	0.091336	0.769897	0.568327	1.04296
Circadian rhythm sleep disorder	327.6	0.07677	0.748426	0.542964	1.03164
Sleep related movement disorders	327.7	0.011717	0.811595	0.689989	0.954632
Restless legs syndrome	327.71	0.01422	0.763534	0.615398	0.94733
Sleep related leg cramps	327.72	0.297078	0.769917	0.470973	1.25861
Other cerebral degenerations	331	0.00063	1.42285	1.16236	1.74172
Hydrocephalus	331.1	0.000156	1.69566	1.28957	2.22963
Cerebral degeneration, unspecified	331.9	0.613201	0.905984	0.617827	1.32854
Parkinson's disease	332	0.023253	0.609247	0.397117	0.934692
Extrapyramidal disease and abnormal movement disorders	333	0.075497	0.865329	0.737754	1.01496
Essential tremor	333.1	0.048802	0.783024	0.613915	0.998715
Myoclonus	333.2	0.572841	1.11867	0.757557	1.65193
Torsion dystonia	333.4	0.374855	0.865164	0.628308	1.19131
Other degenerative diseases of the basal ganglia	333.8	0.848471	1.05707	0.598228	1.86783
Degenerative disease of the spinal cord	334	0.047678	1.20044	1.00187	1.43837
Spinocerebellar disease	334.1	0.212876	0.658275	0.340951	1.27093
Multiple sclerosis	335	0.059083	0.730062	0.526598	1.01214
Disorders of the autonomic nervous system	337	0.752772	1.03785	0.823649	1.30775
Peripheral autonomic neuropathy	337.1	0.001958	1.59608	1.18721	2.14574
Pain	338	0.000105	1.12042	1.05788	1.18666
Acute pain	338.1	2.66e-16	1.29349	1.21621	1.37568
Chronic pain	338.2	0.073529	1.05597	0.994827	1.12087
Other headache syndromes	339	6e-25	1.42173	1.32979	1.52003
Migraine	340	0.034018	0.91434	0.841683	0.993268
Migrain with aura	340.1	0.111426	0.890067	0.771166	1.0273
Other demyelinating diseases of central nervous system	341	0.948962	0.984428	0.6088	1.59182
Hemiplegia	342	0.006676	1.43352	1.10509	1.85958
Other paralytic syndromes	344	0.000115	1.59001	1.25619	2.01253
Epilepsy, recurrent seizures, convulsions	345	4.15e-09	1.42067	1.26371	1.59712
Epilepsy	345.1	0.001336	1.31679	1.11301	1.55787
Generalized convulsive epilepsy	345.11	0.002874	1.51538	1.15299	1.99166
Partial epilepsy	345.12	0.402422	1.10764	0.871902	1.40713
Convulsions	345.3	2.32e-10	1.48876	1.31638	1.68371
Abnormal findings on study of brain and/or nervous system	346	0.162655	1.29829	0.899958	1.87292
Nonspecific abnormal findings on radiological and other examination of skull and head	346.1	0.019761	1.2057	1.03021	1.41108
Nonspecific abnormal results of function study of brain and central nervous system	346.2	0.388642	1.20689	0.787037	1.85072
Cataplexy and narcolepsy	347	0.009551	0.300578	0.121104	0.746026
Other conditions of brain	348	3.3e-41	2.01492	1.81929	2.23157
Cerebral edema and compression of brain	348.2	1.67e-11	1.72882	1.47413	2.02751
Cerebral cysts	348.4	0.22488	1.27253	0.862255	1.87803
Coma	348.7	1.17e-09	1.88904	1.53904	2.31862
Encephalopathy, not elsewhere classified	348.8	2.97e-44	2.41934	2.13699	2.73898
Other conditions of brain, NOS	348.9	3.34e-07	1.40478	1.23287	1.60066
Other and unspecified disorders of the nervous system	349	7.25e-06	1.38685	1.20221	1.59985
Abnormal movement	350	0.060394	1.08168	0.996575	1.17404
Abnormal involuntary movements	350.1	0.238751	1.06298	0.960279	1.17666
Abnormality of gait	350.2	0.066324	1.10776	0.993128	1.23562
Lack of coordination	350.3	0.777116	0.964088	0.748419	1.24191
Abnormal reflex	350.5	0.844128	0.957655	0.622145	1.4741
Disturbances of sensation of smell and taste	350.6	0.261506	0.903202	0.756145	1.07886
Other peripheral nerve disorders	351	0.175404	1.05287	0.977262	1.13433
Disorders of other cranial nerves	352	0.000931	1.34828	1.12965	1.60921
Trigeminal nerve disorders [CN5]	352.1	0.547709	1.09695	0.811289	1.48319
Facial nerve disorders [CN7]	352.2	1.59e-05	1.6179	1.30035	2.01301
Nerve root and plexus disorders	353	0.470814	0.923544	0.74401	1.1464
Nerve plexus lesions	353.1	0.149973	0.813651	0.614476	1.07739
Nerve root lesions	353.2	0.344659	0.700234	0.334404	1.46627
Complex regional/central pain syndrome	355	0.620233	0.932381	0.706845	1.22988
Chronic pain syndrome	355.1	0.911544	1.01058	0.839393	1.21667
Hereditary and idiopathic peripheral neuropathy	356	0.146704	1.10431	0.965818	1.26267
Inflammatory and toxic neuropathy	357	0.002211	1.13877	1.04783	1.2376
Myoneural disorders	358	0.876178	1.02133	0.783185	1.33189
Myasthenia gravis	358.1	0.744486	0.909026	0.512234	1.61319
Muscular dystrophies and other myopathies	359	7.62e-10	1.68736	1.42833	1.99337
Myopathy	359.2	7.94e-12	1.81474	1.52985	2.15268
Disorders of the globe	360	0.40458	0.860488	0.604356	1.22517
Progressive myopia	360.2	0.136269	0.699417	0.436996	1.11942
Retinal detachments and defects	361	0.605828	1.05628	0.857956	1.30045
Retinal detachment with retinal defect	361.1	0.207322	0.798202	0.562293	1.13308
Other retinal disorders	362	0.621818	1.02885	0.918902	1.15196
Degeneration of macula and posterior pole of retina	362.2	0.215882	0.912404	0.789104	1.05497
Macular degeneration, dry	362.21	0.152903	0.788448	0.569149	1.09224
Macular degeneration, wet	362.22	0.158617	0.704023	0.432201	1.1468
Cystoid macular degeneration of retina	362.23	0.089085	0.771604	0.572253	1.0404
Macular puckering of retina	362.26	0.065369	0.808818	0.645415	1.01359
Drusen (degenerative) of retina	362.27	0.658192	1.06179	0.814115	1.38481
Macular degeneration (senile) of retina NOS	362.29	0.081158	0.776224	0.583917	1.03187
Other nondiabetic retinopathy	362.3	0.368137	1.14423	0.853259	1.53443
Separation of retinal layers	362.31	0.126422	1.44578	0.901131	2.31962
Retinal vascular changes and abnomalities	362.4	0.163992	0.816466	0.613656	1.0863
Peripheral retinal degenerations	362.6	0.665485	0.935082	0.689771	1.26764
Retinal hemorrhage/ischemia	362.8	0.06306	1.4011	0.981806	1.99946
Retinal edema	362.9	0.360955	1.14349	0.85763	1.52462
Chorioretinal inflammations, scars, and other disorders of choroid	363	0.058288	1.34012	0.98978	1.81445
Chorioretinal scars	363.3	0.018492	1.53904	1.0751	2.20317
Corneal opacity and other disorders of cornea	364	0.249779	1.1283	0.918642	1.3858
Corneal opacity	364.1	0.188968	1.27557	0.887141	1.83406
Corneal edema	364.2	0.457561	0.779919	0.404796	1.50267
Corneal degenerations	364.4	0.151029	1.27902	0.914098	1.78964
Corneal dystrophy	364.5	0.036068	0.611485	0.386057	0.968547
Fuchs' dystrophy	364.51	0.033751	0.480029	0.24379	0.94519
Cornea replaced by transplant	364.9	0.147012	1.49483	0.868207	2.57371
Glaucoma	365	1.54e-08	1.36188	1.22366	1.51572
Open-angle glaucoma	365.1	0.013649	1.25693	1.04807	1.5074
Primary open angle glaucoma	365.11	0.035177	1.27311	1.01692	1.59385
Primary angle-closure glaucoma	365.2	0.000912	1.52019	1.18686	1.94714
Cataract	366	0.126712	1.07083	0.980795	1.16912
Nonsenile Cataract	366.1	0.135933	1.41421	0.896754	2.23025
Senile cataract	366.2	0.320333	1.04955	0.954072	1.15458
Disorders of refraction and accommodation; blindness and low vision	367	0.002414	1.14133	1.04791	1.24308
Myopia	367.1	0.000362	0.750132	0.640493	0.878538
Astigmatism	367.2	0.501033	0.95296	0.828176	1.09655
Presbyopia	367.4	0.104832	1.12166	0.97635	1.28861
Hypermetropia	367.8	0.000569	1.47101	1.18108	1.83211
Blindness and low vision	367.9	5.22e-09	1.4954	1.30649	1.71162
Visual disturbances	368	1.71e-06	1.22343	1.12643	1.32878
Amblyopia	368.1	0.072492	1.36728	0.971849	1.9236
Diplopia and disorders of binocular vision	368.2	0.735802	1.0354	0.84597	1.26724
Anisometropia	368.3	0.48116	0.821946	0.476333	1.41833
Visual field defects	368.4	0.036845	1.27553	1.01498	1.60296
Subjective visual disturbances	368.9	0.09708	1.16303	0.972992	1.39018
Psychophysical visual disturbances	368.91	0.009697	1.69333	1.13607	2.52393
Infection of the eye	369	0.342021	1.05229	0.947278	1.16894
Eye infection, viral	369.2	0.4782	1.09481	0.852361	1.40621
Conjunctivitis, infectious	369.5	0.639647	1.02736	0.917601	1.15024
Keratitis	370	0.474479	1.08335	0.869935	1.34912
Corneal ulcer	370.1	0.750993	0.923075	0.563022	1.51338
Superficial keratitis	370.2	0.296657	0.79103	0.509326	1.22854
Keratoconjunctivitis	370.3	0.053249	1.39404	0.995358	1.95241
Keratoconjunctivitis sicca	370.31	0.214712	1.36707	0.83422	2.24027
Inflammation of the eye	371	0.606527	0.976287	0.891077	1.06965
Uveitis, noninfectious or NOS	371.1	0.919448	1.01564	0.751887	1.3719
Conjunctivitis, noninfectious	371.2	0.949029	0.99494	0.851615	1.16239
Allergic conjunctivitis	371.21	0.499743	1.05968	0.895489	1.25399
Inflammation of eyelids	371.3	0.51217	1.03633	0.931443	1.15303
Noninfectious dermatoses of eyelid	371.33	0.456897	0.83956	0.529623	1.33087
Disorders of conjunctiva	372	1.72e-30	2.05286	1.81559	2.32114
Other disorders of eyelids	374	0.093335	1.1071	0.983053	1.2468
Ectropion or entropion	374.1	0.313086	1.17834	0.856638	1.62085
Lagophthalmos	374.2	0.03718	1.59027	1.02795	2.46021
Ptosis of eyelid	374.3	0.042027	1.20894	1.00686	1.45156
Dermatochalasis	374.6	0.134929	1.20134	0.944538	1.52795
Disorders of lacrimal system	375	0.132453	1.17611	0.952079	1.45285
Dry eyes	375.1	0.019799	1.12176	1.01842	1.23558
Epiphora	375.2	0.122339	1.19311	0.953689	1.49264
Disorders of the orbit	376	0.16213	1.40462	0.872323	2.26172
Disorders of optic nerve and visual pathways	377	0.068731	1.19593	0.986354	1.45003
Optic atrophy	377.1	0.185935	1.20662	0.913482	1.59383
Optic neuritis/neuropathy	377.3	0.722026	1.05367	0.789997	1.40534
Strabismus and other disorders of binocular eye movements	378	0.038408	1.19182	1.00941	1.40719
Strabismus (not specified as paralytic)	378.1	0.379458	1.10544	0.884	1.38234
Nystagmus and other irregular eye movements	378.2	0.253543	1.24765	0.853379	1.82408
Paralytic strabismus	378.5	0.312684	1.23454	0.820095	1.85843
Other disorders of eye	379	0.492831	0.966812	0.877913	1.06471
Scleritis and episcleritis	379.1	0.260795	1.28607	0.829514	1.99389
Disorders of vitreous body	379.2	0.021047	0.868698	0.770792	0.979041
Aphakia and other disorders of lens	379.3	0.657031	1.12829	0.662253	1.92229
Anomalies of pupillary function	379.4	0.501234	1.13237	0.788237	1.62673
Disorders of iris and ciliary body	379.5	0.234899	1.22695	0.875506	1.71948
Pain, swelling or discharge of eye	379.9	1.75e-09	1.42629	1.27057	1.6011
Septicemia	38	2.7e-107	2.45551	2.26668	2.66007
Disorders of external ear	380	0.421866	0.89311	0.677799	1.17681
Otitis externa	380.1	0.315196	1.07618	0.93253	1.24196
Impacted cerumen	380.4	0.0023	0.85567	0.774077	0.945864
Gram negative septicemia	38.1	7.97e-39	2.70439	2.32858	3.14085
Otitis media and Eustachian tube disorders	381	0.161667	0.927589	0.834906	1.03056
Otitis media	381.1	0.028769	1.15354	1.01492	1.31111
Suppurative and unspecified otitis media	381.11	0.05187	1.16232	0.998782	1.35264
Eustachian tube disorders	381.2	1.44e-06	0.6717	0.571332	0.789699
Mastoiditis & related conditions	381.3	0.055718	1.47243	0.990594	2.18864
Otorrhea	381.9	0.242618	1.18404	0.891874	1.57191
Gram positive septicemia	38.2	9.89e-08	1.985	1.54256	2.55434
Otalgia	382	0.000476	1.20693	1.08608	1.34121
Bacteremia	38.3	7.06e-43	2.4756	2.17504	2.81769
Other disorders of tympanic membrane	384	0.344667	1.15054	0.860176	1.53892
Perforation of tympanic membrane	384.4	0.326389	1.19241	0.839069	1.69454
Other disorders of middle ear and mastoid	385	0.151085	1.30675	0.906926	1.88284
Vertiginous syndromes and other disorders of vestibular system	386	0.233335	1.07929	0.95201	1.22359
Meniere's disease	386.1	0.538362	1.115	0.788284	1.57714
Peripheral or central vertigo	386.2	0.037487	1.16491	1.00888	1.34506
Labyrinthitis	386.3	0.014299	0.573792	0.367903	0.8949
Dizziness and giddiness (Light-headedness and vertigo)	386.9	3.41e-11	1.2709	1.18392	1.36426
Other disorders of ear	388	0.021669	0.85726	0.751653	0.977704
Hearing loss	389	0.420578	0.968691	0.896536	1.04665
Sensorineural hearing loss	389.1	0.365518	1.05342	0.941125	1.17912
Conductive hearing loss	389.2	0.066702	1.26736	0.983814	1.63262
Degenerative and vascular disorders of ear	389.3	0.795044	0.944555	0.614206	1.45258
Tinnitus	389.4	0.078792	1.10276	0.98881	1.22983
Disorders of acoustic nerve	389.5	0.008533	0.623978	0.439071	0.886756
Rheumatic disease of the heart valves	394	7.92e-10	1.46095	1.29461	1.64867
Mitral valve stenosis and aortic valve stenosis	394.1	0.115651	1.29354	0.938702	1.78252
Mitral valve disease	394.2	0.022483	1.24049	1.03089	1.49271
Aortic valve disease	394.3	0.024587	1.78171	1.07677	2.94816
Disease of tricuspid valve	394.7	8.43e-10	1.74467	1.46054	2.08408
Heart valve disorders	395	1.2e-05	1.22021	1.1162	1.33391
Nonrheumatic mitral valve disorders	395.1	0.665811	1.02661	0.91127	1.15655
Nonrheumatic aortic valve disorders	395.2	7.66e-06	1.33051	1.17407	1.5078
Nonrheumatic tricuspid valve disorders	395.3	5.08e-16	1.80382	1.56414	2.08024
Nonrheumatic pulmonary valve disorders	395.4	0.028966	1.34797	1.0311	1.76223
Heart valve replaced	395.6	0.018409	1.22989	1.03549	1.46079
Abnormal heart sounds	396	0.342891	1.0533	0.94613	1.1726
Hypertension	401	9.64e-64	1.76129	1.64909	1.88112
Essential hypertension	401.1	7.54e-59	1.7189	1.6097	1.83551
Hypertensive heart and/or renal disease	401.2	1.21e-86	2.23537	2.06369	2.42133
Hypertensive heart disease	401.21	1.91e-12	1.55766	1.37687	1.76219
Hypertensive chronic kidney disease	401.22	2.35e-81	2.3863	2.18259	2.60903
Other hypertensive complications	401.3	6.54e-44	1.92078	1.75186	2.10599
Elevated blood pressure reading without diagnosis of hypertension	402	2.65e-05	0.813368	0.738646	0.895648
Bacterial infection NOS	41	7.05e-76	1.92421	1.79485	2.06289
Staphylococcus infections	41.1	1.12e-10	1.61921	1.39861	1.8746
Ischemic Heart Disease	411	6.88e-14	1.34646	1.24562	1.45546
Methicillin sensitive Staphylococcus aureus	41.11	3.26e-05	1.60824	1.28527	2.01238
Unstable angina (intermediate coronary syndrome)	411.1	2.12e-06	1.62136	1.3278	1.97984
Methicillin resistant Staphylococcus aureus	41.12	0.001388	1.4787	1.16341	1.87943
Myocardial infarction	411.2	2.48e-10	1.46453	1.30131	1.64823
Angina pectoris	411.3	1.68e-05	1.31756	1.16206	1.49387
Coronary atherosclerosis	411.4	1.03e-09	1.29322	1.19074	1.40451
Aneurysm and dissection of heart	411.41	0.690712	1.1007	0.686136	1.76575
Other chronic ischemic heart disease, unspecified	411.8	1.03e-07	1.52024	1.30292	1.7738
Other acute and subacute forms of ischemic heart disease	411.9	0.002081	1.4415	1.14209	1.81939
Streptococcus infection	41.2	1.44e-18	1.86944	1.62614	2.14915
E. coli	41.4	2.83e-47	2.76654	2.40968	3.17626
Other forms of chronic heart disease	414	9.1e-06	1.31627	1.16582	1.48614
ASCVD	414.2	0.608944	0.894013	0.582014	1.37326
Pulmonary heart disease	415	5.93e-28	1.71458	1.55699	1.88812
Acute pulmonary heart disease	415.1	6.75e-06	1.42171	1.21976	1.6571
Pulmonary embolism and infarction, acute	415.11	6.07e-06	1.42435	1.22199	1.66023
Chronic pulmonary heart disease	415.2	1.53e-31	1.95154	1.7445	2.18316
Primary pulmonary hypertension	415.21	2.1e-13	1.94235	1.6269	2.31896
Cardiomegaly	416	4.2e-48	1.85516	1.7072	2.01594
H. pylori	41.8	1.83e-30	2.40241	2.0683	2.79051
Nonspecific chest pain	418	1.49e-17	1.30267	1.22587	1.38429
Precordial pain	418.1	0.111717	1.13065	0.97188	1.31537
Infection with drug-resistant microorganisms	41.9	1.84e-34	2.83829	2.40173	3.3542
Carditis	420	2.35e-13	1.52161	1.36	1.70242
Myocarditis	420.1	0.007005	1.62275	1.14139	2.3071
Pericarditis	420.2	4.75e-11	1.52961	1.34768	1.73609
Acute pericarditis	420.21	0.006038	1.56417	1.13658	2.15263
Chronic pericarditis	420.22	0.04394	1.4408	1.00997	2.05543
Endocarditis	420.3	0.0004	1.48736	1.19389	1.85296
Cardiomyopathy	425	6.78e-11	1.47075	1.30983	1.65143
Primary/intrinsic cardiomyopathies	425.1	2.77e-11	1.50829	1.33642	1.70226
Hypertrophic obstructive cardiomyopathy	425.11	0.892909	0.968248	0.605294	1.54884
Other hypertrophic cardiomyopathy	425.12	0.471103	1.14515	0.792097	1.65558
Secondary/extrinsic cardiomyopathies	425.2	0.013599	1.28855	1.05355	1.57598
Other cardiomyopathy	425.8	0.000248	2.26111	1.46156	3.49805
Cardiac conduction disorders	426	1.46e-08	1.2315	1.14591	1.32348
Atrioventricular [AV] block	426.2	0.105888	1.14927	0.970918	1.36039
First degree AV block	426.21	0.830044	1.02873	0.794263	1.33242
Second degree AV block	426.23	0.487819	1.1366	0.791609	1.63195
Atrioventricular block, complete	426.24	0.014197	1.36553	1.06454	1.75162
Other heart block	426.25	0.354972	1.23489	0.789726	1.93099
Bundle branch block	426.3	5.43e-05	1.3339	1.15976	1.53419
Right bundle branch block	426.31	0.001495	1.32921	1.1151	1.58443
Left bundle branch block	426.32	0.000583	1.47145	1.18074	1.83373
Anomalous atrioventricular excitation	426.4	0.035303	0.404312	0.173983	0.939564
Abnormal electrocardiogram [ECG] [EKG]	426.7	2.96e-10	1.27858	1.18448	1.38015
Other cardiac conduction disorders	426.8	0.015364	1.41871	1.06921	1.88246
Cardiac pacemaker/device in situ	426.9	7.74e-05	1.32363	1.15181	1.52108
Cardiac pacemaker in situ	426.91	3.45e-05	1.38581	1.18752	1.6172
Cardiac defibrillator in situ	426.92	1.06e-07	1.64034	1.36675	1.96869
Cardiac dysrhythmias	427	6.22e-12	1.23421	1.16234	1.31052
Paroxysmal tachycardia, unspecified	427.1	0.012741	1.1352	1.0274	1.25431
Paroxysmal supraventricular tachycardia	427.11	0.955492	1.00368	0.882278	1.14178
Paroxysmal ventricular tachycardia	427.12	2.78e-07	1.4267	1.24582	1.63384
Atrial fibrillation and flutter	427.2	0.052823	1.10622	0.998771	1.22523
Atrial fibrillation	427.21	0.074794	1.09979	0.99053	1.22109
Atrial flutter	427.22	0.317874	1.08221	0.926793	1.2637
Other specified cardiac dysrhythmias	427.3	0.001145	1.15127	1.05757	1.25327
Cardiac arrest and ventricular fibrillation	427.4	6.19e-17	2.17066	1.81006	2.6031
Ventricular fibrillation and flutter	427.41	0.005869	1.5315	1.13089	2.07402
Cardiac arrest	427.42	6.69e-17	2.4108	1.96102	2.96373
Arrhythmia (cardiac) NOS	427.5	0.033364	1.14971	1.01106	1.30738
Premature beats	427.6	0.220839	0.92524	0.817017	1.0478
Supraventricular premature beats	427.61	0.591341	0.943097	0.761506	1.16799
Tachycardia NOS	427.7	3.51e-19	1.46418	1.3469	1.59167
Sinoatrial node dysfunction (Bradycardia)	427.8	0.011798	1.24467	1.04971	1.47584
Palpitations	427.9	0.172576	0.944739	0.870635	1.02515
Congestive heart failure; nonhypertensive	428	9.3e-23	1.61027	1.4642	1.77091
Congestive heart failure (CHF) NOS	428.1	1.77e-24	1.69598	1.53244	1.87697
Heart failure NOS	428.2	5.18e-17	1.78085	1.55606	2.0381
Heart failure with reduced EF [Systolic or combined heart failure]	428.3	2.15e-17	1.70095	1.50455	1.92298
Heart failure with preserved EF [Diastolic heart failure]	428.4	4.57e-08	1.45908	1.27426	1.67071
Ill-defined descriptions and complications of heart disease	429	3.73e-16	1.36886	1.26927	1.47626
Heart transplant/surgery	429.1	2.03e-11	1.64195	1.42036	1.8981
Abnormal function study of cardiovascular system	429.2	0.495271	1.05713	0.901111	1.24017
Symptoms involving cardiovascular system	429.3	3.45e-18	1.42802	1.31782	1.54742
Cardiac complications, not elsewhere classified	429.9	0.055275	1.28156	0.994417	1.65161
Intracranial hemorrhage	430	3.07e-12	1.82581	1.54163	2.16238
Subarachnoid hemorrhage	430.1	7.91e-08	2.10716	1.60522	2.76605
Intracerebral hemorrhage	430.2	8.23e-07	1.83678	1.44236	2.33904
Subdural hemorrhage	430.3	0.000122	1.68587	1.29156	2.20056
Cerebrovascular disease	433	3.34e-11	1.33989	1.22888	1.46093
Occlusion and stenosis of precerebral arteries	433.1	0.12502	1.10396	0.972914	1.25265
Occlusion of cerebral arteries, with cerebral infarction	433.11	0.130467	1.23622	0.939151	1.62726
Cerebral atherosclerosis	433.12	0.103066	1.38675	0.935993	2.05458
Occlusion of cerebral arteries	433.2	1.04e-12	1.54039	1.36777	1.73479
Cerebral artery occlusion, with cerebral infarction	433.21	2.19e-12	1.53965	1.36492	1.73674
Cerebral ischemia	433.3	2.62e-13	1.46994	1.32574	1.62982
Transient cerebral ischemia	433.31	8.25e-14	1.51489	1.35841	1.6894
Cerebral aneurysm	433.5	0.000654	1.51181	1.192	1.91741
Late effects of cerebrovascular disease	433.8	6.51e-12	1.92843	1.59887	2.32592
Atherosclerosis	440	1.28e-16	1.53241	1.38507	1.69542
Atherosclerosis of renal artery	440.1	4.17e-07	2.33838	1.68287	3.24922
Atherosclerosis of the extremities	440.2	2.44e-13	1.93658	1.62257	2.31135
Atherosclerosis of native arteries of the extremities with ulceration or gangrene	440.21	1.34e-11	3.32684	2.34835	4.71303
Atherosclerosis of native arteries of the extremities with intermittent claudication	440.22	0.005273	1.52019	1.13268	2.04026
Atherosclerosis of aorta	440.9	4.87e-12	1.49736	1.33534	1.67903
Vascular insufficiency of intestine	441	1.63e-05	1.70295	1.33678	2.16941
Acute vascular insufficiency of intestine	441.1	0.003267	1.9122	1.24147	2.94529
Chronic vascular insufficiency of intestine	441.2	0.29638	1.31022	0.789034	2.17566
Other aneurysm	442	0.269564	1.08419	0.93926	1.25148
Aortic aneurysm	442.1	0.01312	0.768873	0.624687	0.94634
Abdominal aortic aneurysm	442.11	0.373728	0.863435	0.624765	1.19328
Aneurysm of iliac artery	442.2	0.385645	1.29709	0.720688	2.33448
Aneurysm of artery of lower extremity	442.3	0.03962	1.64724	1.02399	2.64984
Arterial dissection	442.4	0.156166	0.692449	0.416663	1.15078
Aneurysm of other specified artery	442.8	0.001341	1.54836	1.18531	2.0226
Peripheral vascular disease	443	8.75e-06	1.27486	1.14543	1.41891
Raynaud's syndrome	443.1	0.000522	0.696359	0.567591	0.854341
Peripheral angiopathy in diseases classified elsewhere	443.7	2.52e-19	2.49523	2.04416	3.04583
Other specified peripheral vascular diseases	443.8	0.000608	1.58997	1.21969	2.07266
Peripheral vascular disease, unspecified	443.9	1.19e-12	1.61676	1.41614	1.8458
Arterial embolism and thrombosis	444	3.26e-12	1.93774	1.60864	2.33416
Arterial embolism and thrombosis of lower extremity artery	444.1	1.84e-08	2.34678	1.74351	3.15878
Polyarteritis nodosa and allied conditions	446	0.000133	1.51537	1.22441	1.87547
Giant cell arteritis	446.5	0.001893	2.07511	1.30924	3.28902
Arteritis NOS	446.9	0.039973	1.3629	1.01428	1.83136
Other disorders of arteries and arterioles	447	0.356496	1.06056	0.935955	1.20176
Stricture of artery	447.1	1.29e-05	1.66748	1.32518	2.09819
Aortic ectasia	447.7	0.000339	0.639549	0.500838	0.816678
Disease of capillaries	448	0.000734	0.585521	0.429151	0.798868
Noninfectious disorders of lymphatic channels	450	0.154849	0.851964	0.683221	1.06238
Phlebitis and thrombophlebitis	451	0.001238	1.39401	1.13953	1.70532
Phlebitis and thrombophlebitis of lower extremities	451.2	0.085278	1.34987	0.95917	1.89973
Other venous embolism and thrombosis	452	1.19e-29	1.66566	1.52469	1.81967
Deep vein thrombosis [DVT]	452.2	8.16e-14	1.51374	1.35767	1.68775
Postphlebitic syndrome	452.8	0.008506	1.74491	1.15261	2.64158
Chronic venous hypertension	453	0.924659	0.984974	0.719691	1.34804
Varicose veins	454	3.21e-07	1.33159	1.1931	1.48617
Varicose veins of lower extremity	454.1	0.048219	1.14309	1.00105	1.30529
Varicose veins of lower extremity, symptomtic	454.11	0.056362	1.16542	0.995858	1.36385
Hemorrhoids	455	0.006408	0.906911	0.845386	0.972913
Chronic venous insufficiency [CVI]	456	5.15e-09	1.41954	1.26213	1.59657
Encounter for long-term (current) use of anticoagulants, antithrombotics, aspirin	457	1.68e-22	1.47491	1.36418	1.59462
Encounter for long-term (current) use of antiplatelets/antithrombotics	457.2	1.18e-09	1.62741	1.39109	1.90386
Encounter for long-term (current) use of aspirin	457.3	8.57e-22	1.46996	1.35869	1.59033
Hypotension	458	1.68e-43	1.79507	1.65224	1.95025
Orthostatic hypotension	458.1	0.014987	1.20561	1.037	1.40163
Iatrogenic hypotension	458.2	7.64e-18	2.0652	1.75074	2.43614
Hypotension NOS	458.9	2.2e-43	1.92115	1.75113	2.10767
Other disorders of circulatory system	459	2.01e-17	1.40136	1.29637	1.51485
Hemorrhage NOS	459.1	1.33e-05	1.4698	1.23588	1.74798
Blood vessel replaced	459.7	7.26e-15	1.65635	1.45862	1.88089
Circulatory disease NEC	459.9	6.9e-08	1.28595	1.17364	1.40901
Acute sinusitis	464	0.008813	0.887769	0.812106	0.970481
Acute upper respiratory infections of multiple or unspecified sites	465	0.199929	1.04144	0.978743	1.10816
Acute pharyngitis	465.2	0.258009	1.04759	0.966503	1.13549
Acute laryngitis and tracheitis	465.4	0.420287	0.906624	0.71432	1.1507
Septal Deviations/Turbinate Hypertrophy	470	0.000481	0.793001	0.696179	0.903289
Nasal polyps	471	0.028056	0.755902	0.588868	0.970314
Chronic pharyngitis and nasopharyngitis	472	2.15e-05	0.779039	0.694278	0.874148
Diseases of the larynx and vocal cords	473	0.001537	0.836107	0.748448	0.934033
Chronic laryngitis	473.1	0.028836	0.588528	0.36586	0.946715
Paralysis/spasm of vocal cords or larynx	473.3	0.351567	1.10938	0.891728	1.38016
Voice disturbance	473.4	0.000628	0.799707	0.703543	0.909015
Acute and chronic tonsillitis	474	0.400203	0.92231	0.763918	1.11354
Acute tonsillitis	474.1	0.282895	0.843112	0.617464	1.15122
Chronic tonsillitis and adenoiditis	474.2	0.564307	0.939138	0.758592	1.16265
Chronic sinusitis	475	1.54e-06	0.817346	0.752811	0.887412
Postnasal drip	475.9	0.001606	0.837021	0.749438	0.93484
Allergic rhinitis	476	1.69e-10	0.796291	0.742531	0.853944
Epistaxis or throat hemorrhage	477	8.76e-11	1.54591	1.35526	1.76337
Throat pain	478	0.401989	0.93157	0.789262	1.09954
Other upper respiratory disease	479	0.328476	1.03638	0.9647	1.11339
Pneumonia	480	8.53e-89	2.10078	1.95323	2.25948
Bacterial pneumonia	480.1	1.86e-25	1.84837	1.64681	2.07461
Pneumococcal pneumonia	480.11	4.85e-08	1.60652	1.35498	1.90475
Pseudomonal pneumonia	480.12	7.06e-05	1.97166	1.41067	2.75573
MRSA pneumonia	480.13	5.37e-12	3.47847	2.44062	4.95765
Viral pneumonia	480.2	5.3e-117	4.24609	3.75372	4.80304
Pneumonia due to fungus (mycoses)	480.3	1.11e-06	1.9278	1.48033	2.51053
Bronchopneumonia and lung abscess	480.5	0.000781	1.49045	1.18088	1.88117
Influenza	481	1.73e-10	1.51582	1.33408	1.72233
Acute bronchitis and bronchiolitis	483	0.040636	1.12832	1.00516	1.26658
Asthma	495	0.046926	0.928708	0.863366	0.998996
Chronic obstructive asthma	495.1	0.019856	0.724515	0.552425	0.950214
Chronic obstructive asthma with exacerbation	495.11	0.232506	0.694949	0.382386	1.263
Asthma with exacerbation	495.2	0.593313	1.03372	0.915257	1.16752
Chronic airway obstruction	496	0.380628	1.04478	0.947319	1.15226
Emphysema	496.1	0.013758	0.811396	0.687099	0.958179
Chronic bronchitis	496.2	0.253788	0.906318	0.765442	1.07312
Obstructive chronic bronchitis	496.21	0.096075	0.817267	0.644395	1.03652
Bronchiectasis	496.3	7.76e-08	1.48602	1.28608	1.71704
Bronchitis	497	0.593244	0.967002	0.854976	1.0937
Acute bronchospasm	498	0.983399	0.997474	0.786059	1.26575
Lung disease due to external agents	500	0.133696	1.21494	0.941996	1.56697
Extrinsic allergic alveolitis	500.1	0.008871	1.80855	1.16039	2.81874
Pneumonitis due to inhalation of food or vomitus	501	1.39e-12	1.72659	1.48447	2.00819
Postinflammatory pulmonary fibrosis	502	9.93e-15	1.65158	1.45453	1.87532
Pulmonary congestion and hypostasis	503	4.8e-66	2.28879	2.08231	2.51573
Other alveolar and parietoalveolar pneumonopathy	504	1.87e-07	1.53463	1.30634	1.80282
Idiopathic fibrosing alveolitis	504.1	2.26e-05	1.60422	1.28922	1.99619
Other pulmonary inflamation or edema	505	9.99e-10	1.91846	1.55662	2.36442
Empyema and pneumothorax	506	2.4e-05	1.29338	1.14785	1.45736
Pleurisy; pleural effusion	507	4.02e-51	1.77007	1.64313	1.90681
Pulmonary collapse; interstitial and compensatory emphysema	508	4.24e-68	1.83638	1.71512	1.96621
Respiratory failure, insufficiency, arrest	509	1.3e-114	2.53684	2.34136	2.74864
Respiratory failure	509.1	6.5e-116	2.62559	2.41726	2.85188
Respiratory insufficiency	509.2	1.87e-40	3.52346	2.92726	4.24109
Pulmonary insufficiency or respiratory failure following trauma and surgery	509.3	2.58e-27	3.02896	2.47836	3.70189
Dependence on respirator [Ventilator] or supplemental oxygen	509.8	5.78e-30	2.25394	1.95935	2.59283
Other diseases of lung	510	2.19e-12	1.36711	1.25285	1.49179
Lung transplant	510.2	8.93e-17	2.40492	1.95571	2.95731
Other symptoms of respiratory system	512	1.33e-18	1.29587	1.22321	1.37285
Wheezing	512.1	0.020559	1.16582	1.02387	1.32745
Painful respiration	512.2	0.000408	1.19703	1.08342	1.32255
Abnormal chest sounds	512.3	0.354011	1.18428	0.828177	1.69349
Shortness of breath	512.7	2.22e-30	1.43251	1.34707	1.52338
Cough	512.8	6.2e-09	1.19721	1.12669	1.27214
Other dyspnea	512.9	1.32e-28	1.43929	1.34963	1.53492
Respiratory abnormalities	513	2.18e-26	1.71962	1.55604	1.9004
Hypoventilation	513.3	6.2e-07	1.50308	1.28055	1.76428
Apnea	513.31	0.460062	1.0906	0.866431	1.37277
Orthopnea	513.32	1.68e-07	2.27268	1.67098	3.09103
Hyperventilation	513.4	1.04e-08	2.45066	1.80297	3.33101
Disorders of diaphragm	513.8	3.62e-18	1.75757	1.54766	1.99595
Abnormal findings examination of lungs	514	2.87e-69	1.7515	1.64547	1.86435
Abnormal results of function study of pulmonary system	514.1	0.035529	1.28329	1.01703	1.61925
Solitary pulmonary nodule	514.2	0.208962	1.06265	0.966545	1.16832
Abnormal sputum	516	0.00142	1.33126	1.11667	1.58708
Hemoptysis	516.1	0.00154	1.35966	1.12423	1.64441
Other diseases of respiratory system, not elsewhere classified	519	5.41e-09	1.28279	1.17983	1.39473
Respiratory complications	519.2	5.04e-12	2.46227	1.90655	3.17998
Other diseases of respiratory system, NEC	519.8	9.95e-11	1.43155	1.28408	1.59596
Symptoms involving respiratory system and other chest symptoms	519.9	0.083847	1.11251	0.985844	1.25546
Diseases of hard tissues of teeth	521	1.69e-24	3.06584	2.47285	3.80103
Dental caries	521.1	9.37e-26	3.2361	2.59866	4.0299
Diseases of pulp and periapical tissues	522	0.006345	1.44351	1.10902	1.87887
Periapical abscess	522.5	0.008975	1.42785	1.09309	1.86512
Gingival and periodontal diseases	523	8.01e-17	2.04357	1.7273	2.41774
Gingivitis	523.1	1.05e-17	2.86438	2.25161	3.64391
Periodontitis (acute or chronic)	523.3	1.33e-07	1.96062	1.52664	2.51797
Acute periodontitis	523.31	2.11e-07	1.96233	1.52121	2.53137
Other diseases of the teeth and supporting structures	525	3.93e-09	1.79815	1.47907	2.18607
Loss of teeth or edentulism	525.1	0.331817	1.26875	0.784503	2.05191
Diseases of the jaws	526	0.638937	1.03206	0.904603	1.17747
Temporomandibular joint disorders	526.4	0.966526	1.00364	0.8469	1.18939
Temporomandibular joint disorder, unspecified	526.41	0.954924	0.993701	0.798172	1.23713
Arthralgia/ankylosis of temporomandibular joint	526.42	0.865982	1.02384	0.778713	1.34614
Inflammatory conditions of jaw	526.5	0.141616	1.48485	0.876487	2.51547
Jaw disease NOS	526.9	0.578643	1.13769	0.721625	1.79363
Diseases of the salivary glands	527	0.089254	1.1305	0.981364	1.3023
Sialoadenitis	527.2	0.194997	1.21983	0.903195	1.64746
Disturbance of salivary secretion	527.7	0.062064	1.1806	0.99166	1.40554
Other specified diseases of the salivary glands	527.8	0.385793	1.13739	0.850271	1.52147
Diseases of the oral soft tissues, excluding lesions specific for gingiva and tongue	528	0.616251	1.0282	0.922242	1.14633
Stomatitis and mucositis	528.1	0.031215	1.19383	1.01611	1.40264
Stomatitis and mucositis (ulcerative)	528.11	0.007731	1.38714	1.09029	1.7648
Oral aphthae	528.12	0.778429	1.04178	0.783335	1.3855
Cellulitis and abscess of oral soft tissues	528.3	0.06507	1.57221	0.972142	2.54269
Diseases of lips	528.5	0.002515	0.693555	0.547008	0.879363
Leukoplakia of oral mucosa	528.6	0.226209	0.666052	0.344881	1.28632
Sialolithiasis	528.7	0.538892	0.825201	0.447117	1.523
Diseases and other conditions of the tongue	529	0.156971	1.152	0.947005	1.40137
Glossitis	529.1	0.348201	1.21107	0.811711	1.80691
Glossodynia	529.6	0.74892	1.0625	0.733	1.54011
Herpes zoster	53	0.026728	1.16482	1.01775	1.33314
Diseases of esophagus	530	1.7e-18	1.29828	1.22475	1.37621
Esophagitis, GERD and related diseases	530.1	1.95e-11	1.22216	1.1526	1.29593
GERD	530.11	9.16e-11	1.21486	1.14541	1.28852
Ulcer of esophagus	530.12	0.142005	1.16451	0.950288	1.42703
Barrett's esophagus	530.13	0.42798	0.900458	0.694811	1.16697
Reflux esophagitis	530.14	0.02558	1.1522	1.01745	1.3048
Eosinophilic esophagitis	530.15	0.000669	0.407288	0.242747	0.68336
Esophageal bleeding (varices/hemorrhage)	530.2	5.67e-32	1.96827	1.75836	2.20324
Stricture and stenosis of esophagus	530.3	0.028136	0.771135	0.611454	0.972516
Disorders of esophageal motility	530.5	0.172064	1.13885	0.944981	1.3725
Diverticulum of esophagus, acquired	530.6	0.360127	1.32293	0.726502	2.40899
Heartburn	530.9	0.5834	0.952663	0.801073	1.13294
Herpes zoster with nervous system complications	53.1	0.000411	1.59733	1.23183	2.07127
Peptic ulcer (excl. esophageal)	531	0.002866	1.18683	1.06045	1.32826
Hemorrhage from gastrointestinal ulcer	531.1	1.87e-06	1.88615	1.45305	2.44834
Gastric ulcer	531.2	0.123784	1.13422	0.966145	1.33154
Duodenal ulcer	531.3	0.492841	1.10564	0.829789	1.4732
Peptic ulcer, site unspecified	531.4	0.025332	1.18135	1.02081	1.36713
Gastrojejunal ulcer	531.5	0.430077	1.22837	0.736955	2.04748
Dysphagia	532	7.25e-06	1.20907	1.11283	1.31362
Gastritis and duodenitis	535	2.96e-18	1.43934	1.32613	1.56222
Acute gastritis	535.1	0.172979	1.15573	0.938535	1.42318
Atrophic gastritis	535.2	3.8e-12	1.44286	1.30102	1.60016
Duodenitis	535.6	0.010862	1.3768	1.07649	1.76089
Other specified gastritis	535.8	8.5e-06	1.45592	1.23401	1.71773
Gastritis and duodenitis, NOS	535.9	7.59e-15	1.5815	1.40891	1.77524
Disorders of function of stomach	536	5.92e-09	1.32403	1.20459	1.45531
Gastroparesis	536.3	2.74e-11	1.81009	1.52005	2.15547
Complications of gastrostomy, colostomy and enterostomy	536.7	0.004416	1.4628	1.12579	1.9007
Dyspepsia and other specified disorders of function of stomach	536.8	0.001516	1.19253	1.06958	1.3296
Other disorders of stomach and duodenum	537	2.76e-16	1.42323	1.30787	1.54877
Lesions of stomach and duodenum	537.1	4.13e-07	2.38361	1.70295	3.33632
Bariatric surgery	539	7.9e-10	1.57097	1.36025	1.81433
Herpes simplex	54	0.001356	0.832312	0.743913	0.931215
Appendiceal conditions	540	0.004477	1.3542	1.09871	1.66909
Appendicitis	540.1	0.00153	1.42718	1.14534	1.77837
Acute appendicitis	540.11	0.851627	1.03106	0.748283	1.42071
Abdominal hernia	550	2.3e-08	1.23733	1.14827	1.33329
Inguinal hernia	550.1	0.079439	1.14244	0.98448	1.32575
Diaphragmatic hernia	550.2	0.263246	1.05651	0.959506	1.16333
Femoral hernia	550.3	0.815244	1.07961	0.567844	2.0526
Umbilical hernia	550.4	6.81e-11	1.62481	1.40437	1.87985
Ventral hernia	550.5	6.03e-09	1.4815	1.29771	1.69133
Incisional hernia	550.6	3.91e-05	1.5732	1.26768	1.95237
Inflammatory bowel disease and other gastroenteritis and colitis	555	4.26e-11	0.561756	0.473274	0.666779
Regional enteritis	555.1	1.99e-09	0.449004	0.345645	0.583271
Ulcerative colitis	555.2	1.97e-05	0.656467	0.541092	0.796443
Ulcerative colitis (chronic)	555.21	4.24e-05	0.58886	0.456993	0.758779
Ulceration of the lower GI tract	556	0.538493	1.06059	0.879318	1.27922
Ulceration of intestine	556.1	0.52802	1.06719	0.87202	1.30603
Angiodysplasia of intestine (without mention of hemorrhage)	556.11	0.000239	1.84813	1.33181	2.5646
Intestinal malabsorption (non-celiac)	557	0.329855	0.903754	0.737306	1.10778
Celiac disease	557.1	2.03e-05	0.49433	0.357498	0.683536
Noninfectious gastroenteritis	558	0.476713	1.03545	0.940713	1.13973
Ileostomy status	559	0.017194	1.39738	1.06114	1.84016
Intestinal obstruction without mention of hernia	560	1.93e-17	1.56052	1.40829	1.7292
Paralytic ileus	560.1	3.39e-27	2.14093	1.86471	2.45805
Impaction of intestine	560.2	0.099351	1.18876	0.967799	1.46017
Peritoneal or intestinal adhesions	560.3	0.225623	1.3187	0.842961	2.06293
Other intestinal obstruction	560.4	0.001782	1.27845	1.09587	1.49145
Symptoms involving digestive system	561	1.91e-12	1.23875	1.16707	1.31482
Diarrhea	561.1	2.33e-16	1.32678	1.24011	1.41951
Flatulence	561.2	6.08e-08	1.23907	1.14659	1.33901
Diverticulosis and diverticulitis	562	5.24e-05	1.1841	1.09101	1.28514
Diverticulosis	562.1	0.000165	1.17397	1.07997	1.27615
Diverticulitis	562.2	2.18e-05	1.41511	1.20553	1.66113
Constipation	563	8.85e-24	1.41051	1.31903	1.50834
Functional digestive disorders	564	0.007295	1.0997	1.02595	1.17877
Irritable Bowel Syndrome	564.1	6.97e-12	0.640001	0.563366	0.727059
Abnormal findings on exam of gastrointestinal tract/ abdominal area	564.8	5.61e-07	1.36157	1.20654	1.53651
Personal history of diseases of digestive system	564.9	2.51e-13	1.37479	1.26246	1.49713
Anal and rectal conditions	565	0.074539	0.916828	0.833373	1.00864
Anal and rectal polyp	565.1	0.000178	0.733747	0.624078	0.862689
Peritonitis and retroperitoneal infections	567	5.92e-25	2.12748	1.84322	2.45557
Other disorders of peritoneum	568	4.91e-16	1.57871	1.41384	1.7628
Peritoneal adhesions (postoperative) (postinfection)	568.1	3.01e-10	1.49685	1.32027	1.69705
Other disorders of intestine	569	2.23e-11	1.30059	1.20421	1.4047
Toxic gastroenteritis and colitis	569.1	0.000233	1.502	1.20946	1.86529
Gastrointestinal complications	569.2	2.44e-10	1.64023	1.40725	1.91178
Chronic liver disease and cirrhosis	571	3.25e-98	2.0755	1.93897	2.22164
Other chronic nonalcoholic liver disease	571.5	4.83e-97	2.08067	1.94254	2.22863
Cirrhosis of liver without mention of alcohol	571.51	3.8e-108	3.67379	3.27322	4.12336
Primary biliary cirrhosis	571.6	1.1e-12	2.97058	2.20105	4.00916
Liver abscess and sequelae of chronic liver disease	571.8	7.8e-103	3.74244	3.31882	4.22014
Portal hypertension	571.81	8.2e-100	4.20691	3.6838	4.80431
Ascites (non malignant)	572	9e-71	2.43206	2.20517	2.68229
Other disorders of liver	573	1.04e-47	1.77082	1.63928	1.91292
Chronic passive congestion of liver	573.1	1.27e-11	2.49441	1.91458	3.24984
Liver replaced by transplant	573.2	1.79e-73	4.22603	3.61637	4.93848
Hepatomegaly	573.3	3.8e-20	1.65754	1.48825	1.84608
Acute and subacute necrosis of liver	573.4	2.18e-49	4.04973	3.36386	4.87544
Jaundice (not of newborn)	573.5	7.95e-13	1.67715	1.45585	1.93209
Nonspecific elevation of levels of transaminase or lactic acid dehydrogenase [LDH]	573.6	1.24e-31	1.78118	1.61703	1.96199
Abnormal results of function study of liver	573.7	7.31e-32	1.87308	1.68687	2.07985
Abnormal serum enzyme levels	573.9	9.18e-25	1.57618	1.44514	1.71911
Cholelithiasis and cholecystitis	574	1.87e-46	1.9729	1.79758	2.16532
Cholelithiasis	574.1	7.62e-38	1.90849	1.72945	2.10606
Cholelithiasis with acute cholecystitis	574.11	1.71e-07	2.11312	1.59633	2.79722
Cholelithiasis with other cholecystitis	574.12	3.51e-10	1.95049	1.58311	2.40314
Calculus of bile duct	574.2	4.24e-18	2.19992	1.84085	2.62901
Cholecystitis without cholelithiasis	574.3	6.64e-13	1.97976	1.64331	2.3851
Other biliary tract disease	575	1.2e-38	1.8619	1.69535	2.0448
Cholangitis	575.1	2.54e-10	2.24059	1.74496	2.87701
Obstruction of bile duct	575.2	4.37e-22	2.31237	1.95078	2.74098
Cholesterolosis of gallbladder	575.6	0.014774	1.31622	1.05534	1.64159
Other disorders of gallbladder	575.7	3.9e-16	1.85203	1.59667	2.14824
Other disorders of biliary tract	575.8	2.87e-15	1.80971	1.56195	2.09678
Nonspecific abnormal findings on radiological and other examination of biliary tract	575.9	6.42e-09	1.81229	1.48268	2.21518
Diseases of pancreas	577	1.49e-10	1.44325	1.29001	1.61469
Acute pancreatitis	577.1	4.61e-07	1.57618	1.32065	1.88115
Chronic pancreatitis	577.2	0.070584	1.28692	0.979043	1.6916
Cyst and pseudocyst of pancreas	577.3	3.39e-05	1.47595	1.22781	1.77425
Gastrointestinal hemorrhage	578	2.63e-16	1.39697	1.28955	1.51333
Hematemesis	578.1	4.92e-10	1.91854	1.56253	2.35568
Blood in stool	578.2	2.57e-21	1.68128	1.51003	1.87196
Hemorrhage of rectum and anus	578.8	0.07147	1.10092	0.991634	1.22226
Hemorrhage of gastrointestinal tract	578.9	2.06e-28	2.02512	1.78699	2.29497
Other symptoms involving abdomen and pelvis	579	5.85e-28	1.63415	1.49677	1.78414
Splenomegaly	579.2	3.39e-39	2.26572	2.00472	2.5607
Nonspecific abnormal findings in stool contents	579.8	0.757121	1.01995	0.899948	1.15595
Nephritis; nephrosis; renal sclerosis	580	6.88e-63	2.35772	2.13244	2.60681
Glomerulonephritis	580.1	2.1e-10	2.18295	1.71575	2.77737
Non-proliferative glomerulonephritis	580.12	1.07e-06	2.17307	1.59086	2.96834
Nephrotic syndrome without mention of glomerulonephritis	580.2	1.8e-20	2.35153	1.96276	2.81732
Nephritis and nephropathy without mention of glomerulonephritis	580.3	4.84e-53	2.35444	2.11028	2.62684
Nephritis and nephropathy in diseases classified elsewhere	580.31	7.76e-52	2.75148	2.41376	3.13646
Nephritis and nephropathy with pathological lesion	580.32	9.43e-23	2.02846	1.76135	2.33607
Renal sclerosis, NOS	580.4	7.49e-23	2.79038	2.2746	3.42313
Renal failure	585	3.7e-101	2.11046	1.97062	2.26023
Acute renal failure	585.1	5.7e-102	2.28652	2.12002	2.4661
Renal failure NOS	585.2	1.13e-31	2.56532	2.19111	3.00344
Chronic renal failure [CKD]	585.3	2.7e-82	2.10205	1.94866	2.26752
Renal dialysis	585.31	6.2e-103	3.08068	2.78092	3.41275
End stage renal disease	585.32	3e-114	3.47225	3.11867	3.86593
Chronic Kidney Disease, Stage III	585.33	1.11e-31	1.74433	1.58925	1.91454
Chronic Kidney Disease, Stage IV	585.34	4.66e-29	2.21315	1.92562	2.54362
Chronic kidney disease, Stage I or II	585.4	2.72e-27	1.81786	1.63136	2.02568
Other disorders of the kidney and ureters	586	9.53e-37	1.60989	1.4955	1.73302
Anatomical abnormatilies of kidney and ureters	586.1	6.96e-10	2.68299	1.96064	3.67147
Vesicoureteral reflux	586.12	3.76e-07	2.76879	1.86923	4.10126
Cyst of kidney, acquired	586.2	0.055699	1.12558	0.997124	1.27059
Vascular disorders of kidney/hypertrophy	586.3	6.33e-06	2.47571	1.67031	3.66947
Stricture/obstruction of ureter	586.4	0.017629	1.19806	1.03197	1.39088
Kidney replaced by transpant	587	1.16e-62	3.16135	2.76205	3.61838
Disorders resulting from impaired renal function	588	4.8e-56	2.58027	2.29356	2.90282
Secondary hyperparathyroidism (of renal origin)	588.2	1.23e-56	2.64579	2.34601	2.98386
Abnormal results of function study of kidney	589	2.39e-14	1.9505	1.64282	2.3158
Pyelonephritis	590	3.33e-29	2.12384	1.86195	2.42256
Urinary tract infection	591	4.99e-28	1.47637	1.37715	1.58273
Cystitis and urethritis	592	4.66e-09	1.29451	1.18741	1.41127
Cystitis	592.1	1.16e-10	1.33452	1.2224	1.45693
Acute cystitis	592.11	5.87e-14	1.43851	1.30829	1.58168
Chronic cystitis	592.12	0.165015	0.66574	0.374861	1.18233
Chronic interstitial cystitis	592.13	0.181556	0.738832	0.473908	1.15185
Urethritis and urethral syndrome	592.2	0.5149	0.900619	0.657242	1.23412
Hematuria	593	1.9e-06	1.24333	1.13675	1.35989
Gross hematuria	593.1	0.202987	1.11237	0.944165	1.31053
Microscopic hematuria	593.2	0.916768	0.993424	0.877803	1.12427
Urinary calculus	594	0.40636	1.04261	0.944808	1.15054
Calculus of kidney	594.1	0.734018	0.981777	0.882959	1.09165
Calculus of lower urinary tract	594.2	0.54877	1.11106	0.787472	1.56761
Calculus of ureter	594.3	0.201696	0.835992	0.634997	1.10061
Renal colic	594.8	0.085475	1.30384	0.963622	1.76417
Hydronephrosis	595	3e-08	1.46543	1.28016	1.67752
Other disorders of bladder	596	0.002305	1.18367	1.06204	1.31924
Bladder neck obstruction	596.1	0.993936	0.998731	0.719843	1.38567
Functional disorders of bladder	596.5	0.00234	1.22347	1.07444	1.39317
Other disorders of urethra and urinary tract	597	0.048551	1.25521	1.00145	1.57326
Urethral stricture (not specified as infectious)	597.1	0.033888	1.44693	1.02851	2.03556
Urinary complications NEC	597.2	6.35e-05	1.58422	1.26443	1.98489
Urethral hypermobility/ISD	597.8	0.907699	1.03199	0.606004	1.75743
Abnormal findings on examination of urine	598	0.001495	1.20016	1.07235	1.3432
Other cells and casts in urine	598.4	0.062656	1.53991	0.977452	2.42603
Other nonspecific findings on examination of urine	598.9	0.001108	1.20823	1.07841	1.35369
Other symptoms/disorders or the urinary system	599	4.23e-13	1.25195	1.17814	1.33038
Urinary obstruction	599.1	0.751692	1.02886	0.862606	1.22716
Retention of urine	599.2	0.001828	1.17434	1.06147	1.29922
Dysuria	599.3	1.79e-11	1.30553	1.20789	1.41106
Urinary incontinence	599.4	7.72e-09	1.35323	1.22118	1.49954
Frequency of urination and polyuria	599.5	0.011344	1.11377	1.02464	1.21066
Oliguria and anuria	599.6	4.87e-38	3.46461	2.86829	4.1849
Other symptoms involving urinary system	599.8	0.565288	1.03836	0.913319	1.18053
Other abnormality of urination	599.9	0.07027	1.11442	0.991075	1.25312
Hyperplasia of prostate	600	0.812503	1.01479	0.898854	1.14568
Inflammatory diseases of prostate	601	0.080129	1.17567	0.980764	1.4093
Prostatitis	601.1	0.482628	0.91285	0.707698	1.17747
Acute prostatitis	601.11	0.597946	1.09823	0.775279	1.5557
Chronic prostatitis	601.12	0.493697	1.13749	0.786571	1.64496
Orchitis and epididymitis	601.3	0.853456	0.965152	0.662434	1.40621
Balanoposthitis	601.4	1.42e-07	2.6197	1.8301	3.74997
Other disorders of prostate	602	0.104198	0.72137	0.486475	1.06968
Other disorders of testis	603	0.968483	0.995224	0.784851	1.26199
Hydrocele	603.1	0.172628	1.21277	0.919133	1.60022
Spermatocele	603.2	0.274408	0.806611	0.548642	1.18588
Disorders of penis	604	0.002703	1.38402	1.11923	1.71146
Peyronie's disease	604.3	0.157712	0.668579	0.382465	1.16873
Erectile dysfunction [ED]	605	0.059587	0.888604	0.785858	1.00478
Other disorders of male genital organs	608	0.648098	1.03569	0.890899	1.20401
Male infertility and abnormal spermatozoa	609	0.010228	0.595487	0.400914	0.884491
Infertility, male	609.1	0.050881	0.583949	0.340294	1.00206
Abnormal spermatozoa	609.2	0.045259	0.575068	0.334589	0.988386
Benign mammary dysplasias	610	2.79e-06	0.722405	0.630533	0.827663
Cystic mastopathy	610.1	0.000443	0.758886	0.650612	0.885178
Fibroadenosis of breast	610.2	0.04491	0.663717	0.444639	0.990737
Fibrosclerosis of breast	610.3	0.186704	0.798101	0.571051	1.11543
Benign neoplasm of breast	610.4	0.002252	0.641419	0.482397	0.852861
Other specified benign mammary dysplasias	610.8	0.016061	0.739243	0.578052	0.945381
Abnormal findings on mammogram or breast exam	611	1.45e-10	0.751462	0.688596	0.820067
Abnormal mammogram	611.1	7.15e-06	0.798564	0.723865	0.880971
Mammographic microcalcification	611.11	0.000471	0.620257	0.474569	0.81067
Lump or mass in breast	611.3	3.73e-06	0.765705	0.683811	0.857405
Breast conditions, congenital or relating to hormones	612	0.191789	0.869524	0.704872	1.07264
Hypertrophy of breast (Gynecomastia)	612.2	0.119938	0.820663	0.639703	1.05281
Other nonmalignant breast conditions	613	0.03877	0.899974	0.81437	0.994576
Inflammatory disease of breast	613.1	0.001403	0.630749	0.47538	0.836898
Mastodynia	613.5	0.099922	1.11031	0.980182	1.25772
Other signs and symptoms in breast	613.7	0.066031	0.786983	0.609593	1.01599
Other specified disorders of breast	613.8	0.149077	0.890468	0.760638	1.04246
Breast disorder NOS	613.9	0.590842	0.912191	0.652486	1.27526
Inflammatory diseases of female pelvic organs	614	0.552033	1.03	0.93439	1.1354
Pelvic peritoneal adhesions, female (postoperative) (postinfection)	614.1	0.001017	1.63099	1.21822	2.18362
Pelvic inflammatory disease (PID)	614.3	0.062563	1.35448	0.984211	1.86404
Pelvic inflammatory disease, NOS	614.33	0.085574	1.48903	0.945776	2.34434
Inflammatory disease of cervix, vagina, and vulva	614.5	0.804634	1.013	0.914441	1.12219
Cervicitis and endocervicitis	614.51	0.052351	0.837991	0.700968	1.0018
Vaginitis and vulvovaginitis	614.52	0.047889	1.12428	1.00109	1.26262
Cyst or abscess of Bartholin's gland	614.53
Abscess or ulceration of vulva	614.54	0.036613	1.52145	1.02646	2.25513
Endometriosis	615	0.17061	0.886167	0.745492	1.05339
Disorders secondary to childbirth, surgery, trauma	617	0.000489	1.19732	1.08204	1.32488
Genital prolapse	618	0.096866	1.14706	0.975535	1.34875
Prolapse of vaginal walls	618.1	0.030603	1.22583	1.01923	1.47432
Uterine/Uterovaginal prolapse	618.2
Prolapse of vaginal vault after hysterectomy	618.5	0.032525	1.70076	1.04519	2.76751
Noninflammatory female genital disorders	619	0.277429	0.95805	0.886751	1.03508
Noninflammatory disorders of ovary, fallopian tube, and broad ligament	619.1	0.023542	1.20832	1.02578	1.42335
Disorders of uterus, NEC	619.2	0.230602	0.890803	0.737357	1.07618
Noninflammatory disorders of cervix	619.3	6.66e-07	0.665643	0.566954	0.781509
Noninflammatory disorders of vagina	619.4	0.002546	1.15875	1.053	1.27512
Noninflammatory disorders of vulva and perineum	619.5	0.226849	1.12793	0.92788	1.3711
Dysplasia of female genital organs	620	0.880587	1.02545	0.738812	1.42329
Dysplasia of cervix	620.1	0.475673	0.868189	0.588758	1.28024
Endometrial hyperplasia	621	0.349728	0.815745	0.532325	1.25006
Polyp of female genital organs	622	0.059588	0.855002	0.726416	1.00635
Polyp of corpus uteri	622.1	0.544731	0.945625	0.789123	1.13316
Mucous polyp of cervix	622.2	0.027684	0.711277	0.5252	0.963281
Hypertrophy of female genital organs	623	0.579567	0.946438	0.778954	1.14993
Symptoms involving female genital tract	624	0.432989	1.0558	0.921798	1.20928
Dystrophy of female genital tract	624.1	0.571525	0.837487	0.453078	1.54804
stress incontinence, female	624.9	3.05e-08	1.49548	1.29697	1.72437
Pain and other symptoms associated with female genital organs	625	0.201869	1.06569	0.966489	1.17508
Dyspareunia	625.1	0.03618	0.810328	0.665587	0.986544
Disorders of menstruation and other abnormal bleeding from female genital tract	626	0.794482	0.988465	0.905836	1.07863
Irregular menstrual cycle/bleeding	626.1	0.432907	0.962659	0.875318	1.05871
Absent or infrequent menstruation	626.11	0.032575	0.844497	0.723246	0.986076
Excessive or frequent menstruation	626.12
Irregular menstrual cycle	626.13	0.355706	0.946435	0.842078	1.06373
Irregular menstrual bleeding	626.14
Infertility, female, associated with anovulation	626.15	0.393462	0.849683	0.584489	1.2352
Dysmenorrhea	626.2	0.3175	0.90643	0.747615	1.09898
Premenstrual tension syndromes	626.4
Infertility, female	626.8	2.19e-08	0.503823	0.396286	0.640543
Menopausal and postmenopausal disorders	627	7.39e-06	0.827064	0.76117	0.898663
Postmenopausal bleeding	627.1	0.431537	1.07655	0.895794	1.29379
Symptomatic menopause	627.2	4.95e-10	0.743813	0.677587	0.816512
Need for Hormone replacement therapy (postmenopausal)	627.22	0.000615	0.806211	0.712708	0.91198
Postmenopausal atrophic vaginitis	627.3	0.018671	0.8403	0.726884	0.971413
Premenopausal menorrhagia	627.4	0.261331	1.19246	0.877117	1.62117
Premature menopause and other ovarian failure	627.5	0.005105	0.646876	0.476886	0.87746
Ovarian cyst	628	0.850284	1.01272	0.888125	1.1548
Miscarriage; stillbirth	634	8.95e-05	0.702707	0.588993	0.838374
Missed abortion/Hydatidiform mole	634.1	0.00055	0.583355	0.429699	0.791955
Hemorrhage during pregnancy; childbirth and postpartum	635	0.045216	0.814804	0.666809	0.995645
Antepartum hemorrhage, abruptio placentae, and placenta previa	635.2	0.229421	0.870233	0.693735	1.09163
Placenta previa and abruptio placenta	635.3	0.015854	0.663233	0.475083	0.925898
Early or threatened labor; hemorrhage in early pregnancy	636	0.048374	0.834467	0.697236	0.998708
Threatened premature labor	636.1	0.232692	0.754717	0.475416	1.1981
Hemorrhage in early pregnancy	636.3	0.357405	0.895738	0.708504	1.13245
Other high-risk pregnancy	638	0.000693	0.751629	0.637321	0.886437
Hypertension complicating pregnancy, childbirth, and the puerperium	642	0.178515	0.862466	0.695227	1.06993
Preeclampsia and eclampsia	642.1	0.637768	0.930531	0.689544	1.25574
Excessive vomiting in pregnancy	643	9.55e-05	0.580134	0.441307	0.762634
Hyperemesis gravidarum	643.1	0.118764	0.705955	0.455807	1.09339
Anemia during pregnancy	644	0.159226	0.84787	0.673813	1.06689
Late pregnancy and failed induction	645	1.02e-05	0.548076	0.419607	0.715877
Other complications of pregnancy NEC	646	0.072523	0.870851	0.748856	1.01272
Infectious and parasitic complications affecting pregnancy	647	0.37819	1.11933	0.871106	1.43828
Infections of genitourinary tract during pregnancy	647.1	0.308957	1.17675	0.860034	1.61011
Other conditions or status of the mother complicating pregnancy, childbirth, or the puerperium	649	0.000465	0.774088	0.670683	0.893434
Diabetes or abnormal glucose tolerance complicating pregnancy	649.1	0.145354	1.17145	0.946721	1.44951
Normal delivery	650	0.000144	0.698966	0.581084	0.840761
Multiple gestation	651	3.11e-07	0.433437	0.31466	0.59705
Problems associated with amniotic cavity and membranes	653	0.000665	0.701163	0.571523	0.860211
Other and unspecified complications of birth; puerperium affecting management of mother	654	4.06e-07	0.657626	0.559193	0.773386
Abnormality of organs and soft tissues of pelvis complicating pregnancy, childbirth, or the puerperium	654.1	0.17555	0.827617	0.629412	1.08824
Rhesus isoimmunization in pregnancy	654.2	0.001402	0.280882	0.128867	0.612219
Known or suspected fetal abnormality affecting management of mother	655	3.48e-06	0.698717	0.600529	0.812959
Abnormality in fetal heart rate or rhythm	655.1	0.000123	0.667269	0.542791	0.820293
Other perinatal conditions of fetus or newborn	656	0.367791	1.08355	0.909934	1.29029
Fetal distress and abnormal forces of labor	661	0.133184	0.840532	0.670012	1.05445
Obstetrical/birth trauma	665	1.83e-07	0.623157	0.521686	0.744365
Complications of labor and delivery NEC	669	0.000125	0.627544	0.494594	0.796233
Venous/cerebrovascular complications embolism in pregnancy and the puerperium	671	0.889	0.98184	0.759046	1.27003
Other complications of the puerperium NEC	674	0.638949	0.917546	0.640479	1.31447
Other disorders of the breast associated with childbirth and disorders of lactation	676	0.008709	0.616297	0.429271	0.884807
Superficial cellulitis and abscess	681	3.33e-08	1.25929	1.16037	1.36666
Cellulitis and abscess of fingers/toes	681.1	0.417552	1.06893	0.909823	1.25587
Cellulitis and abscess of face/neck	681.2	0.042995	1.27563	1.0077	1.61478
Cellulitis and abscess of arm/hand	681.3	0.08485	1.18817	0.97659	1.4456
Cellulitis and abscess of leg, except foot	681.5	5.29e-06	1.37589	1.1993	1.57849
Cellulitis and abscess of foot, toe	681.6	2.32e-05	1.75258	1.35146	2.27275
Cellulitis and abscess of trunk	681.7	2.95e-09	1.58569	1.36174	1.84647
Other local infections of skin and subcutaneous tissue	686	0.569791	1.03138	0.927146	1.14733
Carbuncle and furuncle	686.1	0.148356	0.812543	0.61319	1.07671
Impetigo	686.2	0.048971	0.771756	0.596304	0.998832
Pilonidal cyst	686.3	0.989961	0.997036	0.627863	1.58328
Pyogenic granuloma	686.4	0.859671	0.96308	0.634658	1.46145
Pyoderma	686.5	0.385088	1.26537	0.743971	2.15219
Symptoms affecting skin	687	0.247703	1.04912	0.9672	1.13797
Rash and other nonspecific skin eruption	687.1	0.849932	0.993057	0.923909	1.06738
Localized superficial swelling, mass, or lump	687.2	0.002119	1.15378	1.05318	1.264
Changes in skin texture	687.3	0.147031	0.821384	0.629574	1.07163
Disturbance of skin sensation	687.4	0.064602	1.07467	0.995647	1.15996
Disorder of skin and subcutaneous tissue NOS	689	3.95e-16	0.723986	0.669816	0.782536
Erythematosquamous dermatosis	690	1.23e-08	0.674585	0.589129	0.772436
Seborrheic dermatitis	690.1	3.13e-08	0.681991	0.595537	0.780996
Congenital anomalies of skin	691	0.023474	0.773199	0.618948	0.965892
Dyschromia and Vitiligo	694	2.82e-27	0.618983	0.567462	0.675181
Vitiligo	694.1	0.009829	1.5524	1.11174	2.16772
Other dyschromia	694.2	2.26e-30	0.594194	0.543553	0.649553
Erythematous conditions	695	0.015387	0.888867	0.808078	0.977733
Bullous dermatoses	695.2	0.089023	0.510926	0.235631	1.10786
Rosacea	695.3	1.33e-05	0.690806	0.584889	0.815902
Lupus (localized and systemic)	695.4	1.47e-05	1.47587	1.23758	1.76004
Cutaneous lupus erythematosus	695.41	1.61e-05	1.97575	1.44987	2.69235
Systemic lupus erythematosus	695.42	1.37e-05	1.48557	1.24282	1.77574
Prurigo and Lichen	695.7	0.022633	0.772924	0.61938	0.96453
Other specified erythematous conditions	695.8	0.589496	0.952423	0.797866	1.13692
Unspecified erythematous condition	695.9	0.089301	0.764575	0.560973	1.04208
Psoriasis and related disorders	696	8.98e-08	0.644255	0.548349	0.756936
Pityriasis	696.3	0.760959	1.06936	0.694225	1.64719
Psoriasis	696.4	5.2e-08	0.61926	0.521134	0.735862
Psoriasis vulgaris	696.41	3.51e-08	0.602703	0.503433	0.721547
Psoriatic arthropathy	696.42	0.020687	0.671089	0.478674	0.94085
Sarcoidosis	697	0.009389	0.53382	0.332431	0.857212
Pruritus and related conditions	698	0.001591	1.15501	1.05618	1.26309
Viral hepatitis	70	1.74e-14	1.66444	1.46122	1.89593
Corns and callosities	700	0.006925	0.733328	0.585507	0.918468
Viral hepatitis A	70.1	0.19174	1.40149	0.844315	2.32634
Other hypertrophic and atrophic conditions of skin	701	7.68e-06	0.840045	0.778288	0.906703
Keratoderma, acquired	701.1	0.065599	0.867529	0.745736	1.00921
Scar conditions and fibrosis of skin	701.2	2.53e-14	0.601472	0.52775	0.685492
Circumscribed scleroderma	701.3	0.656293	0.935048	0.695639	1.25685
Keloid scar	701.4	0.000626	0.712701	0.586967	0.865368
Abnormal granulation tissue	701.5	0.815752	0.96851	0.739977	1.26762
Acquired acanthosis nigricans	701.6	4.52e-06	2.07945	1.52075	2.84341
Viral hepatitis B	70.2	0.528736	1.07436	0.859468	1.34299
Degenerative skin conditions and other dermatoses	702	9.26e-64	0.467696	0.428145	0.5109
Actinic keratosis	702.1	6.73e-68	0.236256	0.200839	0.27792
Seborrheic keratosis	702.2	3.47e-52	0.489665	0.446597	0.536886
Viral hepatitis C	70.3	1.66e-23	2.27531	1.93643	2.67349
Diseases of nail, NOS	703	0.000283	1.2487	1.10761	1.40775
Ingrowing nail	703.1	1.33e-05	1.39225	1.19958	1.61586
Chronic hepatitis	70.4	4.69e-10	2.18066	1.70629	2.78692
Diseases of hair and hair follicles	704	1.04e-06	0.798094	0.729041	0.873688
Alopecia	704.1	0.137195	0.913129	0.810003	1.02938
Alopecia Areata	704.11	0.456255	0.850784	0.556152	1.3015
Telogen effluvium	704.12	0.396056	0.869689	0.629985	1.2006
Hirsutism	704.2	0.765823	0.957049	0.716922	1.27761
Other specified diseases of hair and hair follicles	704.8	1.45e-07	0.712712	0.628195	0.808599
Disorders of sweat glands	705	0.485343	1.08303	0.865627	1.35505
Dyshidrosis	705.1	0.459353	0.869123	0.599394	1.26023
Hidradenitis	705.3	0.000881	1.82755	1.28099	2.60729
Hyperhidrosis	705.8	0.261993	0.914542	0.782374	1.06904
Diseases of sebaceous glands	706	5.44e-22	0.675426	0.62363	0.731525
Acne	706.1	1.12e-16	0.61266	0.545659	0.687889
Sebaceous cyst	706.2	1.3e-10	0.675721	0.599595	0.761512
Other specified diseases of sebaceous glands	706.8	0.000285	0.774638	0.674833	0.889205
Chronic ulcer of skin	707	2.96e-10	1.48476	1.31298	1.67901
Decubitus ulcer	707.1	2.55e-12	2.00543	1.65042	2.43681
Chronic ulcer of leg or foot	707.2	1.79e-09	1.7005	1.43039	2.02163
Chronic ulcer of unspecified site	707.3	0.052524	1.19605	0.998049	1.43334
Hepatitis NOS	70.9	1.24e-19	1.96682	1.69923	2.27655
Diffuse diseases of connective tissue	709	0.009967	1.1867	1.04184	1.35171
Sicca syndrome	709.2	0.103889	1.16233	0.969607	1.39336
Systemic sclerosis	709.3	0.001449	1.55602	1.18535	2.04262
Dermatomyositis	709.5	0.000956	1.90321	1.29913	2.7882
Other specified diffuse diseases of connective tissue	709.6	0.151648	1.25523	0.919952	1.71271
Unspecified diffuse connective tissue disease	709.7	0.900768	1.01286	0.828584	1.23811
Human immunodeficiency virus [HIV] disease	71	0.000852	1.55928	1.20102	2.02441
Osteomyelitis, periostitis, and other infections involving bone	710	1.54e-10	1.88722	1.55371	2.29233
Osteomyelitis	710.1	2.52e-10	1.88537	1.54906	2.29469
Acute osteomyelitis	710.11	2.34e-05	1.87929	1.40293	2.51741
Chronic osteomyelitis	710.12	4.4e-09	2.26803	1.7253	2.98149
Unspecified osteomyelitis	710.19	3.36e-09	1.92708	1.55048	2.39516
HIV infection, symptomatic	71.1	0.001327	1.54545	1.18475	2.01597
Arthropathy associated with infections	711	0.032032	1.34812	1.02597	1.77141
Pyogenic arthritis	711.1	0.000789	1.73669	1.25819	2.39717
Arthropathy associated with other disorders classified elsewhere	713	0.391846	1.2005	0.790141	1.82399
Rheumatoid arthritis and other inflammatory polyarthropathies	714	0.01189	1.169	1.03508	1.32024
Rheumatoid arthritis	714.1	0.000901	1.27629	1.10509	1.474
Juvenile rheumatoid arthritis	714.2	0.600894	0.870669	0.518203	1.46287
Other inflammatory spondylopathies	715	0.189143	0.908988	0.78832	1.04813
Sacroiliitis NEC	715.1	0.339997	0.920615	0.776766	1.0911
Ankylosing spondylitis	715.2	0.005269	0.53819	0.348277	0.831662
Spinal enthesopathy	715.3	0.443	0.781295	0.415878	1.46779
Other arthropathies	716	0.571724	1.02258	0.946427	1.10486
Unspecified polyarthropathy or polyarthritis	716.1	0.510903	1.10762	0.816683	1.50219
Arthropathy NOS	716.9	0.829958	1.00866	0.932337	1.09123
Polymyalgia Rheumatica	717	0.602416	0.890439	0.575431	1.37789
Spinal stenosis	720	0.001651	0.845866	0.762116	0.938818
Spinal stenosis of lumbar region	720.1	0.001346	0.800316	0.698425	0.917072
Spondylosis and allied disorders	721	0.385511	0.966142	0.89383	1.0443
Spondylosis without myelopathy	721.1	0.404042	0.966967	0.893605	1.04635
Spondylosis with myelopathy	721.2	0.419248	0.899303	0.695117	1.16347
Other allied disorders of spine	721.8	0.757527	1.0353	0.830647	1.29038
Intervertebral disc disorders	722	0.001796	0.88931	0.826171	0.957274
Displacement of intervertebral disc	722.1	0.006339	0.864144	0.778133	0.959662
Degeneration of intervertebral disc	722.6	0.02236	0.912299	0.843203	0.987056
Intervertebral disc disorder with myelopathy	722.7	0.669579	1.0796	0.759424	1.53477
Postlaminectomy syndrome	722.8	0.494493	0.915751	0.711413	1.17878
Other and unspecified disc disorder	722.9	0.039248	0.834278	0.702264	0.99111
Other disorders of cervical region	723	0.98858	0.998827	0.850533	1.17298
Torticollis	723.1	0.858754	1.0258	0.774852	1.35802
Other and unspecified disorders of back	724	0.070195	0.905561	0.81336	1.00821
Disorders of sacrum	724.1	0.148986	0.907603	0.795633	1.03533
Disorders of coccyx	724.2	0.178424	0.910721	0.794745	1.04362
Other symptoms referable to back	724.8	0.353303	0.911754	0.750163	1.10815
Other unspecified back disorders	724.9	0.447623	0.922936	0.750377	1.13518
Peripheral enthesopathies and allied syndromes	726	0.001216	0.890796	0.830523	0.955442
Enthesopathy	726.1	0.000525	0.859366	0.788813	0.93623
Synoviopathy	726.2	0.401822	0.921198	0.760355	1.11607
Bursitis	726.3	0.064992	0.855958	0.725619	1.00971
Calcaneal spur; Exostosis NOS	726.4	0.00731	1.24847	1.06159	1.46824
Other disorders of synovium, tendon, and bursa	727	0.000666	0.873673	0.808294	0.944341
Synovitis and tenosynovitis	727.1	0.092811	0.921697	0.838097	1.01364
Bursitis disorders	727.2	0.173898	0.759438	0.510784	1.12914
Ganglion and cyst of synovium, tendon, and bursa	727.4	1.54e-07	0.617863	0.516172	0.739588
Rupture of synovium	727.5	0.656632	1.05157	0.842471	1.31258
Rupture of tendon, nontraumatic	727.6	0.555897	1.07315	0.848448	1.35736
Contracture of tendon (sheath)	727.7	0.495572	0.839419	0.507383	1.38874
Disorders of muscle, ligament, and fascia	728	0.029529	0.699208	0.506598	0.96505
Laxity of ligament or hypermobility syndrome	728.2	0.012112	0.564897	0.36158	0.882539
Fasciitis	728.7	0.211204	0.926743	0.822553	1.04413
Contracture of palmar fascia [Dupuytren's disease]	728.71	1.04e-06	0.413325	0.289956	0.589185
Other disorders of soft tissues	729	1.67e-18	1.39607	1.29584	1.50405
Panniculitis	729.3	0.59936	0.849523	0.462304	1.56107
Osteitis deformans and osteopathies associated with other disorders classified elsewhere	731	0.341348	1.09349	0.909627	1.31451
Osteochondropathies	732	0.822053	1.05746	0.649838	1.72078
Other disorders of bone and cartilage	733	0.93995	1.00316	0.924056	1.08904
Cyst of bone	733.2	0.697551	0.915218	0.585439	1.43076
Aseptic necrosis of bone	733.4	0.268516	1.15527	0.894644	1.49181
Costochondritis	733.6	0.101116	1.1856	0.967265	1.45322
Malunion and nonunion of fracture	733.8	0.75503	1.04754	0.782469	1.4024
Chondromalacia	733.9	0.100821	0.814185	0.636921	1.04078
Acquired foot deformities	735	0.07994	0.917081	0.832397	1.01038
Flat foot	735.1	0.151042	0.853274	0.687105	1.05963
Acquired toe deformities	735.2	0.229084	0.895089	0.747183	1.07227
Hammer toe (acquired)	735.21	0.320617	1.11121	0.902449	1.36826
Hallux rigidus	735.23	0.005685	0.449282	0.254827	0.792124
Hallux valgus (Bunion)	735.3	0.005688	0.792413	0.67194	0.934486
Other acquired deformities of limbs	736	0.231178	0.88015	0.714166	1.08471
Acquired deformities of finger	736.2	0.08408	0.640687	0.386608	1.06174
Genu valgum or varum (acquired)	736.4	0.055766	1.60829	0.988368	2.61705
Unequal leg length (acquired)	736.6	0.167411	0.742864	0.487127	1.13286
Curvature of spine	737	0.003076	0.80845	0.702272	0.93068
Kyphosis (acquired)	737.1	0.681268	1.06841	0.779127	1.4651
Kyphoscoliosis and scoliosis	737.3	0.000676	0.766597	0.657675	0.893558
Other acquired musculoskeletal deformity	738	0.667697	0.972101	0.8543	1.10615
Acquired spondylolisthesis	738.4	0.876966	1.01253	0.864837	1.18545
Contracture of joint	739	0.487947	1.11166	0.824254	1.49928
Osteoarthrosis	740	0.307668	1.03633	0.967661	1.10986
Osteoarthritis; localized	740.1	0.583266	1.02073	0.948593	1.09835
Osteoarthrosis, localized, primary	740.11	0.341022	1.03637	0.962893	1.11546
Osteoarthrosis, localized, secondary	740.12	0.445446	1.0798	0.886541	1.31518
Osteoarthrosis, generalized	740.2	0.011308	1.20104	1.04232	1.38393
Osteoarthrosis involving more than one site, but not specified as generalized	740.3	0.549573	0.921984	0.706613	1.203
Osteoarthrosis NOS	740.9	0.862756	1.00652	0.935055	1.08344
Symptoms and disorders of the joints	741	0.274364	1.04284	0.96728	1.1243
Stiffness of joint	741.2	2.98e-05	0.692173	0.582373	0.822673
Difficulty in walking	741.3	0.635633	1.06356	0.824263	1.37232
Joint effusions	741.4	1.76e-05	1.21139	1.10985	1.32222
Derangement of joint, non-traumatic	742	0.001737	0.777115	0.663665	0.909959
Pathological, developmental or recurrent dislocation	742.2	0.881413	0.956754	0.535236	1.71023
Articular cartilage disorder	742.8	0.041134	0.757407	0.580118	0.988877
Other derangement of joint	742.9	0.023595	0.805474	0.667893	0.971395
Osteoporosis, osteopenia and pathological fracture	743	0.204088	1.05097	0.973352	1.13478
Osteoporosis	743.1	0.067344	1.09982	0.993231	1.21786
Osteoporosis NOS	743.11	0.07944	1.09748	0.989134	1.21768
Senile osteoporosis	743.12	0.005253	0.799169	0.682761	0.935423
Other specified osteoporosis	743.13	0.028357	1.22249	1.02152	1.46299
Pathologic fracture	743.2	0.520934	1.06116	0.885251	1.27201
Pathologic fracture of vertebrae	743.21	0.25128	1.20898	0.874208	1.67194
Pathologic fracture of femur	743.22	0.402549	0.864104	0.613818	1.21644
Stress fracture	743.4	0.856629	0.969624	0.693856	1.35499
Osteopenia or other disorder of bone and cartilage	743.9	0.321998	0.958777	0.882137	1.04208
Pain in joint	745	0.014347	0.93021	0.87787	0.98567
Cardiac and circulatory congenital anomalies	747	8.86e-06	1.275	1.14543	1.41922
Cardiac congenital anomalies	747.1	1.83e-05	1.29973	1.15287	1.4653
Cardiac shunt/ heart septal defect	747.11	7.88e-06	1.41363	1.21449	1.64542
Valvular heart disease/ heart chambers	747.12	0.268005	1.12533	0.913149	1.38682
Congenital anomalies of great vessels	747.13	0.01322	1.34118	1.06327	1.69174
Congenital anomalies of peripheral vascular system	747.2	0.012214	1.32097	1.06252	1.64229
Anomalies of respiratory system, congenital	748	0.08308	1.47474	0.950416	2.28832
Congenital anomalies of face and neck	749	0.070591	1.29697	0.978396	1.71928
Digestive congenital anomalies	750	0.125844	1.13097	0.966074	1.32401
Upper gastrointestinal congenital anomalies	750.1	0.728226	0.962253	0.774521	1.19549
Esophageal atresia/tracheoesophageal fistula	750.11	0.459808	0.84075	0.53078	1.33174
Congenital anomalies of mouth/tongue	750.13	0.145352	1.24764	0.926304	1.68045
Congenital anomalies of esophagus	750.14	0.141644	0.690127	0.420849	1.1317
Lower gastrointestinal congenital anomalies	750.2	0.005136	1.3806	1.10145	1.73048
Congenital anomalies of intestine	750.21	0.862956	1.03045	0.732978	1.44866
Congenital anomaly of gallbladder, bile ducts, liver, pancreas	750.22	8.88e-05	1.82702	1.3516	2.46966
Genitourinary congenital anomalies	751	0.029328	1.16709	1.01566	1.34111
Congenital anomalies of genital organs	751.1	0.480338	0.882951	0.624882	1.2476
Congenital anomalies of female genital organs	751.11	0.091227	0.653278	0.398591	1.0707
Congenital anomalies of urinary system	751.2	0.000935	1.28758	1.10857	1.4955
Cystic kidney disease	751.21	0.045139	1.19622	1.00389	1.42539
Other specified congenital anomalies of kidney	751.22	3.44e-06	2.07285	1.52378	2.81978
Nervous system congenital anomalies	752	0.078022	1.24123	0.976051	1.57845
Neural tube defects	752.1	0.000557	2.02763	1.35729	3.02904
Other specified congenital anomalies of nervous system	752.2	0.672751	1.06614	0.792052	1.43506
Congenital anomalies of the eye	753	0.618209	0.89456	0.577178	1.38647
Congenital musculoskeletal deformities of spine	754	0.73289	0.957494	0.74611	1.22877
Spondylolisthesis, congenital	754.2	0.390233	0.870979	0.635559	1.1936
Congenital anomalies of limbs	755	0.809968	1.03017	0.808539	1.31255
Congenital deformities of feet	755.1	0.890176	1.02291	0.741698	1.41073
Other congenital anomalies of lower limb, including pelvic girdle	755.6	0.704709	0.9229	0.609453	1.39755
Other congenital musculoskeletal anomalies	756	0.010399	0.716087	0.554658	0.924499
Pectus and other congenital anomalies of ribs/sternum	756.2	0.464321	0.853222	0.557717	1.3053
Pectus excavatum	756.21	0.377432	0.812795	0.512964	1.28788
Congenital anomalies of muscle, tendon, fascia, and connective tissue	756.3	0.000269	0.329697	0.181498	0.598905
Congenital anomalies of the integument	757	0.687195	0.908043	0.567794	1.45219
Chromosomal anomalies and genetic disorders	758	0.025942	1.33946	1.03568	1.73235
Chromosomal anomalies	758.1	0.004654	1.4762	1.12721	1.93325
Other and unspecified congenital anomalies	759	0.009405	1.32942	1.07234	1.64813
Back pain	760	0.006412	1.08698	1.02371	1.15415
Cervicalgia	761	0.812693	0.991243	0.921684	1.06605
Thoracic or lumbosacral neuritis or radiculitis, unspecified	763	0.179181	0.93703	0.852195	1.03031
Sciatica	764	0.00763	1.13139	1.0333	1.23879
Cervical radiculitis	765	0.128664	0.911278	0.808354	1.02731
Neuralgia, neuritis, and radiculitis NOS	766	0.556374	1.03672	0.919341	1.16909
Cervicocranial/Cervicobrachial syndrome	767	0.300948	1.29914	0.791231	2.13309
Myalgia and myositis unspecified	770	0.760499	1.01174	0.938579	1.09061
Musculoskeletal symptoms referable to limbs	771	0.000314	1.20989	1.09078	1.34199
Swelling of limb	771.1	3.01e-18	1.39998	1.29791	1.51008
Cramp of limb	771.2	0.006743	1.22111	1.0568	1.41095
Symptoms of the muscles	772	0.13451	0.894544	0.773066	1.03511
Muscular wasting and disuse atrophy	772.1	0.171959	1.20658	0.921577	1.57973
Spasm of muscle	772.2	0.058272	1.12568	0.995862	1.27242
Muscle weakness	772.3	0.441542	1.05271	0.92362	1.19985
Rhabdomyolysis	772.4	0.287837	1.23885	0.834624	1.83885
Facial weakness	772.6	6.37e-10	2.02094	1.61682	2.52606
Pain in limb	773	0.584303	0.983588	0.926974	1.04366
Viral warts & HPV	78	7.72e-08	0.748274	0.673171	0.831755
Hypothermia/Chills	780	1.06e-10	1.79865	1.50514	2.14939
Symptoms involving nervous and musculoskeletal systems	781	1.27e-06	1.24521	1.1395	1.36074
Loss of height	781.1	0.373741	1.22589	0.782623	1.9202
Abnormal posture	781.2	0.196478	0.82193	0.610386	1.10679
Edema	782.3	3.39e-14	1.34677	1.24702	1.45451
Pallor and flushing	782.6	0.035239	0.835688	0.7071	0.987661
Fever of unknown origin	783	3.95e-54	1.7342	1.61752	1.8593
Postprocedural fever	783.1	0.123299	1.25061	0.941023	1.66205
Abdominal pain	785	1.94e-21	1.31755	1.24474	1.39462
Syncope and collapse	788	0.138283	1.0789	0.97582	1.19287
Nausea and vomiting	789	3.66e-21	1.34063	1.26148	1.42474
Persistent vomiting	789.1	0.001304	1.37645	1.13285	1.67243
Viral infection	79	1.39e-58	1.64942	1.55215	1.75277
Nonspecific findings on examination of blood	790	0.05629	1.09759	0.997507	1.20771
Elevated sedimentation rate	790.1	0.004014	1.35201	1.10091	1.66039
Other abnormal blood chemistry	790.6	8.28e-12	1.25052	1.17285	1.33333
Elevated C-reactive protein (CRP)	790.8	0.915789	1.01327	0.79355	1.29384
Abnormal arterial blood gases	790.9	0.628698	0.865452	0.481812	1.55456
Varicella infection	79.1	1.71e-15	0.588043	0.515982	0.670168
Gangrene	791	3.76e-07	1.67426	1.37239	2.04252
Infectious mononucleosis	79.2	0.202999	1.23516	0.892295	1.70977
Abnormal Papanicolaou smear of cervix and cervical HPV	792	0.361401	0.941326	0.826701	1.07184
Papanicolaou smear of cervix or vagina with atypical squamous cells	792.1	0.45841	0.943976	0.810538	1.09938
Nonspecific abnormal findings on radiological and other examination of musculoskeletal system	793	0.913863	1.01418	0.785845	1.30885
Nonspecific abnormal findings on radiological and other examination of other intrathoracic organs (echocardiogram, etc)	793.2	0.730226	1.02478	0.891673	1.17776
Abnormal results of other function studies (bladder, pancreas, placenta, spleen, etc)	794	0.00293	1.65876	1.18847	2.31517
Other and nonspecific abnormal cytological, histological and immunological findings	795	0.856823	1.01844	0.835099	1.24203
Abnormal tumor markers	795.8	0.1703	0.820022	0.617523	1.08892
Elevated carcinoembryonic antigen [CEA]	795.81	0.117175	0.668738	0.404254	1.10626
Elevated cancer antigen 125 [CA 125]	795.82	0.909505	1.02659	0.652953	1.61403
Elevated prostate specific antigen [PSA]	796	2.04e-07	0.618241	0.515672	0.741212
Shock	797	3.16e-60	2.63185	2.34391	2.95515
Cardiogenic shock	797.1	2.87e-19	2.21997	1.8651	2.64238
Malaise and fatigue	798	0.050389	1.06255	0.999897	1.12913
Chronic fatigue syndrome	798.1	0.004514	0.809547	0.699702	0.936636
Viremia, NOS	79.9	1.25e-07	1.42363	1.24889	1.62283
Intestinal infection	8	2.7e-34	1.75962	1.60705	1.92668
Postoperative infection	80	0.000214	1.41674	1.17812	1.70368
Fracture of lower limb	800	0.647015	1.03167	0.902787	1.17895
Fracture of neck of femur	800.1	0.177519	0.83036	0.633752	1.08796
Fracture of unspecified part of femur	800.2	0.303265	1.22684	0.831278	1.81063
Fracture of tibia and fibula	800.3	0.483552	1.09289	0.852425	1.40119
Fracture of patella	800.4	0.158891	0.708651	0.438885	1.14423
Fracture of ankle and foot	801	0.345347	1.07086	0.92892	1.23449
Fracture of foot	801.1	0.831232	1.02746	0.800867	1.31817
Fracture of pelvis	802	0.737447	1.07144	0.715731	1.60395
Fracture of upper limb	803	0.860193	1.01282	0.878945	1.16709
Fracture of humerus	803.1	0.86581	1.02199	0.794107	1.31527
Fracture of radius and ulna	803.2	0.875903	1.01752	0.818251	1.26531
Colles' fracture	803.21	0.308884	0.739719	0.413879	1.32209
Fracture of clavicle or scapula	803.3	0.17865	0.787515	0.556003	1.11543
Fracture of hand or wrist	804	0.430005	0.925977	0.76498	1.12086
Fracture of vertebral column without mention of spinal cord injury	805	0.772951	1.02734	0.85533	1.23394
Fracture of ribs	807	0.637684	0.930442	0.689255	1.25603
Fracture of unspecified bones	809	1.62e-07	1.18548	1.11236	1.2634
Infection/inflammation of internal prosthetic device; implant; and graft	81	3.46e-15	1.86584	1.5975	2.17926
Graft-versus-host disease	81.1	0.000155	2.05007	1.41327	2.97381
Concussion	817	0.000773	0.672099	0.533143	0.847272
Intracranial hemorrhage (injury)	818	0.02305	1.57206	1.06421	2.32224
Skull and face fracture and other intercranial injury	819	0.086166	0.840351	0.688939	1.02504
Dislocation	830	0.41439	1.05029	0.933555	1.18162
Internal derangement of knee	835	0.111406	0.888541	0.768225	1.0277
Traumatic arthropathy	836	0.299118	0.727557	0.399139	1.3262
Sprains and strains	840	0.008688	0.89889	0.830097	0.973383
Muscle/tendon sprain	840.1	0.392562	1.12326	0.86051	1.46625
Rotator cuff (capsule) sprain	840.2	0.90475	1.01096	0.845608	1.20866
Joint/ligament sprain	840.3	0.010805	0.766763	0.625134	0.940478
Sprains and strains of back and neck	841	0.516518	1.03402	0.934612	1.144
Other sprains and strains	842	0.993366	0.999586	0.90653	1.10219
Bacterial enteritis	8.5	7.16e-29	1.99156	1.76442	2.24795
Hemorrhage or hematoma complicating a procedure	850	8.92e-10	1.64571	1.4033	1.93
Complications of transplants and reattached limbs	851	3.11e-78	3.06382	2.72499	3.44477
Intestinal infection due to C. difficile	8.52	1.94e-06	1.56353	1.30071	1.87946
Complication of colostomy or enterostomy	853	0.006831	1.46536	1.11098	1.93279
Complications of cardiac/vascular device, implant, and graft	854	2.38e-21	2.00506	1.73663	2.31497
Complication of nervous system device, implant, and graft	855	0.024661	0.411045	0.189258	0.892741
Vascular complications of surgery and medical procedures	856	0.117718	1.47804	0.905937	2.41141
Mechanical complication of unspecified genitourinary device, implant, and graft	857	0.000235	1.4835	1.20228	1.83051
Complication of internal orthopedic device	858	0.769176	1.03375	0.828174	1.29037
Complication due to other implant and internal device	859	4.38e-08	1.53306	1.31561	1.78644
Viral Enteritis	8.6	1.58e-23	2.56684	2.13369	3.08794
Bone marrow or stem cell transplant	860	0.000205	1.5945	1.24639	2.03983
Open wounds of head; neck; and trunk	870	0.658618	1.02611	0.915239	1.15042
Open wound or laceration of eye or eyelid	870.1	0.943399	1.01665	0.644499	1.60368
Open wound of ear	870.2	0.863414	1.04567	0.628697	1.73918
Other open wound of head and face	870.3	0.394309	0.905032	0.719371	1.13861
Open wound of nose and sinus	870.4	0.927402	0.967882	0.479559	1.95345
Open wound of lip and mouth	870.5	0.66503	1.07553	0.773519	1.49547
Open wounds of extremities	871	0.02886	0.877457	0.780384	0.986606
Open wound of hand except finger(s)	871.1	0.029823	0.703763	0.512596	0.966224
Open wound of finger(s)	871.2	0.000667	0.686172	0.552356	0.852405
Open wound of foot except toe(s) alone	871.3	0.066047	1.40281	0.97781	2.01254
Open wound of toe(s)	871.4	0.86973	0.965528	0.634883	1.46837
Traumatic amputation	872	6.74e-08	2.88357	1.96304	4.23576
Non-healing surgical wound	875	0.005512	1.86483	1.20094	2.89572
Posttraumatic wound infection not elsewhere classified	876	0.093337	1.24999	0.963206	1.62217
Sexually transmitted infections (not HIV or hepatitis)	90	0.045314	1.19529	1.00373	1.42342
Gonococcal infections	90.2	0.380314	0.793289	0.472887	1.33078
Injuries to the nervous system	907	0.985785	1.00321	0.705291	1.42697
Superficial injury, infected	910	0.147513	1.475	0.871725	2.49578
Blister	911	0.02111	1.40914	1.05282	1.88606
Insect bite	912	4.06e-05	0.666411	0.548994	0.808941
Toxic effect of venom	913	0.009752	0.549001	0.348401	0.865102
Superficial injury without mention of infection	915	0.767602	1.02505	0.869913	1.20786
Contusion	916	0.00312	1.14978	1.04814	1.26127
Allergic reaction to food	930	0.000117	0.785761	0.695049	0.888313
Contact dermatitis and other eczema due to plants [except food]	931	0.015722	0.357232	0.154946	0.823609
Dermatitis due to solar radiation	938	7.28e-22	0.445049	0.377309	0.52495
Acute dermatitis due to solar radiation	938.1	0.323019	0.842467	0.599663	1.18358
Chronic dermatitis due to solar radiation	938.2	1.13e-24	0.335365	0.27216	0.413247
Atopic/contact dermatitis due to other or unspecified	939	1.38e-14	0.737118	0.682041	0.796643
Contact and allergic dermatitis of eyelid	939.1	0.157555	0.704966	0.434125	1.14478
Adverse reaction to serum or vaccine	941	2.93e-27	2.22737	1.92647	2.57527
Infusion and transfusion reaction	942	2.91e-05	1.73421	1.33968	2.24492
Anaphylactic shock NOS	946	0.541934	0.927832	0.729335	1.18035
Urticaria	947	0.039109	0.860844	0.746622	0.992541
Allergies, other	949	1.39e-05	0.835931	0.771021	0.906306
Spinal cord injury without evidence of spinal bone injury	952	0.186251	1.39878	0.850403	2.30077
Certain early complications of trauma or procedure	958	0.000367	1.77444	1.29429	2.43271
Poisoning by antibiotics	960	0.103573	0.935817	0.863979	1.01363
Allergy/adverse effect of penicillin	960.2	0.014756	0.883431	0.79966	0.975978
Poisoning by other anti-infectives	961	0.000415	1.41845	1.16823	1.72226
Poisoning/allergy of sulfonamides	961.1	1.08e-08	0.669653	0.583647	0.768332
Poisoning by hormones and synthetic substitutes	962	1.26e-46	2.58952	2.27371	2.94919
Adrenal cortical steroids causing adverse effects in therapeutic use	962.1	6.93e-51	2.84573	2.48235	3.26231
Hormones and synthetic substitutes causing adverse effects in therapeutic use	962.3	0.726473	0.90622	0.521944	1.57342
Poisoning by primarily systemic agents	963	0.107099	1.10333	0.978952	1.24351
Antineoplastic and immunosuppressive drugs causing adverse effects	963.1	0.03253	1.14038	1.01099	1.28632
Poisoning by agents primarily affecting blood constituents	964	1.56e-05	2.02741	1.4713	2.79371
Anticoagulants causing adverse effects	964.1	0.000907	1.94173	1.31206	2.87359
Poisoning by analgesics, antipyretics, and antirheumatics	965	3.29e-06	1.34429	1.18673	1.52277
Opiates and related narcotics causing adverse effects in therapeutic use	965.1	0.00065	1.19113	1.0772	1.31711
Adverse effects of sedatives or other central nervous system depressants and anesthetics	967	0.338114	1.11143	0.895371	1.37962
Poisoning by psychotropic agents	969	0.806246	1.05633	0.681743	1.63673
Poisoning by agents primarily affecting the cardiovascular system	972	0.182265	1.25201	0.899869	1.74194
Antilipemic and antiarteriosclerotic drugs causing adverse effects in therapeutic use	972.2	0.833207	1.05876	0.622285	1.8014
Personal history of allergy to medicinal agents	977	0.000808	1.14574	1.05808	1.24067
Adverse drug events and drug allergies	979	3.31e-05	1.22281	1.11202	1.34463
Encounter for long-term (current) use of antibiotics	980	8.11e-60	2.81282	2.48414	3.18499
Effects radiation NOS	990	0.079431	0.904227	0.808017	1.01189
Sepsis and SIRS	994	2.2e-114	2.5271	2.33295	2.7374
Systemic inflammatory response syndrome (SIRS)	994.1	6.22e-16	2.1396	1.77931	2.57284
Sepsis	994.2	3.9e-110	2.52873	2.3307	2.74358
Septic shock	994.21	6.58e-48	2.85719	2.4802	3.29147

## Sheet: EAA
Phenotype	phecode	pvalue	OR	CI (lower)	CI (upper)
Tuberculosis	10	5.44e-31	3.58598	2.88874	4.45152
Burns	1000	0.140254	0.735597	0.489118	1.10628
Foreign body injury	1001	0.066798	0.775323	0.590625	1.01778
Symptoms concerning nutrition, metabolism, and development	1002	0.42573	1.05091	0.930032	1.18751
Other signs and symptoms involving emotional state	1004	0.000282	0.592617	0.446833	0.785964
Other symptoms	1005	0.002717	0.882015	0.812515	0.95746
Injury to blood vessels	1007	0.494158	1.23287	0.676527	2.24674
Crushing or internal injury to organs	1008	0.721926	1.07358	0.726149	1.58723
Injury, NOS	1009	4.09e-08	0.614671	0.51659	0.731373
Other tests	1010	0.385286	1.04993	0.940573	1.17199
Complications of surgical and medical procedures	1011	7.19e-05	0.700856	0.588054	0.835294
Late effect	1012	0.134365	0.639888	0.356666	1.14801
Asphyxia and hypoxemia	1013	0.000272	0.760704	0.656546	0.881387
Effects of other external causes	1015	5.95e-08	0.662236	0.570548	0.768659
Other ill-defined and unknown causes of morbidity and mortality	1019	0.015947	0.821058	0.699425	0.963844
Dermatophytosis / Dermatomycosis	110	7.42e-11	0.668461	0.592143	0.754614
Family history	1100	0.387811	0.873202	0.641906	1.18784
Dermatophytosis	110.1	5.01e-10	0.669536	0.590016	0.759774
Dermatophytosis of nail	110.11	2.23e-10	0.589973	0.501229	0.694429
Althete's foot	110.12	0.000748	0.665065	0.524661	0.843042
Dermatophytosis of the body	110.13	0.002233	0.684162	0.536398	0.872632
Dermatomycoses	110.2	0.01773	0.666702	0.47687	0.932103
Candidiasis	112	9.7e-16	0.496728	0.418748	0.58923
Candidiasis of skin and nails	112.3	2.87e-05	0.292566	0.164502	0.520326
Mycoses	117	0.009527	0.69873	0.532854	0.916244
Coccidioidomycosis	117.2	0.409197	0.73881	0.360016	1.51616
Aspergillosis	117.4	0.262174	0.765239	0.479375	1.22157
Spirochetal infection	130	0.039342	0.423057	0.186656	0.958859
Lyme disease	130.1	0.053756	0.322091	0.101861	1.01848
Infestation (lice, mites)	132	0.064063	0.588655	0.335947	1.03146
Helminthiases	134	0.717606	1.10755	0.636703	1.9266
Other infectious and parasitic diseases	136	0.02419	0.883486	0.793268	0.983965
Cancer of mouth	145	0.73497	0.945844	0.685205	1.30563
Cancer of tongue	145.2	0.085723	0.641506	0.386633	1.06439
Cancer of major salivary glands	145.3	0.091198	1.57424	0.929821	2.66527
Cancer of larynx, pharynx, nasal cavities	149	0.651121	1.07024	0.797456	1.43633
Cancer of oropharynx	149.1	0.006212	0.28893	0.118734	0.703087
Cancer of larynx	149.4	0.117114	0.488056	0.198983	1.19708
Hx of malignant neoplasm of oral cavity and pharynx	149.5	0.080885	1.37131	0.96196	1.95486
Cancer of of nasal cavities	149.9	0.244052	1.45558	0.77398	2.73741
Cancer of esophagus	150	0.219658	0.681909	0.370017	1.2567
Cancer of stomach	151	2.57e-08	2.43384	1.77959	3.32863
Colorectal cancer	153	0.13229	1.15319	0.957842	1.38839
Colon cancer	153.2	0.212459	1.1481	0.924046	1.42649
Malignant neoplasm of rectum, rectosigmoid junction, and anus	153.3	0.243407	1.15255	0.907944	1.46306
Cancer of liver and intrahepatic bile duct	155	1.85e-38	2.92975	2.49045	3.44655
Malignant neoplasm of liver, primary	155.1	2.07e-42	3.24559	2.74074	3.84344
Pancreatic cancer	157	0.073154	1.31949	0.974327	1.78693
Neoplasm of unspecified nature of digestive system	158	0.012536	1.33746	1.0645	1.6804
Malignant neoplasm of other and ill-defined sites within the digestive organs and peritoneum	159	0.003956	1.38952	1.11095	1.73794
Malignant neoplasm of small intestine, including duodenum	159.2	0.175243	1.39409	0.862309	2.25382
Malignant neoplasm of gallbladder and extrahepatic bile ducts	159.3	0.000536	2.36525	1.45281	3.85075
Malignant neoplasm of retroperitoneum and peritoneum	159.4	0.320057	0.771886	0.463347	1.28588
Cancer of intrathoracic organs	164	0.446275	1.27592	0.681562	2.38858
Cancer within the respiratory system	165	0.000173	1.43914	1.19009	1.7403
Cancer of bronchus; lung	165.1	0.000183	1.45185	1.19425	1.76503
Cancer of bone and connective tissue	170	0.909153	1.0134	0.806261	1.27376
Bone cancer	170.1	0.402532	1.14694	0.832019	1.58107
Cancer of connective tissue	170.2	0.949884	0.991311	0.755137	1.30135
Skin cancer	172	1.94e-67	0.137203	0.109627	0.171714
Melanomas of skin, dx or hx	172.1	1.16e-13	0.115207	0.065103	0.20387
Melanomas of skin	172.11	4.12e-12	0.132586	0.074891	0.234727
Other non-epithelial cancer of skin	172.2	1.3e-60	0.133419	0.104911	0.169674
Basal cell carcinoma	172.21	4.89e-32	0.083067	0.054911	0.125661
Squamous cell carcinoma	172.22	2.07e-18	0.1951	0.135312	0.281306
Carcinoma in situ of skin	172.3	2.67e-14	0.118074	0.068123	0.204652
Neoplasm of uncertain behavior of skin	173	1.73e-17	0.552698	0.482152	0.633565
Breast cancer	174	0.944519	1.00545	0.862828	1.17164
Breast cancer [female]	174.1	0.959037	1.00406	0.86033	1.17179
Malignant neoplasm of female breast	174.11	0.839191	1.01617	0.870346	1.18642
Breast cancer [male]	174.2	0.61415	1.20771	0.579857	2.5154
Acquired absence of breast	175	0.396261	0.918312	0.754193	1.11814
Cervical cancer and dysplasia	180	0.377567	1.10636	0.883883	1.38483
Cervical cancer	180.1	0.078818	0.63358	0.380874	1.05395
Cervical intraepithelial neoplasia [CIN] [Cervical dysplasia]	180.3	0.011773	1.36124	1.07083	1.73042
Malignant neoplasm of uterus	182	0.422603	0.867966	0.61404	1.2269
Cancer of other female genital organs	184	0.473797	0.89967	0.673669	1.20149
Malignant neoplasm of ovary and other uterine adnexa	184.1	0.784757	0.957566	0.701512	1.30708
Malignant neoplasm of ovary	184.11	0.730173	0.942336	0.672391	1.32065
Cancer of other female genital organs (excluding uterus and ovary)	184.2	0.503058	0.809619	0.436361	1.50216
Cancer of prostate	185	8e-06	0.607967	0.488668	0.756391
Cancer of other male genital organs	187	0.160887	0.631159	0.331708	1.20094
Malignant neoplasm of testis	187.2	0.093778	0.494283	0.216799	1.12692
Cancer of urinary organs (incl. kidney and bladder)	189	0.106952	0.828312	0.658768	1.04149
Cancer of kidney and renal pelvis	189.1	0.574728	0.919732	0.686639	1.23195
Malignant neoplasm of kidney, except pelvis	189.11	0.823565	0.966251	0.714533	1.30665
Cancer of bladder	189.2	0.111264	0.762002	0.545353	1.06472
Malignant neoplasm of bladder	189.21	0.093916	0.739378	0.519317	1.05269
Malignant neoplasm of other urinary organs	189.4	0.228203	1.33361	0.834959	2.13008
Cancer of eye	190	0.298136	0.645306	0.282752	1.47274
Manlignant and unknown neoplasms of brain and nervous system	191	0.393439	1.10716	0.876342	1.39878
Cancer of brain and nervous system	191.1	0.293463	0.840269	0.60731	1.16259
Cancer of brain	191.11	0.359505	0.852144	0.605177	1.1999
Thyroid cancer	193	0.211961	1.16032	0.918701	1.46549
Cancer of other endocrine glands	194	0.595253	1.16878	0.657405	2.07796
Cancer, suspected or other	195	0.236253	0.939881	0.84823	1.04144
Malignant neoplasm, other	195.1	0.667775	0.977012	0.878572	1.08648
Malignant neoplasm of head, face, and neck	195.3	0.105843	0.760192	0.545262	1.05984
Radiotherapy	196	0.032214	0.910386	0.835433	0.992063
Chemotherapy	197	0.228746	1.04899	0.970389	1.13396
Secondary malignant neoplasm	198	0.224364	1.07736	0.955342	1.21496
Secondary malignancy of lymph nodes	198.1	0.965775	1.00346	0.857121	1.17478
Secondary malignancy of respiratory organs	198.2	0.008867	1.31803	1.0718	1.62084
Secondary malignant neoplasm of digestive systems	198.3	0.424338	1.10876	0.860679	1.42834
Secondary malignant neoplasm of liver	198.4	0.035152	1.27509	1.01706	1.59858
Secondary malignancy of brain/spine	198.5	0.315419	1.17462	0.857898	1.60827
Secondary malignancy of bone	198.6	0.889582	1.01636	0.80828	1.278
Secondary malignant neoplasm of skin	198.7	0.325942	0.698142	0.340858	1.42993
Neoplasm of uncertain behavior	199	7.39e-11	0.673995	0.598536	0.758967
Myeloproliferative disease	200	0.396145	0.920138	0.759204	1.11519
Polycythemia vera	200.1	0.402724	0.850068	0.581049	1.24364
Hodgkin's disease	201	0.007633	0.297662	0.122206	0.725024
Cancer of other lymphoid, histiocytic tissue	202	0.095127	0.808314	0.629571	1.0378
Non-Hodgkins lymphoma	202.2	0.354939	0.883563	0.679716	1.14854
Nodular lymphoma	202.21	0.855428	1.05074	0.616959	1.78952
Reticulosarcoma	202.22	0.460465	0.84525	0.540873	1.32092
Leukemia	204	4.56e-05	0.513978	0.373246	0.707773
Lymphoid leukemia	204.1	0.001002	0.363741	0.199129	0.664431
Lymphoid leukemia, acute	204.11	0.0657	0.46308	0.203987	1.05126
Lymphoid leukemia, chronic	204.12	0.003831	0.231491	0.085869	0.62407
Myeloid leukemia	204.2	0.032967	0.544068	0.310951	0.95195
Myeloid leukemia, acute	204.21	0.192022	0.67706	0.376855	1.21641
Multiple myeloma	204.4	0.029449	0.570651	0.344408	0.945515
Benign neoplasm of colon	208	0.999274	0.999958	0.913966	1.09404
Neuroendocrine tumors	209	0.215459	0.738431	0.457025	1.19311
Benign neoplasm of lip, oral cavity, and pharynx	210	0.702321	0.907579	0.551958	1.49232
Benign neoplasm of other parts of digestive system	211	0.397966	1.07304	0.911222	1.2636
Benign neoplasm of respiratory and intrathoracic organs	212	0.414737	1.21346	0.762252	1.93177
Benign neoplasm of bone and articular cartilage	213	0.207663	0.751278	0.481513	1.17218
Lipoma	214	0.004593	0.761126	0.630204	0.919247
Lipoma of skin and subcutaneous tissue	214.1	0.041248	0.778041	0.611412	0.990082
Other benign neoplasm of connective and other soft tissue	215	0.000812	1.3094	1.11828	1.5332
Benign neoplasm of skin	216	6.66e-31	0.569471	0.517617	0.62652
Screening for malignant neoplasms of the skin	216.1	1.36e-16	0.58715	0.517525	0.666143
Vascular hamartomas and non-neoplastic nevi	217	3.11e-23	0.374668	0.308665	0.454786
Nevus, non-neoplastic	217.1	9.43e-24	0.355587	0.290635	0.435054
Benign neoplasm of uterus	218	2.93e-09	1.46496	1.29143	1.66182
Uterine leiomyoma	218.1	2.27e-09	1.46969	1.29536	1.66747
Benign neoplasm of ovary	220	0.54434	0.875313	0.569097	1.3463
Benign neoplasm of kidney and other urinary organs	223	0.587262	1.13714	0.714963	1.8086
Benign neoplasm of eye	224	0.004285	0.533819	0.347007	0.8212
Benign neoplasm of eye, uveal	224.1	0.00763	0.532319	0.334977	0.84592
Benign neoplasm of brain and other parts of nervous system	225	0.024424	1.28946	1.03335	1.60903
Benign neoplasm of brain, cranial nerves, meninges	225.1	0.135009	1.19479	0.946099	1.50886
Benign neoplasm of thyroid glands	226	0.704409	0.869131	0.421097	1.79386
Benign neoplasm of other endocrine glands and related structures	227	0.483221	0.923333	0.738789	1.15397
Benign neoplasm of adrenal gland	227.1	0.489419	0.862797	0.567779	1.3111
Benign neoplasm of parathyroid gland	227.2	0.012586	0.569759	0.366263	0.886318
Benign neoplasm of pituitary gland and craniopharyngeal duct (pouch)	227.3	0.266395	1.20915	0.865018	1.6902
Hemangioma and lymphangioma, any site	228	7.93e-21	0.523528	0.457184	0.599501
Hemangioma of skin and subcutaneous tissue	228.1	3.87e-31	0.367399	0.310239	0.435091
Benign neoplasm of unspecified sites	229	0.015586	1.35703	1.05959	1.73797
Simple and unspecified goiter	240	0.004053	1.34776	1.09956	1.65198
Nontoxic nodular goiter	241	0.000633	1.20872	1.08419	1.34754
Nontoxic uninodular goiter	241.1	0.003908	1.1963	1.05917	1.35118
Nontoxic multinodular goiter	241.2	0.300183	1.08058	0.933221	1.25121
Thyrotoxicosis with or without goiter	242	0.000139	1.39945	1.1773	1.66352
Graves' disease	242.1	0.001307	1.56617	1.19134	2.05893
Exophthalmos	242.3	0.385379	1.2029	0.792638	1.82551
Hypothyroidism	244	1.74e-15	0.66069	0.59658	0.731689
Secondary hypothyroidism	244.1	0.418375	1.07725	0.899592	1.29
Acquired hypothyroidism	244.2	3.46e-10	0.603807	0.515798	0.706832
Hypothyroidism NOS	244.4	7.6e-18	0.627	0.563759	0.697334
Congenital hypothyroidism	244.5	0.060266	0.260212	0.063887	1.05985
Thyroiditis	245	3.57e-05	0.66575	0.548946	0.807406
Chronic thyroiditis	245.2	8.71e-06	0.621257	0.503682	0.766278
Chronic lymphocytic thyroiditis	245.21	3.67e-06	0.603365	0.487171	0.747271
Other disorders of thyroid	246	0.178056	0.912808	0.799318	1.04241
Thyroid cyst	246.2	0.000261	1.92126	1.35315	2.72788
Abnormal results of function study of thyroid	246.7	0.49333	1.06368	0.891453	1.26919
Secondary diabetes mellitus	249	0.001009	1.29903	1.11145	1.51826
Diabetes mellitus	250	2.42e-26	1.5776	1.45029	1.71609
Type 1 diabetes	250.1	0.462293	1.09274	0.862612	1.38427
Type 1 diabetes with ketoacidosis	250.11	0.074494	0.278415	0.068307	1.13481
Type 1 diabetes with renal manifestations	250.12	0.291216	0.729094	0.405485	1.31097
Type 1 diabetes with ophthalmic manifestations	250.13	0.317126	0.707859	0.359716	1.39294
Type 1 diabetes with neurological manifestations	250.14	0.016515	0.368887	0.163231	0.833653
Type 2 diabetes	250.2	8.39e-27	1.59252	1.46261	1.73396
Type 2 diabetes with ketoacidosis	250.21	0.533086	0.82914	0.459995	1.49452
Type 2 diabetes with renal manifestations	250.22	1.36e-07	1.42934	1.25155	1.63238
Type 2 diabetes with ophthalmic manifestations	250.23	4.75e-05	1.44742	1.21119	1.72972
Type 2 diabetes with neurological manifestations	250.24	0.411998	1.06776	0.91295	1.24883
Diabetes type 2 with peripheral circulatory disorders	250.25	0.001818	1.30367	1.10353	1.5401
Insulin pump user	250.3	0.142015	1.10625	0.966755	1.26588
Abnormal glucose	250.4	1.29e-31	1.55923	1.44741	1.67969
Impaired fasting glucose	250.41	2.07e-13	1.53944	1.37203	1.72729
Other abnormal glucose	250.42	1.7e-28	1.52713	1.41687	1.64598
Glycosuria or Acetonuria	250.5	0.909801	0.964777	0.518802	1.79412
Polyneuropathy in diabetes	250.6	0.316999	0.910201	0.757007	1.0944
Diabetic retinopathy	250.7	5.13e-05	1.52294	1.2424	1.86682
Hypoglycemia	251.1	0.062657	0.778803	0.598576	1.01329
Disorders of parathyroid gland	252	1.31e-05	0.660311	0.54789	0.795798
Hyperparathyroidism	252.1	8e-06	0.637642	0.523356	0.776886
Hypoparathyroidism	252.2	0.277853	0.797144	0.529292	1.20054
Disorders of the pituitary gland and its hypothalamic control	253	0.190555	0.874883	0.71619	1.06874
Pituitary hyperfunction	253.1	0.735335	1.06094	0.752885	1.49505
Pituitary hypofunction	253.2	0.009398	0.41293	0.211837	0.804917
Diabetes insipidus	253.3	0.775687	0.909911	0.475308	1.7419
Anterior pituitary disorders	253.4	0.131004	0.531328	0.233842	1.20726
Other disorders of neurohypophysis	253.7	0.345285	0.859755	0.628186	1.17669
Disorders of adrenal glands	255	0.230795	0.891718	0.739298	1.07556
Adrenal hyperfunction	255.1	0.76264	0.93718	0.615127	1.42784
Cushing's syndrome	255.11	0.46706	0.786524	0.411776	1.50232
Hyperaldosteronism	255.12	0.071372	1.65433	0.957152	2.85933
Adrenal hypofunction	255.2	0.004561	0.644284	0.475503	0.872973
Glucocorticoid deficiency	255.21	0.004561	0.644284	0.475503	0.872973
Adrenogenital disorders	255.3	0.048221	0.243443	0.059923	0.989009
Ovarian dysfunction	256	0.034276	0.740898	0.561265	0.978024
Polycystic ovaries	256.4	0.058583	0.744846	0.548895	1.01075
Testicular dysfunction	257	1.46e-12	0.316219	0.229896	0.434957
Testicular hypofunction	257.1	1.57e-12	0.316724	0.230262	0.435652
Postablative ovarian failure	258.1	0.29413	0.679885	0.330664	1.39793
Other endocrine disorders	259	3.08e-07	0.512294	0.396541	0.661836
Protein-calorie malnutrition	260	0.642337	1.03216	0.903086	1.17969
Cachexia	260.1	0.904762	1.0177	0.763471	1.35659
severe protein-calorie malnutrition	260.2	0.649345	0.953835	0.778015	1.16939
Nutritional marasmus	260.22	0.379079	0.759371	0.41122	1.40228
Adult failure to thrive	260.3	0.42015	0.893436	0.67934	1.17501
Anorexia	260.6	0.24127	1.12273	0.925093	1.36259
Vitamin deficiency	261	0.966049	0.998235	0.920261	1.08282
Vitamin B-complex deficiencies	261.2	3.04e-09	0.617694	0.526761	0.724324
Vitamin D deficiency	261.4	0.106027	1.07181	0.985363	1.16584
Mineral deficiency NEC	262	0.004454	0.72279	0.577899	0.904009
Other nutritional deficiency	263	0.048614	0.842657	0.710811	0.998959
Lack of normal physiological development	264	0.00508	0.449998	0.25741	0.786673
Failure to thrive (childhood)	264.2	0.529211	0.812656	0.425864	1.55075
Lack of normal physiological development, unspecified	264.9	0.005266	0.195147	0.06193	0.614932
Proteinuria	269	1.85e-07	1.42904	1.24956	1.63428
Disorders of protein plasma/amino-acid transport and metabolism	270	4.4e-05	0.638187	0.514487	0.791629
Disturbances of amino-acid transport	270.1	0.010931	0.438773	0.232654	0.827505
Disturbances of sulphur-bearing amino-acid metabolism	270.11	0.025569	0.445719	0.219276	0.906007
Disorders of amino-acid metabolism	270.2	0.008332	0.214359	0.068274	0.673023
Disorders of urea cycle metabolism	270.21	0.02866	0.277687	0.088132	0.874939
Disorders of plasma protein metabolism	270.3	0.005198	0.718696	0.570073	0.906065
Paraproteinemia	270.32	0.000327	0.489973	0.332005	0.723101
Amyloidosis	270.33	0.237485	0.720858	0.418793	1.2408
Other specified disorders of plasma protein metabolism	270.38	0.656578	0.937086	0.703696	1.24788
Disorders of carbohydrate transport and metabolism	271	3.42e-27	1.55219	1.43316	1.6811
Intestinal disaccharidase deficiencies and disaccharide malabsorption	271.3	1.14e-27	1.55953	1.43978	1.68925
Other disorders of carbohydrate transport and metabolism	271.9	0.433987	0.718464	0.313823	1.64485
Disorders of lipoid metabolism	272	0.000243	1.16821	1.07511	1.26937
Hyperlipidemia	272.1	0.000465	1.15991	1.06745	1.26037
Hypercholesterolemia	272.11	0.011523	1.12136	1.02601	1.22556
Hyperglyceridemia	272.12	1.99e-08	1.58351	1.3487	1.85921
Mixed hyperlipidemia	272.13	0.789345	1.01364	0.917731	1.11957
Unspecified disorder of lipoid metabolism	272.9	0.157908	1.3003	0.903146	1.87211
Gout and other crystal arthropathies	274	6.43e-06	1.3791	1.19937	1.58577
Gout	274.1	3.72e-12	1.67642	1.44904	1.93947
Gouty arthropathy	274.11	5.63e-08	1.63265	1.36789	1.94866
Crystal arthropathies	274.2	8.3e-05	0.456084	0.30849	0.674291
Chondrocalcinosis	274.21	0.000192	0.474733	0.32092	0.702266
Disorders of mineral metabolism	275	0.09861	0.914867	0.823193	1.01675
Disorders of iron metabolism	275.1	0.545622	0.881171	0.58463	1.32813
Hereditary hemochromatosis	275.11	0.393422	0.697472	0.304912	1.59544
Disorders of magnesium metabolism	275.3	0.838868	0.982818	0.831621	1.16151
Disorders of calcium/phosphorus metabolism	275.5	0.44553	0.947892	0.826133	1.0876
Hypocalcemia	275.51	0.167341	1.13986	0.946572	1.37263
Disorders of phosphorus metabolism	275.53	0.966618	1.00385	0.838363	1.20201
Hypercalcemia	275.6	0.030537	0.819982	0.685017	0.981538
Disorders of fluid, electrolyte, and acid-base balance	276	0.043438	0.915928	0.841098	0.997415
Electrolyte imbalance	276.1	0.979259	1.0012	0.914683	1.0959
Hyperosmolality and/or hypernatremia	276.11	0.448272	0.912546	0.720321	1.15607
Hyposmolality and/or hyponatremia	276.12	0.549264	0.963503	0.853115	1.08817
Hyperpotassemia	276.13	0.03757	0.867598	0.758898	0.991868
Hypopotassemia	276.14	0.140569	1.10104	0.968737	1.25141
Acid-base balance disorder	276.4	0.180007	0.910454	0.793778	1.04428
Acidosis	276.41	0.268297	0.920965	0.79604	1.0655
Alkalosis	276.42	0.061596	0.729104	0.523499	1.01546
Hypovolemia	276.5	4.26e-06	0.743348	0.655075	0.843515
Fluid overload	276.6	0.028992	0.831311	0.704278	0.981256
Polydipsia	276.8	0.02949	0.4309	0.201922	0.919537
Other disorders of metabolism	277	0.006073	0.831606	0.728976	0.948686
Disorders of bilirubin excretion	277.4	0.99618	1.00054	0.801167	1.24954
Other disorders of lipoid metabolism	277.5	0.149497	0.806016	0.601153	1.08069
Lipoprotein disorders	277.51	0.23598	0.794884	0.543779	1.16195
Dysmetabolic syndrome X	277.7	0.374216	0.889387	0.686755	1.15181
Overweight, obesity and other hyperalimentation	278	2.99e-64	0.445476	0.405654	0.489208
Obesity	278.1	2.42e-68	0.331284	0.292666	0.374998
Morbid obesity	278.11	1.78e-46	0.227085	0.185368	0.278189
Localized adiposity	278.3	0.010946	0.346817	0.153405	0.784081
Abnormal weight gain	278.4	4.29e-13	0.509309	0.424348	0.611279
Disorders involving the immune mechanism	279	0.000427	0.795405	0.700297	0.90343
Immunity deficiency	279.1	0.000576	0.793194	0.695181	0.905024
Deficiency of humoral immunity	279.11	5.05e-08	0.297679	0.192521	0.460276
Autoimmune disease NEC	279.2	0.460577	0.819226	0.482382	1.39129
Other immunological findings	279.7	0.06057	0.884997	0.778982	1.00544
Other specified disorders involving the immune mechanism	279.8	0.089511	0.660128	0.408721	1.06618
Iron deficiency anemias	280	3.89e-05	0.788972	0.704721	0.883295
Iron deficiency anemias, unspecified or not due to blood loss	280.1	6.09e-06	0.756087	0.669819	0.853467
Iron deficiency anemia secondary to blood loss (chronic)	280.2	0.045802	0.837249	0.703312	0.996693
Other deficiency anemia	281	0.178554	0.875617	0.721551	1.06258
Megaloblastic anemia	281.1	0.013369	0.616144	0.419807	0.904305
Pernicious anemia	281.11	0.117303	0.565488	0.277077	1.1541
Other vitamin B12 deficiency anemia	281.12	0.108041	0.641295	0.373033	1.10248
Folate-deficiency anemia	281.13	0.090766	0.492809	0.217048	1.11893
Deficiency anemias	281.9	0.953764	1.00648	0.809072	1.25205
Hereditary hemolytic anemias	282	0.00922	1.3096	1.06897	1.60441
Sickle cell anemia	282.5	0.080682	0.357771	0.112906	1.13368
Other hemoglobinopathies	282.8	1.27e-07	1.86901	1.48199	2.35709
Other hereditary hemolytic anemias	282.9	0.074876	0.668423	0.429088	1.04125
Acquired hemolytic anemias	283	0.545171	0.864884	0.540419	1.38416
Aplastic anemia	284	0.459145	0.937854	0.79133	1.11151
Pancytopenia	284.1	0.589553	0.953436	0.801785	1.13377
Other anemias	285	0.040556	0.922598	0.85414	0.996542
Acute posthemorrhagic anemia	285.1	0.136902	0.917696	0.819497	1.02766
Anemia of chronic disease	285.2	0.43254	1.04804	0.93216	1.17832
Anemia in chronic kidney disease	285.21	0.603568	1.04334	0.888959	1.22453
Anemia in neoplastic disease	285.22	0.076615	1.21087	0.979753	1.49652
Coagulation defects	286	3.8e-05	0.75432	0.65963	0.862602
Congenital coagulation defects	286.1	0.984752	1.00521	0.589939	1.7128
Encounter for long-term (current) use of anticoagulants	286.2	1.14e-11	0.607733	0.526331	0.701725
Coagulation defects complicating pregnancy or postpartum	286.3	0.023076	1.51901	1.05913	2.17859
Acquired coagulation factor deficiency	286.4	0.177724	0.812164	0.600134	1.09911
Defibrination syndrome	286.6	0.852236	0.964301	0.657794	1.41363
Other and unspecified coagulation defects	286.7	0.128803	0.864412	0.716247	1.04323
Hypercoagulable state	286.8	5.3e-06	0.492381	0.362933	0.667999
Primary hypercoagulable state	286.81	1.24e-05	0.462353	0.327118	0.653495
Abnormal coagulation profile	286.9	0.000435	0.642486	0.502139	0.822061
Purpura and other hemorrhagic conditions	287	0.841625	0.98848	0.882289	1.10745
Spontaneous ecchymoses	287.1	0.494512	0.871344	0.58694	1.29356
Thrombocytopenia	287.3	0.165439	1.08654	0.966295	1.22175
Primary thrombocytopenia	287.31	0.898432	0.972418	0.632894	1.49408
Secondary thrombocytopenia	287.32	0.652658	1.05022	0.848413	1.30003
Qualitative platelet defects	287.4	0.110085	1.58337	0.90108	2.78229
Diseases of white blood cells	288	5.11e-10	0.699791	0.625292	0.783167
Decreased white blood cell count	288.1	0.002335	1.17723	1.05983	1.30764
Neutropenia	288.11	0.773778	1.02094	0.886383	1.17593
Elevated white blood cell count	288.2	5.59e-10	0.687111	0.610266	0.773632
Eosinophilia	288.3	0.514839	0.89232	0.633324	1.25723
Other diseases of blood and blood-forming organs	289	0.326654	1.05872	0.944632	1.18659
Personal history of diseases of blood and blood-forming organs	289.3	0.501883	0.933754	0.764455	1.14055
Lymphadenitis	289.4	0.007086	0.846968	0.750522	0.955807
Diseases of spleen	289.5	0.012137	0.560995	0.357096	0.881321
Polycythemia, secondary	289.8	0.369201	1.1269	0.868231	1.46264
Abnormality of red blood cells	289.9	0.45648	1.08431	0.876246	1.34179
Delirium dementia and amnestic and other cognitive disorders	290	0.006125	0.746114	0.605137	0.919934
Dementias	290.1	0.028879	0.744918	0.572	0.970111
Alzheimer's disease	290.11	0.142219	0.722057	0.467404	1.11545
Dementia with cerebral degenerations	290.12	0.505924	0.734481	0.29587	1.82331
Senile dementia	290.13	0.569433	0.78368	0.33839	1.81493
Vascular dementia	290.16	0.14175	0.671353	0.39456	1.14232
Delirium due to conditions classified elsewhere	290.2	0.143285	0.789127	0.574671	1.08362
Other persistent mental disorders due to conditions classified elsewhere	290.3	0.0022	0.626533	0.464473	0.845138
Other specified nonpsychotic and/or transient mental disorders	291	6.65e-06	0.670368	0.563305	0.797779
Specific nonpsychotic mental disorders due to brain damage	291.4	0.108799	0.761991	0.546597	1.06227
Alteration of consciousness	291.8	1.03e-05	0.634235	0.518083	0.776428
Neurological disorders	292	5.41e-06	0.779698	0.700415	0.867956
Aphasia/speech disturbance	292.1	0.077863	0.826384	0.668533	1.02151
Aphasia	292.11	0.092731	0.730225	0.506138	1.05352
Symbolic dysfunction	292.12	0.476531	1.22364	0.701985	2.13295
Mild cognitive impairment	292.2	0.001354	0.554074	0.386112	0.795101
Memory loss	292.3	0.073885	0.873605	0.75329	1.01314
Altered mental status	292.4	0.000307	0.741159	0.6299	0.872069
Transient alteration of awareness	292.5	0.004025	0.531686	0.345703	0.817727
Hallucinations	292.6	0.028243	0.521591	0.29161	0.932951
Symptoms involving head and neck	293	0.512595	0.937232	0.771932	1.13793
Swelling, mass, or lump in head and neck [Space-occupying lesion, intracranial NOS]	293.1	0.364778	0.941457	0.826307	1.07265
Schizophrenia and other psychotic disorders	295	1.37e-05	0.508027	0.374413	0.689323
Schizophrenia	295.1	0.238193	0.71207	0.405008	1.25193
Paranoid disorders	295.2	0.029526	0.493483	0.261243	0.932178
Psychosis	295.3	5.18e-05	0.478769	0.335144	0.683945
Mood disorders	296	6.38e-70	0.429947	0.391533	0.47213
Bipolar	296.1	1.32e-13	0.376507	0.290717	0.487613
Depression	296.2	2.52e-66	0.432518	0.393128	0.475855
Major depressive disorder	296.22	5.2e-60	0.418437	0.376914	0.464534
Suicidal ideation or attempt	297	0.003699	0.577637	0.398771	0.836731
Suicidal ideation	297.1	0.006296	0.561793	0.371463	0.849643
Suicide or self-inflicted injury	297.2	0.032613	0.285709	0.090548	0.90151
Anxiety disorders	300	3.64e-86	0.425964	0.391246	0.463764
Anxiety disorder	300.1	2.26e-86	0.412544	0.377754	0.450539
Generalized anxiety disorder	300.11	1.54e-29	0.411208	0.352403	0.479827
Agorophobia, social phobia, and panic disorder	300.12	1.16e-07	0.51212	0.399838	0.655933
Phobia	300.13	0.000715	0.522976	0.359267	0.761282
Obsessive-compulsive disorders	300.3	0.000847	0.340881	0.181164	0.64141
Dysthymic disorder	300.4	1.55e-09	0.495424	0.394444	0.622254
Acute reaction to stress	300.8	0.161233	0.746554	0.495985	1.12371
Posttraumatic stress disorder	300.9	4.09e-07	0.374736	0.25631	0.547881
Personality disorders	301	0.002759	0.31604	0.148659	0.671882
Antisocial/borderline personality disorder	301.2	0.053312	0.412761	0.168234	1.01271
Sexual and gender identity disorders	302	5.08e-08	0.36702	0.255915	0.52636
Decreased libido	302.1	7.77e-08	0.285278	0.180524	0.45082
Psychogenic and somatoform disorders	303	0.140111	0.835389	0.657842	1.06085
Psychogenic disorder	303.3	0.855019	1.02334	0.799	1.31066
Gastrointestinal malfunction arising from mental factors	303.31	0.065896	1.31504	0.982167	1.76073
Somatoform disorder	303.4	0.005176	0.385827	0.1979	0.752212
Adjustment reaction	304	5.71e-05	0.756836	0.660807	0.86682
Eating disorder	305.2	0.003111	0.466812	0.281712	0.773532
Other mental disorder	306	0.607859	1.02077	0.94368	1.10416
Mental disorders durring/after pregnancy	306.1	0.955536	0.991856	0.744056	1.32218
Tension headache	306.9	0.757939	0.965044	0.769611	1.2101
Diseases due to other mycobacteria	31	0.068882	1.45624	0.971335	2.18322
Conduct disorders	312	0.094334	0.657152	0.401839	1.07468
Pervasive developmental disorders	313	2.49e-12	0.360028	0.270508	0.479174
Attention deficit hyperactivity disorder	313.1	1.26e-11	0.337105	0.246104	0.461755
Autism	313.3	0.077451	0.405334	0.148755	1.10448
Develomental delays and disorders	315	1.83e-05	0.501246	0.36546	0.687483
Speech and language disorder	315.2	0.044659	0.550575	0.307478	0.985867
Substance addiction and disorders	316	5.77e-22	0.413945	0.345947	0.495309
Polyneuropathy due to drugs	316.1	0.825495	0.97033	0.742406	1.26823
Alcohol-related disorders	317	6.95e-14	0.463497	0.379005	0.566826
Alcoholism	317.1	8.34e-12	0.461209	0.369389	0.575852
Alcoholic liver damage	317.11	0.000619	0.50117	0.337453	0.744316
Tobacco use disorder	318	5.17e-16	0.687565	0.628036	0.752737
Meningitis	320	0.262918	0.791715	0.526007	1.19164
Encephalitis	323	0.064681	0.610805	0.362049	1.03048
Encephalitis, non-infectious	323.8	0.036778	0.489455	0.250312	0.957068
Other CNS infection and poliomyelitis	324	0.033087	0.603606	0.379408	0.960286
Sleep disorders	327	6.42e-16	0.698314	0.640069	0.761859
Hypersomnia	327.1	0.000389	0.727666	0.610444	0.867398
Sleep apnea	327.3	4.86e-11	0.705998	0.636405	0.783202
Central/nonobstroctive sleep apnea	327.31	0.003481	0.611648	0.439828	0.85059
Obstructive sleep apnea	327.32	2.06e-08	0.721483	0.643672	0.808701
Insomnia	327.4	1.71e-14	0.679755	0.615911	0.750217
Organic or persistent insomnia	327.41	2.34e-05	0.698078	0.590971	0.824597
Parasomnia	327.5	0.019844	0.598732	0.388854	0.921888
Circadian rhythm sleep disorder	327.6	0.819866	0.957208	0.656946	1.39471
Sleep related movement disorders	327.7	0.000941	0.699502	0.565999	0.864494
Restless legs syndrome	327.71	3.34e-06	0.450469	0.321842	0.630503
Sleep related leg cramps	327.72	0.107031	1.44612	0.92338	2.26479
Other cerebral degenerations	331	0.248147	0.842377	0.629623	1.12702
Hydrocephalus	331.1	0.245443	0.763109	0.483566	1.20425
Cerebral degeneration, unspecified	331.9	0.966678	0.991219	0.655331	1.49927
Parkinson's disease	332	0.049873	0.626648	0.392789	0.99974
Extrapyramidal disease and abnormal movement disorders	333	6.27e-07	0.55108	0.435936	0.696638
Essential tremor	333.1	1.24e-05	0.43982	0.304317	0.635658
Myoclonus	333.2	0.283789	0.734532	0.41783	1.29128
Torsion dystonia	333.4	0.222563	0.7671	0.500984	1.17457
Other degenerative diseases of the basal ganglia	333.8	0.471748	0.754258	0.349897	1.62592
Degenerative disease of the spinal cord	334	0.864679	1.02046	0.808382	1.28819
Spinocerebellar disease	334.1	0.755109	1.10955	0.577362	2.1323
Multiple sclerosis	335	0.000317	0.313494	0.166728	0.589453
Disorders of the autonomic nervous system	337	0.369703	0.870319	0.642508	1.1789
Peripheral autonomic neuropathy	337.1	0.319989	1.20908	0.831667	1.75776
Pain	338	3.66e-24	0.68158	0.632904	0.734
Acute pain	338.1	9.45e-18	0.685935	0.629341	0.747617
Chronic pain	338.2	4.87e-29	0.633504	0.5848	0.686264
Other headache syndromes	339	1.12e-06	0.788777	0.716919	0.867838
Migraine	340	8.44e-20	0.55887	0.493095	0.633419
Migrain with aura	340.1	2.32e-10	0.452663	0.35427	0.578384
Other demyelinating diseases of central nervous system	341	0.069934	0.43607	0.177727	1.06994
Hemiplegia	342	0.446972	1.14181	0.81126	1.60703
Other paralytic syndromes	344	0.440947	0.868943	0.607881	1.24212
Epilepsy, recurrent seizures, convulsions	345	2.29e-07	0.581738	0.473819	0.714237
Epilepsy	345.1	2.62e-05	0.507347	0.369759	0.696133
Generalized convulsive epilepsy	345.11	0.001684	0.362859	0.192759	0.683064
Partial epilepsy	345.12	0.000893	0.457025	0.287952	0.72537
Convulsions	345.3	1.86e-06	0.587887	0.472554	0.731368
Abnormal findings on study of brain and/or nervous system	346	0.650915	0.885	0.52135	1.5023
Nonspecific abnormal findings on radiological and other examination of skull and head	346.1	0.273573	0.887653	0.71712	1.09874
Nonspecific abnormal results of function study of brain and central nervous system	346.2	0.453486	0.781489	0.410163	1.48898
Cataplexy and narcolepsy	347	0.160502	0.486734	0.178059	1.33051
Other conditions of brain	348	0.018173	0.824424	0.702385	0.967667
Cerebral edema and compression of brain	348.2	0.95128	0.992636	0.783115	1.25822
Cerebral cysts	348.4	0.971678	1.0097	0.59258	1.72044
Coma	348.7	0.197119	0.80358	0.576386	1.12033
Encephalopathy, not elsewhere classified	348.8	0.000563	0.684686	0.552085	0.849135
Other conditions of brain, NOS	348.9	0.616309	0.954598	0.795956	1.14486
Other and unspecified disorders of the nervous system	349	2.47e-05	0.610271	0.485118	0.76771
Abnormal movement	350	1e-11	0.679407	0.607836	0.759406
Abnormal involuntary movements	350.1	2.35e-07	0.684164	0.592467	0.790053
Abnormality of gait	350.2	4.13e-08	0.662501	0.571863	0.767504
Lack of coordination	350.3	0.008286	0.602182	0.413245	0.877502
Abnormal reflex	350.5	0.420135	0.78491	0.435624	1.41426
Disturbances of sensation of smell and taste	350.6	0.757376	1.03402	0.836259	1.27856
Other peripheral nerve disorders	351	1.6e-13	0.678112	0.611629	0.751821
Disorders of other cranial nerves	352	0.467893	1.08987	0.863898	1.37495
Trigeminal nerve disorders [CN5]	352.1	0.522606	0.876851	0.586079	1.31188
Facial nerve disorders [CN7]	352.2	0.491153	1.11128	0.822944	1.50065
Nerve root and plexus disorders	353	0.00014	0.499626	0.349598	0.714037
Nerve plexus lesions	353.1	0.000209	0.375888	0.224106	0.630469
Nerve root lesions	353.2	0.930569	1.03521	0.475287	2.25476
Complex regional/central pain syndrome	355	2.36e-05	0.273839	0.150223	0.499177
Chronic pain syndrome	355.1	2.65e-11	0.203454	0.127378	0.324966
Hereditary and idiopathic peripheral neuropathy	356	3.47e-11	0.481199	0.387562	0.597459
Inflammatory and toxic neuropathy	357	5.87e-17	0.59161	0.523167	0.669008
Myoneural disorders	358	0.015084	0.598823	0.396004	0.905518
Myasthenia gravis	358.1	0.195792	0.551761	0.224121	1.35838
Muscular dystrophies and other myopathies	359	0.027084	0.736242	0.56118	0.965915
Myopathy	359.2	0.009514	0.679797	0.507787	0.910075
Disorders of the globe	360	6.78e-08	2.2863	1.69321	3.08713
Progressive myopia	360.2	2.23e-09	2.94992	2.06936	4.20519
Retinal detachments and defects	361	0.172795	1.17883	0.930522	1.49341
Retinal detachment with retinal defect	361.1	0.994922	1.00124	0.682484	1.46889
Other retinal disorders	362	3.68e-07	1.37299	1.21508	1.55142
Degeneration of macula and posterior pole of retina	362.2	3.42e-05	1.36335	1.17743	1.57863
Macular degeneration, dry	362.21	0.016025	0.63188	0.434897	0.918085
Macular degeneration, wet	362.22	0.365443	0.802388	0.498103	1.29256
Cystoid macular degeneration of retina	362.23	0.001781	1.52609	1.17064	1.98946
Macular puckering of retina	362.26	2.66e-07	1.68317	1.3804	2.05233
Drusen (degenerative) of retina	362.27	0.000579	1.57769	1.21686	2.04551
Macular degeneration (senile) of retina NOS	362.29	0.370739	0.873678	0.650024	1.17428
Other nondiabetic retinopathy	362.3	0.026423	1.44517	1.04407	2.00037
Separation of retinal layers	362.31	0.020462	1.84148	1.09884	3.08602
Retinal vascular changes and abnomalities	362.4	0.30368	1.15922	0.874774	1.53616
Peripheral retinal degenerations	362.6	0.005782	1.55292	1.13606	2.12272
Retinal hemorrhage/ischemia	362.8	0.009446	1.6708	1.13392	2.46187
Retinal edema	362.9	0.243404	1.21447	0.876195	1.68335
Chorioretinal inflammations, scars, and other disorders of choroid	363	0.88981	1.02799	0.695609	1.5192
Chorioretinal scars	363.3	0.502296	0.834795	0.492581	1.41476
Corneal opacity and other disorders of cornea	364	0.057672	0.758869	0.570733	1.00902
Corneal opacity	364.1	0.163864	1.34642	0.885762	2.04665
Corneal edema	364.2	0.256503	0.620227	0.271783	1.4154
Corneal degenerations	364.4	0.838446	1.04686	0.674067	1.62582
Corneal dystrophy	364.5	0.001446	0.317474	0.15671	0.643159
Fuchs' dystrophy	364.51	0.005543	0.138604	0.034302	0.560053
Cornea replaced by transplant	364.9	0.229462	0.575292	0.233498	1.41741
Glaucoma	365	1.36e-18	1.69671	1.50824	1.90873
Open-angle glaucoma	365.1	6.6e-12	1.8794	1.56963	2.2503
Primary open angle glaucoma	365.11	1.95e-07	1.80268	1.44389	2.25062
Primary angle-closure glaucoma	365.2	0.004154	1.51118	1.13945	2.00418
Cataract	366	4.33e-07	1.29849	1.1734	1.43692
Nonsenile Cataract	366.1	0.648016	1.14946	0.632079	2.09035
Senile cataract	366.2	1.44e-05	1.2689	1.13943	1.41309
Disorders of refraction and accommodation; blindness and low vision	367	0.003071	1.16846	1.05403	1.29531
Myopia	367.1	6.62e-18	1.8924	1.63696	2.18771
Astigmatism	367.2	0.043411	1.17422	1.00476	1.37226
Presbyopia	367.4	0.274287	1.09658	0.929514	1.29367
Hypermetropia	367.8	1.18e-05	0.367014	0.234384	0.574693
Blindness and low vision	367.9	0.528836	0.94183	0.781577	1.13494
Visual disturbances	368	0.733586	0.98146	0.881191	1.09314
Amblyopia	368.1	0.012328	0.426134	0.218485	0.831137
Diplopia and disorders of binocular vision	368.2	0.99194	0.998728	0.780142	1.27856
Anisometropia	368.3	0.121745	1.51563	0.895086	2.56637
Visual field defects	368.4	0.162527	1.22271	0.9221	1.62131
Subjective visual disturbances	368.9	0.176758	0.842524	0.657061	1.08034
Psychophysical visual disturbances	368.91	0.3954	0.756569	0.397602	1.43962
Infection of the eye	369	0.791458	0.981979	0.858144	1.12368
Eye infection, viral	369.2	0.029827	1.37454	1.0316	1.83148
Conjunctivitis, infectious	369.5	0.191114	0.905942	0.781237	1.05055
Keratitis	370	0.005335	1.41291	1.10793	1.80184
Corneal ulcer	370.1	0.292894	1.33684	0.778284	2.29625
Superficial keratitis	370.2	0.66722	1.10981	0.690209	1.78451
Keratoconjunctivitis	370.3	0.018986	1.57704	1.07781	2.3075
Keratoconjunctivitis sicca	370.31	0.072124	1.65456	0.955752	2.86432
Inflammation of the eye	371	0.641107	0.973362	0.868909	1.09037
Uveitis, noninfectious or NOS	371.1	0.166159	0.740471	0.483946	1.13297
Conjunctivitis, noninfectious	371.2	0.024386	1.22935	1.02706	1.47148
Allergic conjunctivitis	371.21	0.016315	1.2695	1.04487	1.54242
Inflammation of eyelids	371.3	0.079577	0.883888	0.769965	1.01467
Noninfectious dermatoses of eyelid	371.33	0.480748	1.20672	0.715761	2.03443
Disorders of conjunctiva	372	0.00263	1.28442	1.09112	1.51197
Other disorders of eyelids	374	7.21e-05	1.31297	1.14778	1.50194
Ectropion or entropion	374.1	0.003673	1.60212	1.16571	2.20191
Lagophthalmos	374.2	0.885337	0.955499	0.514673	1.7739
Ptosis of eyelid	374.3	0.003423	1.35797	1.10638	1.66677
Dermatochalasis	374.6	2.14e-10	2.07633	1.6572	2.60145
Disorders of lacrimal system	375	0.94029	1.0104	0.770831	1.32442
Dry eyes	375.1	1.5e-09	1.40338	1.25734	1.56637
Epiphora	375.2	0.971498	1.00526	0.753776	1.34065
Disorders of the orbit	376	0.90042	1.0425	0.543203	2.00073
Disorders of optic nerve and visual pathways	377	0.045048	1.26679	1.00523	1.59641
Optic atrophy	377.1	0.000652	1.6805	1.24689	2.26489
Optic neuritis/neuropathy	377.3	0.817173	0.95726	0.661003	1.3863
Strabismus and other disorders of binocular eye movements	378	0.431044	0.91396	0.730582	1.14336
Strabismus (not specified as paralytic)	378.1	0.986291	0.99753	0.752301	1.32269
Nystagmus and other irregular eye movements	378.2	0.182296	0.659747	0.35805	1.21566
Paralytic strabismus	378.5	0.057573	1.56224	0.985765	2.47583
Other disorders of eye	379	0.000345	1.22071	1.0944	1.3616
Scleritis and episcleritis	379.1	0.029785	1.72149	1.05468	2.80988
Disorders of vitreous body	379.2	0.00035	1.26037	1.1102	1.43085
Aphakia and other disorders of lens	379.3	0.934736	0.973243	0.508503	1.86272
Anomalies of pupillary function	379.4	0.068699	0.58192	0.324861	1.04238
Disorders of iris and ciliary body	379.5	0.575736	0.880081	0.562634	1.37664
Pain, swelling or discharge of eye	379.9	0.831049	0.982769	0.837739	1.15291
Septicemia	38	3.86e-05	0.763085	0.670891	0.867948
Disorders of external ear	380	0.007092	0.567201	0.37538	0.857042
Otitis externa	380.1	0.000632	0.687979	0.555173	0.852554
Impacted cerumen	380.4	4.13e-09	0.672096	0.588705	0.7673
Gram negative septicemia	38.1	0.011136	0.703871	0.536709	0.923096
Otitis media and Eustachian tube disorders	381	2.25e-06	0.697275	0.600488	0.809664
Otitis media	381.1	0.000333	0.698157	0.573739	0.849555
Suppurative and unspecified otitis media	381.11	0.010904	0.742705	0.590689	0.933842
Eustachian tube disorders	381.2	0.000315	0.680743	0.552218	0.839182
Mastoiditis & related conditions	381.3	0.832307	0.940326	0.532029	1.66196
Otorrhea	381.9	0.70585	0.929064	0.634034	1.36138
Gram positive septicemia	38.2	0.007962	0.494824	0.294292	0.832
Otalgia	382	2.86e-09	0.59872	0.505485	0.709151
Bacteremia	38.3	0.007731	0.735535	0.586739	0.922065
Other disorders of tympanic membrane	384	0.040692	1.41567	1.01483	1.97483
Perforation of tympanic membrane	384.4	0.002331	1.78154	1.22839	2.58378
Other disorders of middle ear and mastoid	385	0.580759	0.861593	0.507805	1.46186
Vertiginous syndromes and other disorders of vestibular system	386	0.580186	0.956246	0.816053	1.12052
Meniere's disease	386.1	0.445037	0.832774	0.520681	1.33193
Peripheral or central vertigo	386.2	0.437285	0.928655	0.770453	1.11934
Labyrinthitis	386.3	0.421511	0.815903	0.496799	1.33997
Dizziness and giddiness (Light-headedness and vertigo)	386.9	0.22357	0.943903	0.860104	1.03587
Other disorders of ear	388	0.012121	0.805286	0.679938	0.953743
Hearing loss	389	0.000139	0.826635	0.749514	0.911692
Sensorineural hearing loss	389.1	0.708065	0.974605	0.851833	1.11507
Conductive hearing loss	389.2	0.836225	1.03609	0.740299	1.45007
Degenerative and vascular disorders of ear	389.3	0.142836	0.645902	0.359957	1.159
Tinnitus	389.4	0.000825	0.771252	0.662345	0.898066
Disorders of acoustic nerve	389.5	0.562003	0.887574	0.593109	1.32823
Rheumatic disease of the heart valves	394	0.404109	1.0689	0.914029	1.25
Mitral valve stenosis and aortic valve stenosis	394.1	0.160107	0.726506	0.465188	1.13462
Mitral valve disease	394.2	0.768554	0.964751	0.759649	1.22523
Aortic valve disease	394.3	0.985052	0.993471	0.500671	1.97132
Disease of tricuspid valve	394.7	0.292065	1.1388	0.89421	1.4503
Heart valve disorders	395	0.126603	0.914359	0.815134	1.02566
Nonrheumatic mitral valve disorders	395.1	0.034308	0.848158	0.728183	0.987899
Nonrheumatic aortic valve disorders	395.2	0.773884	0.977296	0.83557	1.14306
Nonrheumatic tricuspid valve disorders	395.3	0.985441	1.00191	0.81611	1.23001
Nonrheumatic pulmonary valve disorders	395.4	0.709488	1.07213	0.743221	1.54659
Heart valve replaced	395.6	0.064501	0.798219	0.628569	1.01366
Abnormal heart sounds	396	0.805956	1.01663	0.891271	1.15962
Hypertension	401	0.00036	1.16268	1.07028	1.26306
Essential hypertension	401.1	0.000126	1.17561	1.0823	1.27695
Hypertensive heart and/or renal disease	401.2	0.260236	0.938569	0.840491	1.04809
Hypertensive heart disease	401.21	0.006748	0.785127	0.659066	0.935299
Hypertensive chronic kidney disease	401.22	0.181003	1.08825	0.96142	1.23182
Other hypertensive complications	401.3	0.183513	1.09038	0.959846	1.23866
Elevated blood pressure reading without diagnosis of hypertension	402	0.158994	0.918422	0.815856	1.03388
Bacterial infection NOS	41	0.033574	0.896185	0.810019	0.991517
Staphylococcus infections	41.1	0.000354	0.630179	0.489152	0.811866
Ischemic Heart Disease	411	0.07095	0.912437	0.826054	1.00785
Methicillin sensitive Staphylococcus aureus	41.11	0.262694	0.818086	0.575713	1.1625
Unstable angina (intermediate coronary syndrome)	411.1	0.162596	0.813663	0.60918	1.08678
Methicillin resistant Staphylococcus aureus	41.12	0.007087	0.553383	0.359734	0.851276
Myocardial infarction	411.2	0.022991	0.828382	0.704272	0.974363
Angina pectoris	411.3	0.914595	1.0086	0.862518	1.17942
Coronary atherosclerosis	411.4	0.101976	0.916444	0.825447	1.01747
Aneurysm and dissection of heart	411.41	0.589452	0.837148	0.438951	1.59657
Other chronic ischemic heart disease, unspecified	411.8	0.027943	1.23381	1.02302	1.48802
Other acute and subacute forms of ischemic heart disease	411.9	0.250295	0.826136	0.596536	1.14411
Streptococcus infection	41.2	0.810411	0.974785	0.791214	1.20095
E. coli	41.4	0.002243	0.676243	0.526187	0.86909
Other forms of chronic heart disease	414	0.000357	0.7258	0.608709	0.865415
ASCVD	414.2	0.871988	0.960948	0.591931	1.56002
Pulmonary heart disease	415	6.89e-05	0.738534	0.636136	0.857415
Acute pulmonary heart disease	415.1	8.88e-06	0.545934	0.417998	0.713026
Pulmonary embolism and infarction, acute	415.11	9.42e-06	0.546857	0.418701	0.71424
Chronic pulmonary heart disease	415.2	0.015396	0.806383	0.677548	0.959716
Primary pulmonary hypertension	415.21	0.047947	0.74425	0.555388	0.997335
Cardiomegaly	416	0.718012	0.979199	0.87362	1.09754
H. pylori	41.8	1.19e-08	1.74059	1.43866	2.1059
Nonspecific chest pain	418	0.002039	0.881832	0.81411	0.955187
Precordial pain	418.1	0.387221	0.916547	0.752262	1.11671
Infection with drug-resistant microorganisms	41.9	0.000134	0.498865	0.349107	0.712867
Carditis	420	0.253841	0.909814	0.773476	1.07018
Myocarditis	420.1	0.789205	0.927883	0.536013	1.60624
Pericarditis	420.2	0.517888	0.941847	0.785434	1.12941
Acute pericarditis	420.21	0.498022	0.842366	0.512876	1.38353
Chronic pericarditis	420.22	0.979816	1.00647	0.610785	1.65848
Endocarditis	420.3	0.322442	0.847104	0.609803	1.17675
Cardiomyopathy	425	0.423147	0.936543	0.797731	1.09951
Primary/intrinsic cardiomyopathies	425.1	0.493129	0.942812	0.796682	1.11575
Hypertrophic obstructive cardiomyopathy	425.11	0.675398	1.12542	0.647354	1.95652
Other hypertrophic cardiomyopathy	425.12	0.558961	1.14435	0.728043	1.79872
Secondary/extrinsic cardiomyopathies	425.2	0.395445	0.885438	0.668779	1.17229
Other cardiomyopathy	425.8	0.914803	1.03618	0.540298	1.98719
Cardiac conduction disorders	426	0.016554	0.892658	0.813491	0.97953
Atrioventricular [AV] block	426.2	0.270206	0.887247	0.717279	1.09749
First degree AV block	426.21	0.989453	0.998011	0.742905	1.34072
Second degree AV block	426.23	0.971861	0.992124	0.639379	1.53948
Atrioventricular block, complete	426.24	0.181202	0.786623	0.553317	1.1183
Other heart block	426.25	0.564076	1.16484	0.69358	1.95629
Bundle branch block	426.3	0.086617	0.847773	0.701849	1.02404
Right bundle branch block	426.31	0.199139	1.15169	0.92835	1.42875
Left bundle branch block	426.32	6.34e-05	0.451702	0.305999	0.66678
Anomalous atrioventricular excitation	426.4	0.551983	0.758579	0.305196	1.88549
Abnormal electrocardiogram [ECG] [EKG]	426.7	0.092693	0.918468	0.831778	1.01419
Other cardiac conduction disorders	426.8	0.208244	0.756408	0.489688	1.1684
Cardiac pacemaker/device in situ	426.9	0.373084	0.91995	0.765648	1.10535
Cardiac pacemaker in situ	426.91	0.806797	0.97527	0.797937	1.19201
Cardiac defibrillator in situ	426.92	0.582524	0.929309	0.715543	1.20694
Cardiac dysrhythmias	427	9.32e-06	0.838107	0.775146	0.906183
Paroxysmal tachycardia, unspecified	427.1	3.07e-08	0.661756	0.571788	0.76588
Paroxysmal supraventricular tachycardia	427.11	3.34e-05	0.681767	0.568915	0.817004
Paroxysmal ventricular tachycardia	427.12	9.38e-05	0.650076	0.523742	0.806883
Atrial fibrillation and flutter	427.2	7.32e-05	0.766176	0.671676	0.873971
Atrial fibrillation	427.21	7.16e-05	0.761751	0.666004	0.871263
Atrial flutter	427.22	0.099241	0.848765	0.69843	1.03146
Other specified cardiac dysrhythmias	427.3	5.04e-06	0.761913	0.677923	0.85631
Cardiac arrest and ventricular fibrillation	427.4	0.927599	0.987138	0.74664	1.3051
Ventricular fibrillation and flutter	427.41	0.499289	0.854115	0.54056	1.34955
Cardiac arrest	427.42	0.646837	0.924892	0.662264	1.29167
Arrhythmia (cardiac) NOS	427.5	0.099045	0.866171	0.730236	1.02741
Premature beats	427.6	0.002911	0.785428	0.669956	0.920802
Supraventricular premature beats	427.61	0.014073	0.702265	0.529632	0.931169
Tachycardia NOS	427.7	1.49e-06	0.726711	0.63811	0.827615
Sinoatrial node dysfunction (Bradycardia)	427.8	0.389244	0.90836	0.729853	1.13053
Palpitations	427.9	0.001814	0.843849	0.758459	0.938853
Congestive heart failure; nonhypertensive	428	0.002785	0.816118	0.714358	0.932373
Congestive heart failure (CHF) NOS	428.1	0.004652	0.809643	0.699494	0.937136
Heart failure NOS	428.2	0.146662	0.86487	0.710905	1.05218
Heart failure with reduced EF [Systolic or combined heart failure]	428.3	0.075169	0.850024	0.710728	1.01662
Heart failure with preserved EF [Diastolic heart failure]	428.4	0.09789	0.858784	0.717122	1.02843
Ill-defined descriptions and complications of heart disease	429	0.000271	0.825158	0.744078	0.915073
Heart transplant/surgery	429.1	0.82645	0.976579	0.79013	1.20702
Abnormal function study of cardiovascular system	429.2	0.294439	0.89948	0.737873	1.09648
Symptoms involving cardiovascular system	429.3	5.41e-05	0.790552	0.705305	0.886102
Cardiac complications, not elsewhere classified	429.9	0.814676	0.960265	0.684153	1.34781
Intracranial hemorrhage	430	0.203045	1.16136	0.922435	1.46216
Subarachnoid hemorrhage	430.1	0.160798	1.30288	0.900153	1.88577
Intracerebral hemorrhage	430.2	0.27786	1.20018	0.863202	1.66871
Subdural hemorrhage	430.3	0.06428	1.36796	0.98159	1.90642
Cerebrovascular disease	433	0.292926	0.942487	0.843987	1.05248
Occlusion and stenosis of precerebral arteries	433.1	0.653086	0.965926	0.830408	1.12356
Occlusion of cerebral arteries, with cerebral infarction	433.11	0.660478	1.07745	0.772397	1.50298
Cerebral atherosclerosis	433.12	0.080948	1.45654	0.954779	2.22198
Occlusion of cerebral arteries	433.2	0.423272	0.935889	0.795777	1.10067
Cerebral artery occlusion, with cerebral infarction	433.21	0.510532	0.946554	0.803694	1.11481
Cerebral ischemia	433.3	0.164539	0.907398	0.791205	1.04065
Transient cerebral ischemia	433.31	0.087987	0.878344	0.75674	1.01949
Cerebral aneurysm	433.5	0.018967	1.41096	1.05831	1.88113
Late effects of cerebrovascular disease	433.8	0.722486	1.04878	0.806367	1.36406
Atherosclerosis	440	0.002938	1.20293	1.06503	1.35868
Atherosclerosis of renal artery	440.1	0.068902	1.48993	0.969587	2.28953
Atherosclerosis of the extremities	440.2	0.126695	0.812904	0.623148	1.06044
Atherosclerosis of native arteries of the extremities with ulceration or gangrene	440.21	0.863019	0.951116	0.53823	1.68074
Atherosclerosis of native arteries of the extremities with intermittent claudication	440.22	0.117425	0.706248	0.456959	1.09153
Atherosclerosis of aorta	440.9	7.63e-05	1.30779	1.14498	1.49376
Vascular insufficiency of intestine	441	0.675112	1.07462	0.767542	1.50455
Acute vascular insufficiency of intestine	441.1	0.316354	1.34509	0.753186	2.40215
Chronic vascular insufficiency of intestine	441.2	0.301471	1.37528	0.751425	2.51709
Other aneurysm	442	0.592827	1.04792	0.882712	1.24405
Aortic aneurysm	442.1	0.38189	1.09868	0.889736	1.35669
Abdominal aortic aneurysm	442.11	0.276638	1.19075	0.869404	1.63088
Aneurysm of iliac artery	442.2	0.285839	1.39007	0.759217	2.54512
Aneurysm of artery of lower extremity	442.3	0.875647	0.946915	0.478211	1.87501
Arterial dissection	442.4	0.974282	0.991005	0.572132	1.71654
Aneurysm of other specified artery	442.8	0.976848	0.994437	0.682267	1.44944
Peripheral vascular disease	443	7.29e-07	0.674121	0.576733	0.787954
Raynaud's syndrome	443.1	7.44e-08	0.392321	0.279001	0.551666
Peripheral angiopathy in diseases classified elsewhere	443.7	0.702313	1.05766	0.793422	1.40989
Other specified peripheral vascular diseases	443.8	0.206386	0.778994	0.528796	1.14757
Peripheral vascular disease, unspecified	443.9	0.001396	0.732494	0.605174	0.8866
Arterial embolism and thrombosis	444	0.002697	0.595772	0.424766	0.835624
Arterial embolism and thrombosis of lower extremity artery	444.1	0.185421	0.701706	0.41539	1.18537
Polyarteritis nodosa and allied conditions	446	0.122573	0.767079	0.547849	1.07404
Giant cell arteritis	446.5	0.064227	0.388686	0.142871	1.05743
Arteritis NOS	446.9	0.490348	0.857327	0.553579	1.32774
Other disorders of arteries and arterioles	447	0.42797	1.06184	0.915426	1.23168
Stricture of artery	447.1	0.074967	1.29188	0.974543	1.71256
Aortic ectasia	447.7	0.342872	1.11949	0.886598	1.41355
Disease of capillaries	448	9.55e-06	0.299915	0.175976	0.511145
Noninfectious disorders of lymphatic channels	450	0.00945	0.671151	0.496634	0.906994
Phlebitis and thrombophlebitis	451	1.47e-06	0.342122	0.221104	0.529376
Phlebitis and thrombophlebitis of lower extremities	451.2	0.00082	0.220056	0.090661	0.534131
Other venous embolism and thrombosis	452	3.76e-12	0.591743	0.510312	0.686169
Deep vein thrombosis [DVT]	452.2	1.19e-11	0.511326	0.421213	0.620718
Postphlebitic syndrome	452.8	0.064277	0.461728	0.203644	1.04689
Chronic venous hypertension	453	0.000317	0.346272	0.194403	0.616785
Varicose veins	454	8.07e-13	0.503528	0.417307	0.607564
Varicose veins of lower extremity	454.1	2.13e-13	0.420791	0.333959	0.530202
Varicose veins of lower extremity, symptomtic	454.11	6.32e-10	0.415304	0.314323	0.548726
Hemorrhoids	455	0.544507	1.02685	0.942522	1.11872
Chronic venous insufficiency [CVI]	456	4.79e-16	0.401891	0.322485	0.500847
Encounter for long-term (current) use of anticoagulants, antithrombotics, aspirin	457	0.009086	0.871059	0.785246	0.96625
Encounter for long-term (current) use of antiplatelets/antithrombotics	457.2	0.14875	0.849632	0.681039	1.05996
Encounter for long-term (current) use of aspirin	457.3	0.004688	0.859127	0.773306	0.954473
Hypotension	458	0.008024	0.85027	0.754184	0.958599
Orthostatic hypotension	458.1	0.003182	0.721619	0.580971	0.896318
Iatrogenic hypotension	458.2	0.769303	0.963765	0.753105	1.23335
Hypotension NOS	458.9	0.016617	0.84436	0.735195	0.969734
Other disorders of circulatory system	459	2.17e-05	0.786821	0.704397	0.878889
Hemorrhage NOS	459.1	0.063321	0.779283	0.598937	1.01393
Blood vessel replaced	459.7	0.017732	0.786473	0.64485	0.959201
Circulatory disease NEC	459.9	5.25e-05	0.765623	0.67267	0.871421
Acute sinusitis	464	9.73e-23	0.496331	0.431537	0.570854
Acute upper respiratory infections of multiple or unspecified sites	465	8.16e-05	0.848174	0.781459	0.920586
Acute pharyngitis	465.2	9.2e-06	0.77255	0.689284	0.865874
Acute laryngitis and tracheitis	465.4	0.13386	0.784811	0.571708	1.07735
Septal Deviations/Turbinate Hypertrophy	470	0.000503	0.732928	0.615233	0.873138
Nasal polyps	471	0.336583	0.860459	0.633292	1.16911
Chronic pharyngitis and nasopharyngitis	472	0.071876	0.878062	0.762129	1.01163
Diseases of the larynx and vocal cords	473	0.101797	0.893851	0.781424	1.02245
Chronic laryngitis	473.1	0.314212	1.2497	0.809622	1.92898
Paralysis/spasm of vocal cords or larynx	473.3	0.163434	0.806389	0.595813	1.09139
Voice disturbance	473.4	0.072765	0.868578	0.744676	1.01309
Acute and chronic tonsillitis	474	0.875048	0.979859	0.76037	1.2627
Acute tonsillitis	474.1	0.347705	0.806635	0.515104	1.26316
Chronic tonsillitis and adenoiditis	474.2	0.433759	1.11635	0.847448	1.47058
Chronic sinusitis	475	9.2e-07	0.765624	0.688172	0.851792
Postnasal drip	475.9	0.336109	0.936607	0.819599	1.07032
Allergic rhinitis	476	0.100753	0.930349	0.853498	1.01412
Epistaxis or throat hemorrhage	477	0.190854	1.12522	0.942895	1.34281
Throat pain	478	0.143429	0.849549	0.682861	1.05693
Other upper respiratory disease	479	3.26e-08	0.757215	0.686098	0.835704
Pneumonia	480	1.03e-05	0.782285	0.701424	0.872467
Bacterial pneumonia	480.1	0.059685	0.844974	0.70909	1.0069
Pneumococcal pneumonia	480.11	0.061496	0.779326	0.6001	1.01208
Pseudomonal pneumonia	480.12	0.009053	0.338195	0.149832	0.763359
MRSA pneumonia	480.13	0.074031	0.473899	0.208865	1.07524
Viral pneumonia	480.2	0.089986	0.827908	0.665533	1.0299
Pneumonia due to fungus (mycoses)	480.3	0.170811	0.727565	0.461535	1.14694
Bronchopneumonia and lung abscess	480.5	0.783088	0.954674	0.686176	1.32824
Influenza	481	0.053801	0.825698	0.679645	1.00314
Acute bronchitis and bronchiolitis	483	1.09e-06	0.652508	0.549589	0.774699
Asthma	495	4.24e-09	0.742965	0.672852	0.820384
Chronic obstructive asthma	495.1	0.004639	0.59955	0.420739	0.854355
Chronic obstructive asthma with exacerbation	495.11	0.008802	0.154461	0.038187	0.624777
Asthma with exacerbation	495.2	1.63e-06	0.637007	0.529772	0.765948
Chronic airway obstruction	496	0.000298	0.791857	0.697789	0.898606
Emphysema	496.1	0.000331	0.681774	0.553099	0.840383
Chronic bronchitis	496.2	2.62e-09	0.452357	0.348394	0.587345
Obstructive chronic bronchitis	496.21	3.77e-07	0.378553	0.260234	0.550666
Bronchiectasis	496.3	0.010668	1.25931	1.05505	1.50313
Bronchitis	497	0.001432	0.763853	0.647276	0.901425
Acute bronchospasm	498	0.001641	0.541171	0.369258	0.793121
Lung disease due to external agents	500	0.784573	0.954362	0.682749	1.33403
Extrinsic allergic alveolitis	500.1	0.016036	0.179346	0.044286	0.726306
Pneumonitis due to inhalation of food or vomitus	501	0.341483	0.898422	0.720493	1.12029
Postinflammatory pulmonary fibrosis	502	0.237992	0.896626	0.747999	1.07479
Pulmonary congestion and hypostasis	503	0.080741	0.8782	0.759083	1.01601
Other alveolar and parietoalveolar pneumonopathy	504	0.033435	0.766813	0.600378	0.979385
Idiopathic fibrosing alveolitis	504.1	0.156833	0.78651	0.564057	1.09669
Other pulmonary inflamation or edema	505	0.064941	0.719257	0.50688	1.02062
Empyema and pneumothorax	506	0.255269	1.09347	0.937454	1.27544
Pleurisy; pleural effusion	507	0.90295	0.993713	0.897912	1.09973
Pulmonary collapse; interstitial and compensatory emphysema	508	0.033776	0.903932	0.823446	0.992285
Respiratory failure, insufficiency, arrest	509	0.000532	0.801848	0.707665	0.908567
Respiratory failure	509.1	9.96e-05	0.769058	0.673787	0.877799
Respiratory insufficiency	509.2	0.310651	0.843654	0.607334	1.17193
Pulmonary insufficiency or respiratory failure following trauma and surgery	509.3	0.716499	1.06104	0.770643	1.46086
Dependence on respirator [Ventilator] or supplemental oxygen	509.8	0.002383	0.68213	0.53294	0.873085
Other diseases of lung	510	0.60814	0.970216	0.864314	1.08909
Lung transplant	510.2	0.016146	0.613916	0.412545	0.913581
Other symptoms of respiratory system	512	0.010261	0.908571	0.84443	0.977583
Wheezing	512.1	5.17e-05	0.666976	0.548207	0.811475
Painful respiration	512.2	0.000285	0.76766	0.665485	0.885524
Abnormal chest sounds	512.3	0.696656	1.08779	0.712543	1.66065
Shortness of breath	512.7	3.79e-05	0.842024	0.775893	0.913792
Cough	512.8	0.213541	0.951509	0.87983	1.02903
Other dyspnea	512.9	7.57e-06	0.818496	0.749784	0.893504
Respiratory abnormalities	513	1.48e-06	0.670039	0.569235	0.788695
Hypoventilation	513.3	0.008348	0.704657	0.543269	0.91399
Apnea	513.31	0.217242	0.815398	0.589638	1.1276
Orthopnea	513.32	0.458951	0.824508	0.494766	1.37401
Hyperventilation	513.4	0.210965	0.697893	0.397222	1.22615
Disorders of diaphragm	513.8	1.46e-05	0.619122	0.498442	0.76902
Abnormal findings examination of lungs	514	0.477377	0.970979	0.895216	1.05315
Abnormal results of function study of pulmonary system	514.1	0.469138	0.887995	0.643765	1.22488
Solitary pulmonary nodule	514.2	0.467987	1.04356	0.930057	1.17092
Abnormal sputum	516	0.01014	1.32355	1.06889	1.63888
Hemoptysis	516.1	0.015259	1.33442	1.057	1.68465
Other diseases of respiratory system, not elsewhere classified	519	0.007637	0.853202	0.759268	0.958756
Respiratory complications	519.2	0.024252	0.549555	0.326474	0.925067
Other diseases of respiratory system, NEC	519.8	0.182158	0.898877	0.768568	1.05128
Symptoms involving respiratory system and other chest symptoms	519.9	0.150011	0.888705	0.756813	1.04358
Diseases of hard tissues of teeth	521	0.013099	0.564331	0.359131	0.886777
Dental caries	521.1	0.009838	0.534528	0.332225	0.86002
Diseases of pulp and periapical tissues	522	0.181924	0.757315	0.503522	1.13903
Periapical abscess	522.5	0.226199	0.777051	0.516451	1.16915
Gingival and periodontal diseases	523	0.012846	0.685233	0.508766	0.92291
Gingivitis	523.1	0.008142	0.484017	0.282773	0.828483
Periodontitis (acute or chronic)	523.3	0.036315	0.608902	0.382672	0.968876
Acute periodontitis	523.31	0.05444	0.633624	0.398004	1.00873
Other diseases of the teeth and supporting structures	525	0.007612	0.622257	0.439199	0.881615
Loss of teeth or edentulism	525.1	0.168388	0.560774	0.246223	1.27717
Diseases of the jaws	526	0.343864	0.919665	0.773252	1.0938
Temporomandibular joint disorders	526.4	0.882121	0.983798	0.792754	1.22088
Temporomandibular joint disorder, unspecified	526.41	0.578397	0.922439	0.693871	1.2263
Arthralgia/ankylosis of temporomandibular joint	526.42	0.554869	0.89603	0.622397	1.28996
Inflammatory conditions of jaw	526.5	0.62194	1.18979	0.596348	2.37376
Jaw disease NOS	526.9	0.971872	0.989372	0.546294	1.79181
Diseases of the salivary glands	527	0.235132	0.89247	0.739658	1.07685
Sialoadenitis	527.2	0.077456	0.649901	0.402807	1.04857
Disturbance of salivary secretion	527.7	0.06845	0.796397	0.623412	1.01738
Other specified diseases of the salivary glands	527.8	0.249096	1.22353	0.868205	1.72427
Diseases of the oral soft tissues, excluding lesions specific for gingiva and tongue	528	0.029627	0.850219	0.734564	0.984083
Stomatitis and mucositis	528.1	0.263987	0.879067	0.701133	1.10216
Stomatitis and mucositis (ulcerative)	528.11	0.314169	0.830044	0.577522	1.19298
Oral aphthae	528.12	0.144437	0.733353	0.483545	1.11221
Cellulitis and abscess of oral soft tissues	528.3	0.175077	0.53658	0.218207	1.31947
Diseases of lips	528.5	0.297316	0.86136	0.650569	1.14045
Leukoplakia of oral mucosa	528.6	0.484784	0.760462	0.352734	1.63949
Sialolithiasis	528.7	0.119079	0.450544	0.165318	1.22787
Diseases and other conditions of the tongue	529	0.826244	0.971795	0.752725	1.25462
Glossitis	529.1	0.497103	1.18507	0.72593	1.93461
Glossodynia	529.6	0.066809	0.579332	0.323168	1.03855
Herpes zoster	53	0.064932	1.16582	0.990549	1.3721
Diseases of esophagus	530	2.53e-13	0.752773	0.697635	0.812269
Esophagitis, GERD and related diseases	530.1	2.33e-15	0.732725	0.678467	0.791321
GERD	530.11	8.86e-16	0.727381	0.673085	0.786056
Ulcer of esophagus	530.12	0.044295	0.736206	0.546251	0.992216
Barrett's esophagus	530.13	0.010536	0.629797	0.441905	0.897579
Reflux esophagitis	530.14	1.78e-06	0.629202	0.520277	0.760932
Eosinophilic esophagitis	530.15	0.050738	0.51228	0.261868	1.00215
Esophageal bleeding (varices/hemorrhage)	530.2	0.083662	0.856075	0.717869	1.02089
Stricture and stenosis of esophagus	530.3	0.028959	0.724097	0.541974	0.967421
Disorders of esophageal motility	530.5	0.002877	0.652545	0.492837	0.864007
Diverticulum of esophagus, acquired	530.6	0.224094	0.535971	0.196094	1.46493
Heartburn	530.9	0.153279	0.846526	0.673485	1.06403
Herpes zoster with nervous system complications	53.1	0.392743	1.15894	0.826327	1.62543
Peptic ulcer (excl. esophageal)	531	0.404668	1.06247	0.921339	1.22522
Hemorrhage from gastrointestinal ulcer	531.1	0.310973	1.19959	0.843618	1.70578
Gastric ulcer	531.2	0.232046	1.12623	0.926744	1.36865
Duodenal ulcer	531.3	0.125622	1.2909	0.931077	1.78977
Peptic ulcer, site unspecified	531.4	0.653069	1.04358	0.866469	1.25689
Gastrojejunal ulcer	531.5	0.994272	1.65e-08	0	inf
Dysphagia	532	0.000343	0.812195	0.72479	0.910139
Gastritis and duodenitis	535	0.756969	0.982504	0.878589	1.09871
Acute gastritis	535.1	0.679094	0.943289	0.715353	1.24385
Atrophic gastritis	535.2	0.023473	1.16852	1.02123	1.33705
Duodenitis	535.6	0.030261	0.638559	0.425584	0.958113
Other specified gastritis	535.8	0.909237	1.01325	0.808035	1.27058
Gastritis and duodenitis, NOS	535.9	0.331927	0.92049	0.778637	1.08819
Disorders of function of stomach	536	0.301369	1.06808	0.942667	1.21018
Gastroparesis	536.3	0.077825	0.772143	0.579269	1.02924
Complications of gastrostomy, colostomy and enterostomy	536.7	0.01831	0.563788	0.350233	0.907559
Dyspepsia and other specified disorders of function of stomach	536.8	0.094642	1.12477	0.979905	1.29105
Other disorders of stomach and duodenum	537	0.406582	1.04861	0.937409	1.17301
Lesions of stomach and duodenum	537.1	0.1817	0.659354	0.357822	1.21498
Bariatric surgery	539	1.81e-13	0.230031	0.155552	0.34017
Herpes simplex	54	1.18e-07	0.654027	0.558939	0.765292
Appendiceal conditions	540	0.026608	0.677184	0.479795	0.955778
Appendicitis	540.1	0.066637	0.713445	0.497346	1.02344
Acute appendicitis	540.11	0.472085	0.848646	0.542579	1.32736
Abdominal hernia	550	2.93e-36	0.467509	0.41526	0.526332
Inguinal hernia	550.1	2.2e-08	0.502417	0.394774	0.639412
Diaphragmatic hernia	550.2	8.74e-15	0.569346	0.493813	0.656433
Femoral hernia	550.3	0.043067	0.130528	0.018155	0.938474
Umbilical hernia	550.4	1.17e-11	0.299533	0.211435	0.424339
Ventral hernia	550.5	2.4e-15	0.298552	0.221353	0.402674
Incisional hernia	550.6	6.31e-06	0.316675	0.192251	0.521626
Inflammatory bowel disease and other gastroenteritis and colitis	555	7.78e-10	0.446111	0.344915	0.576999
Regional enteritis	555.1	2.24e-07	0.315732	0.204083	0.488461
Ulcerative colitis	555.2	6.71e-07	0.469653	0.348598	0.632746
Ulcerative colitis (chronic)	555.21	6.92e-06	0.37505	0.244584	0.575111
Ulceration of the lower GI tract	556	0.002643	0.645335	0.485045	0.858595
Ulceration of intestine	556.1	0.000936	0.577821	0.417551	0.799608
Angiodysplasia of intestine (without mention of hemorrhage)	556.11	0.694521	0.907601	0.559455	1.4724
Intestinal malabsorption (non-celiac)	557	3.41e-05	0.480449	0.339686	0.679543
Celiac disease	557.1	5.86e-06	0.216288	0.111533	0.419432
Noninfectious gastroenteritis	558	2.78e-11	0.605438	0.522292	0.70182
Ileostomy status	559	0.004315	0.444516	0.254735	0.775686
Intestinal obstruction without mention of hernia	560	5.83e-07	0.652524	0.551914	0.771475
Paralytic ileus	560.1	0.05074	0.795709	0.632687	1.00074
Impaction of intestine	560.2	0.016482	0.683019	0.500165	0.932722
Peritoneal or intestinal adhesions	560.3	0.749493	0.904245	0.487488	1.67729
Other intestinal obstruction	560.4	1.81e-05	0.565439	0.435711	0.733793
Symptoms involving digestive system	561	3.81e-12	0.751106	0.692816	0.8143
Diarrhea	561.1	5.86e-16	0.66122	0.598182	0.730901
Flatulence	561.2	0.000123	0.806727	0.722975	0.900181
Diverticulosis and diverticulitis	562	2.81e-24	0.537958	0.477352	0.606259
Diverticulosis	562.1	2.81e-22	0.548365	0.485719	0.61909
Diverticulitis	562.2	1.46e-09	0.374056	0.271995	0.514413
Constipation	563	4.03e-10	0.738179	0.671175	0.811873
Functional digestive disorders	564	1.2e-15	0.669195	0.60651	0.738359
Irritable Bowel Syndrome	564.1	1.56e-18	0.407285	0.333327	0.497652
Abnormal findings on exam of gastrointestinal tract/ abdominal area	564.8	0.251309	0.906147	0.765724	1.07232
Personal history of diseases of digestive system	564.9	5.52e-06	0.74809	0.660067	0.847851
Anal and rectal conditions	565	8.31e-05	0.773773	0.680982	0.879207
Anal and rectal polyp	565.1	0.431255	0.928826	0.772827	1.11631
Peritonitis and retroperitoneal infections	567	0.000318	0.611647	0.468022	0.799349
Other disorders of peritoneum	568	0.281997	0.915571	0.779656	1.07518
Peritoneal adhesions (postoperative) (postinfection)	568.1	0.192553	0.884808	0.736044	1.06364
Other disorders of intestine	569	1.86e-09	0.704794	0.6288	0.789972
Toxic gastroenteritis and colitis	569.1	0.828583	0.966528	0.710186	1.3154
Gastrointestinal complications	569.2	0.000815	0.632751	0.484016	0.827193
Chronic liver disease and cirrhosis	571	1.55e-05	1.22327	1.11641	1.34035
Other chronic nonalcoholic liver disease	571.5	6.16e-06	1.237	1.12804	1.35649
Cirrhosis of liver without mention of alcohol	571.51	0.005082	1.27839	1.07658	1.51801
Primary biliary cirrhosis	571.6	0.049509	0.527927	0.27909	0.998629
Liver abscess and sequelae of chronic liver disease	571.8	0.817445	1.02328	0.841635	1.24413
Portal hypertension	571.81	0.531115	0.929774	0.740317	1.16772
Ascites (non malignant)	572	0.292892	1.08125	0.934773	1.25068
Other disorders of liver	573	7.25e-12	1.41013	1.27811	1.55578
Chronic passive congestion of liver	573.1	0.78982	0.942045	0.607314	1.46127
Liver replaced by transplant	573.2	0.388058	1.11706	0.868777	1.4363
Hepatomegaly	573.3	0.004819	0.782758	0.660186	0.928087
Acute and subacute necrosis of liver	573.4	0.159325	0.78016	0.552117	1.10239
Jaundice (not of newborn)	573.5	0.830121	1.02271	0.833037	1.25557
Nonspecific elevation of levels of transaminase or lactic acid dehydrogenase [LDH]	573.6	0.004373	1.21187	1.06185	1.3831
Abnormal results of function study of liver	573.7	0.193642	1.10407	0.950971	1.28181
Abnormal serum enzyme levels	573.9	0.519403	0.960624	0.850114	1.0855
Cholelithiasis and cholecystitis	574	0.100488	1.11407	0.979338	1.26733
Cholelithiasis	574.1	0.242662	1.0852	0.94611	1.24473
Cholelithiasis with acute cholecystitis	574.11	0.569181	0.878157	0.561424	1.37358
Cholelithiasis with other cholecystitis	574.12	0.999012	1.0002	0.731895	1.36686
Calculus of bile duct	574.2	0.641999	0.935983	0.708172	1.23708
Cholecystitis without cholelithiasis	574.3	0.480533	1.10084	0.842946	1.43764
Other biliary tract disease	575	1.98e-07	1.38227	1.22353	1.56159
Cholangitis	575.1	0.907721	1.02294	0.697089	1.50111
Obstruction of bile duct	575.2	0.164532	1.1914	0.930706	1.52511
Cholesterolosis of gallbladder	575.6	2.63e-22	2.88892	2.33225	3.57846
Other disorders of gallbladder	575.7	0.043514	1.23045	1.00606	1.50489
Other disorders of biliary tract	575.8	0.194185	1.14435	0.93359	1.40269
Nonspecific abnormal findings on radiological and other examination of biliary tract	575.9	0.110603	1.24877	0.950516	1.64061
Diseases of pancreas	577	0.710447	0.971592	0.834464	1.13125
Acute pancreatitis	577.1	0.148227	0.816512	0.620323	1.07475
Chronic pancreatitis	577.2	0.009401	0.523218	0.320907	0.853071
Cyst and pseudocyst of pancreas	577.3	0.110898	1.20375	0.958341	1.51201
Gastrointestinal hemorrhage	578	0.375321	0.951581	0.852696	1.06193
[truncated: 586 more rows]

## Sheet: Filipino
Phenotype	phecode	pvalue	OR	CI (lower)	CI (upper)
[truncated: 600 more rows]

[truncated: 3 more sheets: Japanese, Korean, Chinese]
