# Supplementary material for: Leveraging genomic diversity for discovery in an electronic health record linked biobank: the UCLA ATLAS Community Health Initiative
Source: Genome Med. 2022 Sep 9;14:104. doi: 10.1186/s13073-022-01106-x (PMC9461263; doi:10.1186/s13073-022-01106-x)
Supplement: Supplementary file 4 — Additional file 4: Table S8. Associations between genetically inferred ancestry and phecodes within ATLAS while adjusting for SIRE. [file 13073_2022_1106_MOESM4_ESM.xlsx]

## Sheet: Legend
Table S8: Associations between genetically inferred ancestry and phecodes within ATLAS while adjusting for SIRE.	We perform association tests between the individuals’ continental GIA and >1,500 EHR-derived phenotypes (phecodes) across all individuals in ATLAS (N=36,736) while accounting for individuals’ age, sex, and SIRE. Results for each GIA group are listed on a separate sheet.

## Sheet: EA
phecode	pvalue	OR	CI (lower)	CI (upper)
10	0.000837	0.542292	0.378701	0.77655
1000
1001	0.867629	0.977991	0.752793	1.27056
1002	0.042161	0.871607	0.763404	0.995145
1004	0.454307	0.91249	0.717878	1.15986
1005	0.536135	0.973453	0.893915	1.06007
1007	0.641554	0.844928	0.415637	1.71761
1008	0.409315	0.833329	0.540407	1.28503
1009	0.27377	0.916907	0.784973	1.07102
1010	0.387758	1.04955	0.940463	1.17129
1011	0.360754	0.924452	0.781128	1.09407
1012	0.019128	1.98279	1.11841	3.51522
1013	0.100136	0.885656	0.766306	1.02359
1015	0.01003	0.834796	0.727589	0.957799
1019	0.236888	0.907758	0.773258	1.06565
110	0.012082	0.866407	0.774617	0.969075
1100	0.020722	1.48456	1.06216	2.07492
110.1	0.007184	0.852358	0.758644	0.957648
110.11	0.000612	0.780737	0.677663	0.899488
110.12	0.007227	0.753873	0.613437	0.926459
110.13	0.543294	1.06959	0.861015	1.32868
110.2	0.816589	0.966259	0.722983	1.2914
112	0.891523	1.01013	0.873965	1.1675
112.3
117	0.013291	1.41133	1.07443	1.85387
117.2	0.931998	1.03094	0.512022	2.07576
117.4	0.023674	1.79415	1.08127	2.97705
130	0.017095	2.25066	1.15543	4.38406
130.1	0.033785	2.63099	1.07695	6.42748
132	0.074554	0.670132	0.431606	1.04048
134
136	0.024689	0.881516	0.789661	0.984056
145	0.762388	1.05397	0.749621	1.48189
145.2	0.974012	0.992932	0.648005	1.52146
145.3	0.417896	1.37778	0.634507	2.99175
149	0.764814	0.952647	0.693275	1.30906
149.1
149.4	0.641652	1.18596	0.578263	2.43229
149.5	0.73528	0.929599	0.608852	1.41932
149.9	0.095581	0.540804	0.262482	1.11424
150	0.01334	2.19505	1.17762	4.09153
151	0.306446	1.30705	0.782393	2.18352
153	0.96132	1.00525	0.813488	1.24222
153.2	0.580093	0.933351	0.731012	1.1917
153.3	0.872308	1.02264	0.778325	1.34364
155	0.001779	0.673002	0.524981	0.862759
155.1	0.000524	0.624346	0.47842	0.814783
157	0.195075	1.29265	0.876697	1.90595
158	0.841647	0.972134	0.736746	1.28273
159	0.71752	1.05449	0.791059	1.40564
159.2	0.595164	0.848526	0.46296	1.5552
159.3	0.624568	0.834035	0.403211	1.72519
159.4	0.564069	0.862631	0.522111	1.42524
164	0.473448	1.33472	0.606137	2.93907
165	0.240255	1.15642	0.907354	1.47386
165.1	0.181493	1.18799	0.922728	1.52951
170	0.275008	1.15508	0.891648	1.49633
170.1	0.308246	1.21825	0.833327	1.78097
170.2
172	5.33e-55	3.27869	2.82482	3.80549
172.1	1.56e-12	3.12054	2.2761	4.27825
172.11	1.02e-12	3.54731	2.5043	5.02471
172.2	6.5e-50	3.29045	2.81195	3.85039
172.21	1.69e-32	3.77543	3.03179	4.70147
172.22	1.37e-11	2.41858	1.87227	3.12429
172.3	5.73e-08	2.29385	1.69961	3.09585
173	4.69e-15	1.70634	1.49283	1.95037
174	0.012505	1.25688	1.05044	1.50389
174.1	0.019648	1.24064	1.03508	1.48701
174.11	0.036456	1.2142	1.01231	1.45637
174.2
175	0.066663	1.23318	0.9857	1.54279
180	0.080548	0.79723	0.618305	1.02793
180.1	0.884783	1.03632	0.639628	1.67904
180.3	0.075673	0.769649	0.576544	1.02743
182	0.24868	0.807838	0.562164	1.16088
184	0.176721	1.26127	0.900643	1.76629
184.1	0.059804	1.44233	0.98499	2.11201
184.11	0.092971	1.41889	0.943346	2.13416
184.2	0.303997	1.45601	0.711294	2.98042
185	0.097593	1.18343	0.969633	1.44437
187	0.796095	1.07189	0.63309	1.81482
187.2	0.794566	1.08268	0.595389	1.96881
189	0.147331	0.849414	0.681154	1.05924
189.1	0.155641	0.807001	0.600242	1.08498
189.11	0.177623	0.807902	0.592477	1.10166
189.2	0.49546	0.898555	0.660649	1.22213
189.21	0.776461	0.954012	0.68931	1.32036
189.4
190	0.044443	2.32543	1.02119	5.29546
191	0.868302	0.977855	0.750441	1.27418
191.1
191.11
193	0.416514	0.895589	0.686404	1.16852
194	0.027475	0.510517	0.280824	0.928083
195	0.052015	1.11626	0.999041	1.24724
195.1	0.062591	1.11676	0.994212	1.25441
195.3	0.452423	1.13349	0.817466	1.57169
196	0.367227	0.958489	0.874106	1.05102
197	0.490921	0.970523	0.89132	1.05676
198	0.151971	1.10409	0.964205	1.26427
198.1	0.113361	1.15253	0.966789	1.37395
198.2	0.368297	1.12595	0.869528	1.45798
198.3	0.90102	0.981957	0.737018	1.3083
198.4	0.415747	1.1197	0.852801	1.47013
198.5	0.31405	1.21771	0.829864	1.78682
198.6	0.093475	1.24954	0.963159	1.62107
198.7	0.655995	1.17888	0.571482	2.43186
199	4.87e-08	1.38955	1.23466	1.56387
200	0.073649	1.21211	0.981761	1.4965
200.1	0.171799	1.32141	0.885987	1.97082
201	0.714539	1.1037	0.650474	1.87272
202	0.718015	0.956075	0.749222	1.22004
202.2	0.476776	0.909005	0.698922	1.18223
202.21	0.453723	0.808924	0.46451	1.40871
202.22	0.311479	0.802835	0.524731	1.22833
204	0.484463	1.09855	0.844083	1.42974
204.1	0.912703	1.02353	0.67539	1.55111
204.11	0.382667	0.762196	0.41428	1.4023
204.12	0.07765	1.74837	0.939982	3.25198
204.2	0.973744	0.992207	0.622692	1.581
204.21
204.4	0.292763	0.803069	0.533718	1.20835
208	0.332506	1.04899	0.952269	1.15554
209	0.288533	1.29635	0.802712	2.09357
210	0.624972	0.883233	0.536858	1.45309
211	0.586204	1.05302	0.874273	1.26832
212	0.42807	0.809954	0.480917	1.36411
213	0.35358	0.822146	0.543569	1.24349
214	0.547745	1.05807	0.880212	1.27187
214.1	0.97286	0.995928	0.787309	1.25983
215	0.141454	0.866122	0.715115	1.04902
216	2.42e-37	1.85251	1.68525	2.03638
216.1	3.19e-17	1.69064	1.49654	1.90991
217	4.41e-11	1.70763	1.45637	2.00224
217.1	5.53e-11	1.7213	1.46334	2.02475
218	0.001131	0.768065	0.65525	0.900304
218.1	0.001138	0.767684	0.654673	0.900204
220	0.91064	0.973389	0.607751	1.559
223	0.842556	1.05642	0.614667	1.81564
224
224.1
225	0.039916	0.766451	0.59469	0.987821
225.1	0.057932	0.777084	0.59876	1.00852
226	0.545965	1.27566	0.578794	2.81155
227	0.221155	0.866886	0.68957	1.0898
227.1	0.553221	0.882876	0.584887	1.33269
227.2
227.3	0.109739	0.741143	0.513418	1.06987
228	9.9e-19	1.77907	1.56566	2.02157
228.1	9.9e-22	1.99769	1.73393	2.30158
229	0.106849	0.785201	0.58524	1.05348
240	0.153847	0.837803	0.656917	1.0685
241	0.962738	0.997018	0.879596	1.13011
241.1	0.990481	0.999142	0.867742	1.15044
241.2	0.828689	1.01829	0.864108	1.19999
242	0.428799	0.917638	0.741664	1.13537
242.1	0.62702	1.09478	0.759796	1.57747
242.3	0.049105	0.628835	0.396154	0.998182
244	0.180876	1.07079	0.968711	1.18362
244.1	0.2665	0.894248	0.734235	1.08913
244.2	0.051852	1.15653	0.998834	1.33912
244.4	0.075047	1.09789	0.990612	1.21679
244.5
245	1.53e-06	1.5957	1.31887	1.93062
245.2	5.57e-08	1.76871	1.43979	2.17276
245.21	4.25e-08	1.78516	1.45099	2.19629
246	0.240119	1.08946	0.944329	1.25691
246.2	0.830325	1.0589	0.627351	1.78731
246.7	0.232621	1.13032	0.924366	1.38216
249	1.92e-10	0.559037	0.467414	0.66862
250	2.06e-42	0.511572	0.464628	0.563259
250.1	0.023631	0.742156	0.573239	0.960847
250.11
250.12	0.163075	0.682168	0.398545	1.16763
250.13	0.804408	1.08656	0.563274	2.09597
250.14
250.2	1.99e-44	0.498687	0.452348	0.549773
250.21	0.29631	0.73314	0.409436	1.31277
250.22	2.17e-20	0.480651	0.411567	0.561331
250.23	1.44e-14	0.438117	0.355036	0.54064
250.24	1.54e-10	0.578337	0.48907	0.683898
250.25	1.75e-10	0.540819	0.44778	0.653188
250.3	2.71e-23	0.482548	0.417984	0.557085
250.4	1.17e-13	0.734347	0.676835	0.796746
250.41	0.519808	0.954474	0.828217	1.09998
250.42	3e-15	0.716781	0.659883	0.778584
250.5	0.064747	0.561904	0.304799	1.03588
250.6	3.23e-08	0.592531	0.492186	0.713334
250.7	4.64e-11	0.43744	0.341976	0.559553
251.1	0.107727	0.809364	0.625485	1.0473
252	0.389276	0.925034	0.774664	1.10459
252.1	0.507489	0.938987	0.77948	1.13113
252.2
253	0.061395	0.827542	0.678663	1.00908
253.1	0.046549	0.697011	0.488511	0.994499
253.2	0.985803	0.995818	0.627677	1.57988
253.3	0.640478	0.856021	0.445804	1.64371
253.4	0.600935	1.19735	0.609705	2.35136
253.7
255	0.017377	0.798024	0.662642	0.961066
255.1	0.52575	0.866281	0.55602	1.34967
255.11	0.809982	1.08683	0.551317	2.1425
255.12
255.2	0.123277	0.812914	0.624661	1.0579
255.21	0.123277	0.812914	0.624661	1.0579
255.3	0.551269	1.28042	0.567859	2.8871
256	0.762238	0.960301	0.738645	1.24847
256.4	0.901874	0.982071	0.736621	1.30931
257	0.170808	1.15155	0.940991	1.40922
257.1	0.174975	1.15002	0.939695	1.40742
258.1	0.027064	0.517091	0.288143	0.927951
259	0.014213	1.31566	1.05658	1.63826
260	0.000977	0.781303	0.674691	0.90476
260.1	0.712037	0.941173	0.682118	1.29861
260.2	0.003592	0.72666	0.586133	0.900878
260.22	0.992058	0.996964	0.547809	1.81438
260.3	0.624061	0.928955	0.691835	1.24735
260.6	0.167531	0.859159	0.692552	1.06585
261	1.59e-05	0.826472	0.757949	0.90119
261.2	0.398633	0.941326	0.81802	1.08322
261.4	3.83e-08	0.774954	0.707634	0.848679
262	0.046076	0.811184	0.660422	0.996363
263	0.202693	0.894497	0.753497	1.06188
264	0.017771	0.611961	0.407731	0.91849
264.2
264.9	0.027644	0.549468	0.322479	0.936231
269	2.26e-05	0.707831	0.603271	0.830512
270	0.885923	1.01471	0.831208	1.23872
270.1	0.006214	2.10919	1.23581	3.59979
270.11	0.008291	2.25321	1.23275	4.11839
270.2	0.00565	0.426317	0.233078	0.779768
270.21	3.19e-05	0.235255	0.11896	0.46524
270.3	0.904412	0.98622	0.786356	1.23688
270.32	0.576655	1.09562	0.795104	1.50972
270.33	0.12115	0.68982	0.431334	1.10321
270.38	0.263065	0.836702	0.612312	1.14332
271	1.08e-08	0.767525	0.700973	0.840395
271.3	1.18e-08	0.767549	0.700834	0.840615
271.9	0.885175	1.05956	0.483201	2.32339
272	2.54e-06	0.808868	0.74046	0.883597
272.1	1.66e-06	0.805639	0.737461	0.880119
272.11	0.017206	0.889302	0.807478	0.979417
272.12	0.012935	0.776897	0.636665	0.948018
272.13	0.026269	0.887867	0.79945	0.986063
272.9	0.782306	1.06756	0.671439	1.69737
274	0.674544	0.965311	0.818658	1.13824
274.1	0.228288	0.894678	0.746512	1.07225
274.11	0.179197	0.859848	0.689817	1.07179
274.2	0.296202	1.18433	0.862223	1.62676
274.21	0.267172	1.2028	0.868045	1.66665
275	0.017873	0.87347	0.780953	0.976948
275.1	0.018244	1.71637	1.09602	2.68784
275.11	0.011368	3.11141	1.29195	7.49323
275.3	0.001864	0.752405	0.628952	0.90009
275.5	4.01e-06	0.712234	0.616561	0.822754
275.51	1.93e-05	0.636731	0.517643	0.783216
275.53	2.93e-07	0.602567	0.496499	0.731296
275.6	0.862786	1.01664	0.843087	1.22593
276	3.51e-06	0.806869	0.736923	0.883455
276.1	6.64e-08	0.764529	0.693549	0.842773
276.11
276.12	9.7e-09	0.689663	0.607435	0.783023
276.13	1.98e-06	0.720906	0.629938	0.825009
276.14	0.055229	0.865082	0.745944	1.00325
276.4	5.22e-08	0.672404	0.582866	0.775697
276.41	1.56e-07	0.666313	0.572525	0.775465
276.42	0.002098	0.612623	0.448327	0.837129
276.5	0.000653	0.806195	0.712264	0.912514
276.6	0.000361	0.735237	0.620923	0.870596
276.8	0.291562	0.75006	0.439527	1.27999
277	0.307906	0.932434	0.815111	1.06664
277.4	0.652279	0.948669	0.754348	1.19305
277.5	0.628857	0.933126	0.704769	1.23548
277.51	0.70431	1.0752	0.739373	1.56356
277.7	0.018584	0.732358	0.565041	0.949221
278	2.99e-08	0.792811	0.730315	0.860655
278.1	3.63e-08	0.772466	0.704661	0.846795
278.11	2.73e-07	0.733137	0.651313	0.825241
278.3	0.720745	1.1077	0.632191	1.94088
278.4	0.588291	0.958951	0.823923	1.11611
279	0.007224	0.840625	0.740613	0.954142
279.1	0.01975	0.855201	0.749809	0.975406
279.11	0.003961	1.56461	1.15389	2.12152
279.2
279.7	0.669395	0.971484	0.85067	1.10946
279.8	0.105568	0.714248	0.475179	1.0736
280	5.8e-07	0.752571	0.673184	0.84132
280.1	4.84e-06	0.759721	0.675286	0.854712
280.2	0.043219	0.833934	0.699306	0.994479
281	0.688445	0.958878	0.780944	1.17735
281.1	0.198032	0.802408	0.573878	1.12194
281.11	0.047429	2.03189	1.00807	4.09553
281.12	0.013387	0.575566	0.371522	0.891674
281.13	0.058661	0.552745	0.298966	1.02195
281.9	0.336257	1.13158	0.879552	1.45582
282	0.083506	0.807541	0.633915	1.02872
282.5	0.052638	0.332049	0.10888	1.01265
282.8	0.107554	0.775744	0.569385	1.05689
282.9	0.947134	0.986016	0.650272	1.49511
283	0.672185	1.1237	0.654716	1.92861
284	0.138324	0.872818	0.729118	1.04484
284.1	0.142587	0.870481	0.723158	1.04782
285	9.87e-12	0.752534	0.693397	0.816716
285.1	0.023574	0.869678	0.770657	0.981423
285.2	8.1e-12	0.640175	0.563337	0.727494
285.21	2.27e-12	0.535426	0.449694	0.637502
285.22	0.898495	1.0164	0.791654	1.30494
286	0.000222	0.783309	0.688081	0.891715
286.1	0.139929	1.62008	0.853702	3.07443
286.2	0.16577	0.911314	0.799155	1.03921
286.3	0.040471	1.61688	1.02108	2.56034
286.4	0.007555	0.665421	0.493516	0.897205
286.6	0.140035	1.38284	0.899083	2.12688
286.7	1.68e-05	0.665117	0.55237	0.800877
286.8	0.79438	0.967651	0.755652	1.23913
286.81	0.60804	0.932012	0.71214	1.21977
286.9	0.001677	0.709793	0.573159	0.878999
287	0.000957	0.817497	0.72536	0.921338
287.1	0.891496	1.03002	0.673366	1.5756
287.3	5.63e-05	0.770894	0.679209	0.874956
287.31	0.162072	1.39892	0.873806	2.23959
287.32	2.13e-06	0.580828	0.463975	0.72711
287.4	0.691227	0.861341	0.412374	1.79912
288	0.197632	0.931125	0.835331	1.0379
288.1	0.227829	0.928684	0.823468	1.04734
288.11	0.518101	0.94954	0.811553	1.11099
288.2	0.201352	0.92877	0.829239	1.04025
288.3	0.655298	0.923104	0.649659	1.31164
289	0.002969	1.22084	1.07026	1.39261
289.3	0.834331	1.02368	0.822095	1.27469
289.4	0.896046	1.00823	0.891626	1.14007
289.5	0.869436	1.03291	0.702099	1.51958
289.8	0.787619	0.96112	0.720245	1.28255
289.9	0.364228	1.12217	0.87483	1.43945
290	9.65e-05	0.68196	0.562593	0.826653
290.1	0.00045	0.652719	0.514329	0.828346
290.11
290.12
290.13	0.707769	1.19267	0.474708	2.9965
290.16
290.2	0.141371	0.795003	0.585589	1.0793
290.3	0.799028	0.966013	0.740255	1.26062
291	0.76614	0.975898	0.830967	1.14611
291.4	0.214677	1.22858	0.88753	1.70068
291.8	0.384587	0.922511	0.76915	1.10645
292	1.96e-05	0.794777	0.715242	0.883157
292.1	0.19652	0.871671	0.707676	1.07367
292.11	0.079229	0.738093	0.525816	1.03607
292.12
292.2	0.761618	0.953865	0.702998	1.29425
292.3	0.007383	0.815323	0.702199	0.946671
292.4	0.00047	0.759665	0.651201	0.886194
292.5	0.19086	0.798452	0.569874	1.11871
292.6	0.43644	0.830697	0.520664	1.32534
293	0.281925	0.894629	0.730397	1.09579
293.1	0.125991	0.89974	0.785859	1.03012
295	0.029722	0.766287	0.602773	0.974157
295.1	0.010326	0.524158	0.319945	0.858715
295.2
295.3	0.23068	0.843953	0.639491	1.11379
296	0.002171	1.13932	1.04817	1.2384
296.1	0.945638	0.993648	0.827345	1.19338
296.2	0.003952	1.13242	1.04059	1.23236
296.22	0.120697	1.07347	0.981528	1.17403
297	0.134955	0.790673	0.581106	1.07582
297.1	0.131084	0.769223	0.547185	1.08136
297.2	0.482506	1.29847	0.626414	2.69153
300	0.000169	1.16398	1.07544	1.25981
300.1	2.21e-05	1.18986	1.09803	1.28935
300.11	0.161496	1.09031	0.966012	1.23061
300.12	0.173542	1.15217	0.939554	1.41289
300.13	0.001451	1.71825	1.23137	2.39765
300.3	0.285434	1.25821	0.825512	1.91769
300.4	0.859484	0.983405	0.817088	1.18358
300.8	0.105543	0.734747	0.505871	1.06718
300.9	0.132834	1.23733	0.937308	1.6334
301	0.925472	1.02353	0.628698	1.66633
301.2	0.543847	0.829031	0.452525	1.51879
302	0.48027	1.09063	0.85715	1.38772
302.1	0.28194	1.16298	0.883339	1.53115
303	0.081885	0.81675	0.650215	1.02594
303.3	0.067439	0.787587	0.609755	1.01728
303.31	0.132398	0.771044	0.549533	1.08184
303.4	0.549806	0.871491	0.555251	1.36784
304	0.276498	0.929371	0.814509	1.06043
305.2	0.049219	1.50472	1.0014	2.26103
306	0.021558	0.90506	0.831245	0.985431
306.1	0.336644	1.15878	0.857916	1.56516
306.9	0.000575	0.663578	0.525424	0.838059
31	0.089733	1.66537	0.923946	3.00176
312	0.014747	0.612231	0.412714	0.9082
313	0.000295	1.45095	1.1861	1.77496
313.1	0.000108	1.53468	1.23561	1.90613
313.3
315	0.478574	0.913439	0.711084	1.17338
315.2	0.316783	0.788131	0.494487	1.25615
316	0.210654	1.09405	0.950418	1.25938
316.1	0.339815	1.15548	0.858801	1.55464
317	0.045957	0.853982	0.731354	0.997171
317.1	0.008723	0.799743	0.676745	0.945095
317.11	1.04e-05	0.520636	0.389529	0.695871
318	0.269896	1.05181	0.961537	1.15056
320	0.736063	0.932953	0.623166	1.39674
323	0.88612	0.967413	0.61476	1.52236
323.8	0.771577	0.925912	0.550648	1.55692
324	0.315811	0.813996	0.544486	1.21691
327	0.137209	1.06808	0.979229	1.16498
327.1	0.51784	0.947668	0.805204	1.11534
327.3	0.231357	0.940867	0.85149	1.03963
327.31	0.842993	1.02949	0.772177	1.37255
327.32	0.404886	0.954541	0.855557	1.06498
327.4	0.222683	1.06181	0.964235	1.16925
327.41	0.323398	1.08342	0.924128	1.27017
327.5	0.810015	0.95702	0.668924	1.3692
327.6	0.830891	1.04303	0.708532	1.53546
327.7	0.162656	1.15623	0.943069	1.41757
327.71	0.01841	1.39529	1.05775	1.84055
327.72	0.168467	1.60097	0.819414	3.12799
331	0.231235	0.839963	0.631339	1.11753
331.1	0.506605	0.859732	0.550373	1.34298
331.9	0.490798	0.8595	0.558741	1.32215
332	0.956554	1.0112	0.677454	1.50935
333
333.1	0.945833	0.990386	0.749497	1.3087
333.2	0.864001	0.953814	0.555224	1.63855
333.4	0.636688	1.10916	0.721578	1.70494
333.8
334
334.1	0.942126	0.974245	0.481653	1.97062
335	0.52911	0.888079	0.61365	1.28524
337	0.217244	0.82563	0.60898	1.11935
337.1	0.217249	0.758219	0.488488	1.17689
338	0.519099	0.974883	0.902338	1.05326
338.1	0.014601	0.899048	0.825449	0.979209
338.2	0.260496	1.04715	0.966401	1.13464
339	1.71e-06	0.793023	0.721164	0.872042
340	0.008341	1.16525	1.04009	1.30547
340.1	0.005671	1.3247	1.08541	1.61675
341	0.489645	0.798355	0.421436	1.51238
342	0.046649	0.68369	0.470076	0.994376
344	0.030788	0.680594	0.479996	0.965024
345	0.185924	0.887554	0.74376	1.05915
345.1	0.572497	0.928651	0.718142	1.20087
345.11	0.221716	0.770891	0.507852	1.17017
345.12	0.83513	1.03828	0.728905	1.47897
345.3	0.215553	0.887737	0.735257	1.07184
346	0.612852	0.870317	0.508188	1.4905
346.1	0.740736	0.963386	0.772401	1.2016
346.2
347	0.278109	1.63909	0.671104	4.00326
348	0.000775	0.761557	0.649724	0.892638
348.2	0.675642	0.94684	0.733078	1.22293
348.4	0.728276	1.10653	0.625093	1.95877
348.7	0.006634	0.646045	0.471276	0.885627
348.8	7.56e-06	0.640865	0.527444	0.778674
348.9	0.00012	0.697105	0.580029	0.837814
349	0.057002	0.821055	0.670186	1.00589
350	0.420764	0.956391	0.858013	1.06605
350.1	0.563368	0.960864	0.839177	1.1002
350.2	0.207539	0.913238	0.793028	1.05167
350.3	0.284469	0.842232	0.615013	1.1534
350.5	0.148765	1.58458	0.848301	2.95991
350.6	0.645416	1.05467	0.840719	1.32307
351	0.402953	1.04413	0.943638	1.15532
352	0.679872	0.946903	0.730735	1.22702
352.1	0.703267	1.08342	0.71739	1.6362
352.2	0.667303	0.928098	0.660441	1.30423
353	0.099392	1.29494	0.952216	1.76102
353.1	0.02038	1.61127	1.0767	2.41125
353.2
355	0.128274	1.34379	0.918242	1.96654
355.1	0.661558	1.05837	0.820973	1.36442
356	0.583232	1.05118	0.879517	1.25634
357	0.573167	1.0334	0.921791	1.15852
358
358.1	0.903142	1.04871	0.487534	2.25581
359	0.021663	0.741547	0.574506	0.957156
359.2	0.009937	0.706444	0.542422	0.920062
360	0.426078	0.835087	0.535791	1.30157
360.2	0.822889	1.07121	0.586498	1.95653
361	0.456794	0.900392	0.682982	1.18701
361.1	0.320615	1.2619	0.797378	1.99703
362	0.0111	0.831132	0.720566	0.958665
362.2	0.025367	0.823245	0.694189	0.976292
362.21	0.949996	1.01118	0.71436	1.43133
362.22	0.51311	1.17716	0.722024	1.91919
362.23	0.295089	0.837103	0.600103	1.1677
362.26	0.019028	0.742208	0.578508	0.952231
362.27	0.023963	0.701567	0.515749	0.954332
362.29	0.019558	1.50235	1.06752	2.1143
362.3	0.405174	0.841575	0.560686	1.26318
362.31	0.095621	0.564426	0.288049	1.10598
362.4	0.234313	0.826646	0.604039	1.13129
362.6
362.8
362.9	0.492673	1.15338	0.767237	1.73386
363	0.507005	1.16477	0.742285	1.82772
363.3	0.760401	0.918795	0.533117	1.58349
364
364.1	0.124365	0.67442	0.408078	1.1146
364.2
364.4	0.98303	0.994555	0.601351	1.64486
364.5	0.354366	1.25719	0.774544	2.04058
364.51	0.757326	1.10807	0.577933	2.1245
364.9
365	7.09e-07	0.692495	0.598881	0.800742
365.1	0.284376	0.872423	0.679531	1.12007
365.11	0.279402	0.845926	0.624681	1.14553
365.2	0.057574	0.713892	0.50415	1.01089
366	0.002114	0.837146	0.74744	0.937618
366.1	0.956096	0.980914	0.493944	1.94798
366.2	0.008222	0.847042	0.748924	0.958014
367	6.32e-07	0.750525	0.670384	0.840247
367.1	0.011572	0.780368	0.643721	0.946023
367.2	0.197044	0.889617	0.744776	1.06263
367.4	0.023064	0.810633	0.676369	0.97155
367.8	0.826313	0.966261	0.711148	1.31289
367.9	0.001234	0.730302	0.603528	0.883704
368	0.078289	0.90145	0.803127	1.01181
368.1	0.35278	1.27452	0.764085	2.12594
368.2	0.349465	0.880328	0.67404	1.14975
368.3	0.405235	0.757777	0.394347	1.45614
368.4	0.163626	0.797547	0.580128	1.09645
368.9	0.271847	0.869358	0.677248	1.11596
368.91	0.971434	1.01214	0.523039	1.95859
369	0.846416	1.01441	0.877717	1.17238
369.2	0.795287	0.953382	0.66473	1.36738
369.5	0.517428	1.05245	0.901525	1.22865
370	0.238221	1.21352	0.879792	1.67385
370.1	0.473157	1.28729	0.645678	2.56648
370.2	0.661608	1.12786	0.658055	1.93307
370.3	0.589675	1.16099	0.67488	1.99724
370.31	0.713369	1.16488	0.515972	2.62989
371	0.460172	1.04728	0.926443	1.18389
371.1	0.265241	1.27749	0.830322	1.96549
371.2	0.992746	0.999025	0.809556	1.23284
371.21
371.3	0.670478	0.969485	0.840512	1.11825
371.33	0.456236	1.25404	0.691343	2.27472
372	0.004111	0.750126	0.616378	0.912895
374	0.370895	0.929896	0.793036	1.09037
374.1	0.953599	1.01245	0.667309	1.53611
374.2	0.609399	0.837381	0.423888	1.65423
374.3	0.001277	0.678006	0.535234	0.858862
374.6	0.174513	0.805276	0.589091	1.1008
375	0.01098	0.697384	0.528259	0.920655
375.1	0.004546	0.826957	0.725248	0.942931
375.2	0.003653	0.649801	0.485889	0.869009
376
377	0.040387	0.759267	0.583484	0.988006
377.1	0.006373	0.59828	0.413635	0.86535
377.3	0.722527	0.933082	0.636626	1.36759
378	0.962157	0.994215	0.78235	1.26345
378.1	0.790432	1.04408	0.759548	1.43521
378.2
378.5	0.87762	0.952941	0.515957	1.76002
379	0.161903	0.914034	0.805861	1.03673
379.1
379.2	0.466833	0.946056	0.814791	1.09847
379.3	0.280456	1.47989	0.726271	3.01551
379.4	0.64364	0.890413	0.544535	1.45599
379.5	0.605369	0.885717	0.558948	1.40352
379.9	2.45e-05	0.700305	0.593503	0.826327
38	4.19e-07	0.722767	0.637355	0.819624
380	0.411958	1.16334	0.810483	1.66981
380.1	0.166776	1.15218	0.942565	1.40842
380.4	0.217463	0.925152	0.81756	1.0469
38.1	0.04994	0.775187	0.600955	0.999934
381	0.30254	1.07729	0.935119	1.24108
381.1	0.8691	0.984761	0.820384	1.18207
381.11	0.652749	1.05193	0.843747	1.31148
381.2	0.015875	1.27778	1.04699	1.55945
381.3
381.9	0.206924	0.780389	0.530973	1.14696
38.2	0.524552	0.873185	0.575057	1.32587
382	0.426591	1.06343	0.913825	1.23753
38.3	0.120905	0.840346	0.674523	1.04693
384	0.54651	0.879498	0.579398	1.33503
384.4
385	0.616449	1.16212	0.645549	2.09205
386	0.059554	0.851265	0.719968	1.00651
386.1	0.801474	1.06246	0.662512	1.70387
386.2	0.066951	0.834226	0.687178	1.01274
386.3
386.9	5.11e-06	0.797607	0.723732	0.879022
388	0.398173	1.0767	0.907076	1.27804
389	0.130884	1.08132	0.977013	1.19676
389.1	0.463239	0.947119	0.819139	1.09509
389.2	0.419594	0.860002	0.596271	1.24038
389.3	0.601619	1.15313	0.675419	1.96872
389.4	0.477018	1.05657	0.907887	1.22959
389.5	0.109311	1.4189	0.924624	2.1774
394	0.001691	0.761556	0.642475	0.902708
394.1	0.925636	1.02064	0.664609	1.56739
394.2	0.046236	0.778802	0.609068	0.995836
394.3	0.79994	1.09982	0.526927	2.29557
394.7	0.008542	0.697494	0.533256	0.912316
395	0.434043	0.952995	0.844702	1.07517
395.1	0.265745	1.09471	0.933447	1.28383
395.2	0.486925	0.942601	0.797906	1.11353
395.3	0.058919	0.808211	0.647985	1.00805
395.4
395.6	0.155192	1.19108	0.935898	1.51584
396	0.549507	0.957261	0.829678	1.10446
401	6.9e-14	0.710082	0.649229	0.776638
401.1	1.2e-12	0.7232	0.66136	0.790822
401.2	4.16e-13	0.651914	0.580712	0.731846
401.21	0.038123	0.832724	0.700416	0.990024
401.22	7.5e-12	0.622969	0.544049	0.713337
401.3	3.56e-10	0.640924	0.557744	0.736509
402	0.194514	1.08575	0.95885	1.22944
41	1.84e-06	0.773902	0.696539	0.859859
41.1	0.375992	0.901502	0.716586	1.13414
411	1.39e-05	0.795415	0.717408	0.881905
41.11	0.764361	0.946622	0.661315	1.35502
411.1	0.00038	0.619101	0.475245	0.806504
41.12	0.902892	1.02343	0.705528	1.48456
411.2	3.48e-06	0.692139	0.592504	0.80853
411.3	7.35e-08	0.650274	0.555951	0.760599
411.4	0.003957	0.853048	0.765639	0.950437
411.41	0.057822	1.92202	0.978563	3.77509
411.8	0.00463	0.739246	0.599751	0.911186
411.9	0.000716	0.596059	0.441683	0.804392
41.2	0.601609	0.939684	0.743967	1.18689
41.4	0.002079	0.691916	0.547305	0.874738
414	1.76e-05	0.703356	0.598972	0.825932
414.2	0.544396	0.862347	0.534222	1.39201
415	0.095093	0.883103	0.763159	1.0219
415.1	0.993387	1.00097	0.795959	1.25878
415.11	0.950872	1.00725	0.800402	1.26756
415.2	0.00068	0.740636	0.622847	0.880699
415.21	0.32539	0.866673	0.651632	1.15268
416	3.53e-08	0.713672	0.633012	0.804609
41.8	9.52e-13	0.42273	0.333716	0.535487
418	1.68e-10	0.762981	0.702211	0.82901
418.1	0.002259	0.732852	0.600324	0.894637
41.9	9.36e-06	0.538479	0.409516	0.708055
420	0.085783	0.861605	0.726957	1.02119
420.1	0.477146	0.814778	0.463206	1.43319
420.2	0.285731	0.900156	0.742072	1.09192
420.21	0.768455	1.07951	0.648652	1.79657
420.22	0.877916	0.957955	0.553758	1.65718
420.3	0.050396	0.72375	0.523521	1.00056
425	0.000132	0.725205	0.61504	0.855104
425.1	0.000311	0.727157	0.611534	0.864641
425.11	0.449442	0.788973	0.426888	1.45818
425.12	0.172901	0.699975	0.419088	1.16912
425.2	0.012833	0.704443	0.534566	0.928305
425.8	0.743849	0.883002	0.418629	1.86249
426	0.000423	0.839379	0.761517	0.925203
426.2	0.969749	0.995783	0.800429	1.23882
426.21	0.67657	1.07075	0.776607	1.4763
426.23	0.500098	0.855455	0.54341	1.34669
426.24	0.493411	0.888263	0.632823	1.24681
426.25	0.778458	0.91965	0.513086	1.64837
426.3	0.212659	0.887442	0.735501	1.07077
426.31	0.652777	0.945532	0.740821	1.20681
426.32	0.232452	0.835722	0.622489	1.122
426.4	0.052735	2.90658	0.987476	8.55537
426.7	7.4e-06	0.788861	0.711144	0.87507
426.8	0.678512	0.914532	0.599412	1.39532
426.9	0.264847	0.896685	0.740271	1.08615
426.91	0.204926	0.870929	0.703375	1.0784
426.92	0.05452	0.767384	0.585862	1.00515
427	0.129602	0.93852	0.864588	1.01877
427.1	0.66166	1.03125	0.898481	1.18364
427.11	0.171433	1.12944	0.948646	1.34468
427.12	0.317905	0.906137	0.746779	1.0995
427.2	0.218632	1.08721	0.951605	1.24215
427.21	0.345823	1.06737	0.932062	1.22233
427.22	0.350622	1.09988	0.900589	1.34327
427.3	0.21068	1.07838	0.9582	1.21364
427.4	0.005656	0.665521	0.498777	0.88801
427.41	0.055787	0.661846	0.433595	1.01025
427.42	0.028631	0.681288	0.483134	0.960713
427.5	0.491041	1.06458	0.8909	1.27211
427.6	0.729714	0.972478	0.830088	1.13929
427.61	0.51122	0.915294	0.702874	1.19191
427.7	0.446682	0.951763	0.837966	1.08101
427.8	0.736098	0.961659	0.766092	1.20715
427.9	0.484232	1.03994	0.93186	1.16056
428	0.004776	0.824065	0.720427	0.942613
428.1	0.014556	0.832669	0.718912	0.964427
428.2	8.96e-05	0.676172	0.555934	0.822414
428.3	0.000424	0.729084	0.611608	0.869124
428.4	0.100595	0.855387	0.709884	1.03071
429	3.67e-06	0.782152	0.704874	0.867903
429.1	0.001302	0.702727	0.566759	0.871314
429.2	0.409179	0.918852	0.75156	1.12338
429.3	1.24e-07	0.738894	0.660483	0.826613
429.9	0.397432	1.16942	0.813843	1.68035
430	0.029286	0.746327	0.573672	0.970944
430.1	0.046808	0.635862	0.406913	0.993628
430.2	0.073489	0.704441	0.479979	1.03387
430.3	0.057821	0.680866	0.457706	1.01283
433	3.58e-05	0.782862	0.697061	0.879225
433.1	0.038582	0.845207	0.720714	0.991205
433.11	0.104345	0.744169	0.520966	1.063
433.12	0.5991	1.16556	0.658367	2.0635
433.2	9.77e-08	0.641927	0.54539	0.755552
433.21	4.23e-08	0.631555	0.535847	0.744359
433.3	0.000173	0.761214	0.660175	0.877718
433.31	7.09e-05	0.735772	0.632423	0.856011
433.5	0.013137	0.642776	0.453284	0.911485
433.8	0.000736	0.618599	0.468059	0.817558
440	0.063184	0.878259	0.765857	1.00716
440.1	0.005695	0.486732	0.292156	0.810895
440.2	0.044921	0.770857	0.597734	0.994122
440.21	0.087496	0.607347	0.342797	1.07606
440.22	0.589462	0.898329	0.608565	1.32606
440.9	0.182201	0.900347	0.771663	1.05049
441	0.376829	0.839425	0.569367	1.23758
441.1	0.952682	1.02406	0.466906	2.24607
441.2	0.418046	0.72627	0.334903	1.57499
442	0.35953	0.91632	0.760087	1.10467
442.1	0.848074	1.02314	0.809646	1.29293
442.11	0.174996	0.784855	0.553037	1.11384
442.2
442.3	0.323982	0.708881	0.357797	1.40446
442.4	0.305188	1.43976	0.71734	2.8897
442.8	0.430243	0.845901	0.558112	1.28209
443	0.375539	0.935627	0.807584	1.08397
443.1	0.009497	1.43427	1.09211	1.88363
443.7	0.016835	0.682005	0.498309	0.933419
443.8	0.050831	0.699574	0.488772	1.00129
443.9	0.031441	0.819429	0.683472	0.982432
444	0.006852	0.674061	0.506445	0.897152
444.1	0.652801	0.892678	0.54436	1.46387
446	0.504989	0.894973	0.64585	1.24019
446.5	0.052503	0.52586	0.274613	1.00698
446.9	0.801245	1.05853	0.679764	1.64836
447	0.464076	0.940835	0.799116	1.10769
447.1	0.076906	0.737812	0.526781	1.03338
447.7	0.044657	1.32916	1.00681	1.7547
448	0.02284	1.54837	1.06261	2.25619
450	0.091829	1.28768	0.959719	1.7277
451	0.644042	1.075	0.791015	1.46093
451.2	0.728821	0.917891	0.565507	1.48986
452	0.007293	0.835276	0.732367	0.952645
452.2	0.007804	0.806893	0.688916	0.945074
452.8	0.120765	0.629373	0.35066	1.12961
453	0.197636	1.32766	0.862643	2.04334
454	0.440848	0.941956	0.809083	1.09665
454.1	0.698725	1.03582	0.866732	1.2379
454.11	0.292636	1.12113	0.906097	1.38719
455	0.702811	0.982221	0.89575	1.07704
456	0.023572	0.826749	0.701204	0.974771
457	4.77e-07	0.759372	0.682218	0.845253
457.2	3.49e-05	0.641779	0.520208	0.79176
457.3	7.95e-06	0.781132	0.700892	0.870559
458	0.000152	0.790525	0.699977	0.892786
458.1	0.773248	0.970502	0.791666	1.18974
458.2	0.0008	0.645722	0.500042	0.833845
458.9	0.001282	0.794927	0.691287	0.914106
459	0.055205	0.896903	0.802488	1.00243
459.1	0.189771	0.841533	0.65024	1.0891
459.7	0.197428	0.878583	0.721601	1.06972
459.9	0.384282	0.944644	0.830909	1.07395
464	5.47e-05	1.28435	1.13733	1.45038
465	0.161425	0.941434	0.865174	1.02441
465.2	0.636612	0.973369	0.870256	1.0887
465.4	0.098738	0.776709	0.575413	1.04842
470	0.357236	1.07998	0.916805	1.27219
471	0.655863	1.07339	0.786103	1.46567
472	0.248015	1.08946	0.942053	1.25994
473	0.821082	0.983999	0.855626	1.13163
473.1	0.808507	1.06833	0.625974	1.82328
473.3	0.54946	1.09899	0.8068	1.49699
473.4	0.512148	0.94871	0.810516	1.11047
474	0.378346	1.12738	0.863424	1.47202
474.1	0.270619	1.28679	0.821635	2.01528
474.2	0.771955	1.04577	0.772664	1.41541
475	0.130829	1.08548	0.975913	1.20734
475.9	0.62214	1.03634	0.899195	1.19439
476	0.090518	1.08193	0.987643	1.18521
477	0.184112	0.875028	0.718565	1.06556
478	0.416821	0.915332	0.739321	1.13325
479	0.667145	1.02158	0.92685	1.126
480	0.000394	0.821262	0.736524	0.915749
480.1	0.208561	0.892588	0.747717	1.06553
480.11	0.761773	1.04052	0.804869	1.34516
480.12	0.657653	1.13291	0.652376	1.96741
480.13	0.724147	0.889486	0.464174	1.7045
480.2	2.4e-09	0.523411	0.423166	0.647403
480.3	0.323099	1.23763	0.810833	1.88908
480.5	0.189922	0.7953	0.56468	1.12011
481	0.643266	0.955814	0.789433	1.15726
483	0.913703	1.00886	0.860068	1.1834
495	0.864956	0.991522	0.898859	1.09374
495.1	0.536669	1.10631	0.802947	1.5243
495.11
495.2	0.583683	0.954172	0.806791	1.12847
496	0.42334	1.05472	0.925753	1.20166
496.1	0.189103	1.14905	0.933869	1.4138
496.2	0.879874	1.01641	0.823017	1.25524
496.21	0.434119	1.12119	0.841768	1.49336
496.3	0.093497	1.20584	0.96894	1.50067
497	0.097746	1.15332	0.974145	1.36545
498	0.738266	0.948992	0.698063	1.29012
500	0.684242	1.07665	0.754199	1.53698
500.1	0.674227	1.15381	0.592147	2.2482
501	0.051696	0.799708	0.638483	1.00164
502	0.940999	1.00731	0.830622	1.22158
503	2.15e-05	0.725301	0.625434	0.841114
504	0.071759	1.26495	0.979419	1.63371
504.1	0.232219	1.23674	0.872744	1.75254
505	0.532407	0.900382	0.647679	1.25168
506	0.190376	1.12559	0.942923	1.34364
507	0.007509	0.861474	0.772264	0.960989
508	7.53e-06	0.79944	0.724833	0.881726
509	2.13e-07	0.719864	0.635797	0.815047
509.1	2.2e-06	0.731438	0.642613	0.832541
509.2	0.001477	0.580222	0.414814	0.811589
509.3	0.005816	0.615825	0.43635	0.869121
509.8	0.024205	0.770644	0.614415	0.966599
510	0.822122	0.985675	0.869168	1.1178
510.2	0.751338	0.943037	0.656119	1.35542
512	0.001175	0.87943	0.813763	0.950395
512.1	0.076381	0.852277	0.71417	1.01709
512.2	0.587694	0.961775	0.83538	1.10729
512.3	0.701656	0.910861	0.564934	1.46861
512.7	5.33e-08	0.791114	0.72707	0.860799
512.8	0.001258	0.872657	0.803335	0.947962
512.9	3.01e-06	0.809092	0.74026	0.884323
513	0.000267	0.763068	0.659816	0.882478
513.3	0.04723	0.789961	0.62584	0.997121
513.31	0.370199	0.870256	0.642158	1.17938
513.32	0.04401	0.610056	0.377136	0.98683
513.4	0.653437	0.887755	0.527936	1.49281
513.8	0.00932	0.782028	0.649729	0.941266
514	3.82e-05	0.832247	0.7626	0.908255
514.1	0.106276	0.763912	0.550958	1.05918
514.2	0.028691	1.15511	1.01512	1.31439
516	0.274119	0.866489	0.67023	1.12022
516.1	0.555199	0.917985	0.690833	1.21983
519	0.033409	0.880239	0.782627	0.990025
519.2	0.576621	0.884635	0.575287	1.36033
519.8	0.043278	0.849853	0.725809	0.995097
519.9	0.057693	0.853348	0.724444	1.00519
521	3.51e-05	0.459541	0.31796	0.664165
521.1	0.000112	0.471125	0.32161	0.690148
522	0.008435	0.609067	0.421156	0.88082
522.5	0.012689	0.619557	0.425184	0.902787
523	0.000506	0.629355	0.484779	0.817046
523.1	0.120624	0.723821	0.481264	1.08863
523.3	0.009226	0.604474	0.413808	0.882992
523.31	0.010751	0.604992	0.411193	0.890131
525	0.002827	0.642427	0.480483	0.858951
525.1	0.547477	0.816392	0.421546	1.58107
526	0.262687	0.901585	0.752097	1.08079
526.4	0.180448	0.853996	0.677879	1.07587
526.41	0.389346	0.877434	0.651507	1.18171
526.42	0.318633	0.832452	0.580549	1.19366
526.5	0.69134	0.846791	0.372602	1.92445
526.9	0.131315	0.634316	0.351172	1.14576
527	0.761867	0.970314	0.79848	1.17913
527.2
527.7	0.235215	0.866608	0.684162	1.09771
527.8	0.476457	1.16605	0.763953	1.77978
528	0.149996	0.897784	0.775202	1.03975
528.1	0.701052	0.955733	0.758484	1.20428
528.11	0.459998	0.87407	0.611624	1.24913
528.12	0.615238	1.10855	0.741696	1.65687
528.3	0.026703	0.491543	0.262265	0.921262
528.5	0.696425	0.944962	0.711061	1.25581
528.6	0.238444	0.664181	0.336378	1.31143
528.7	0.300765	0.676975	0.323346	1.41735
529	0.014999	0.727127	0.56247	0.939985
529.1	0.380276	0.776727	0.441715	1.36582
529.6	0.082941	0.667069	0.422098	1.05421
53	0.60282	1.05125	0.870852	1.26902
530	0.018985	0.909666	0.840481	0.984547
530.1	0.027959	0.914757	0.84489	0.990403
530.11	0.011706	0.90243	0.833197	0.977416
530.12	0.950719	1.00909	0.757387	1.34444
530.13	0.964145	0.992993	0.730795	1.34926
530.14	0.284138	1.09932	0.92442	1.30732
530.15	0.226917	1.38809	0.815478	2.36278
530.2	0.043701	0.836824	0.703807	0.99498
530.3	0.007902	1.48195	1.10861	1.98101
530.5	0.826037	1.02949	0.794433	1.3341
530.6	0.353163	1.50457	0.635187	3.56389
530.9	0.873279	1.01893	0.809245	1.28294
53.1	0.705278	0.929135	0.634825	1.35989
531	0.262399	0.914596	0.782395	1.06913
531.1	0.159187	0.744803	0.494193	1.1225
531.2	0.133837	1.1928	0.947248	1.50201
531.3
531.4	0.078478	0.834718	0.682566	1.02079
531.5	0.578547	1.25343	0.56491	2.78114
532	0.0322	0.884007	0.789696	0.989581
535	0.003661	0.841004	0.748303	0.945189
535.1	0.253793	1.19047	0.882413	1.60608
535.2	0.015374	0.831398	0.716068	0.965303
535.6	0.432829	0.869783	0.613776	1.23257
535.8	0.729428	0.958285	0.752723	1.21998
535.9	0.00172	0.763125	0.644451	0.903653
536	0.007724	0.831027	0.725224	0.952267
536.3	0.023978	0.722079	0.544261	0.957994
536.7	0.687347	0.920191	0.613712	1.37972
536.8	0.074368	0.869999	0.746595	1.0138
537	0.06748	0.892759	0.790542	1.00819
537.1	0.025535	0.55224	0.32795	0.929924
539	0.140681	0.847571	0.680182	1.05615
54	0.002739	1.26027	1.08326	1.4662
540	0.677521	1.06964	0.778809	1.46908
540.1	0.775442	1.05059	0.748451	1.47471
540.11	0.343654	1.24656	0.789979	1.96701
550	0.097728	1.0908	0.984172	1.20897
550.1	0.100439	1.17775	0.9689	1.43161
550.2	0.196871	1.0888	0.956826	1.23899
550.3
550.4	0.543409	1.07265	0.855492	1.34494
550.5	0.330445	1.10157	0.906579	1.33849
550.6	0.513021	1.11894	0.79904	1.56692
555	0.011018	1.29652	1.06127	1.58392
555.1	0.003144	1.55859	1.16098	2.09237
555.2	0.122538	1.20309	0.951438	1.52131
555.21	0.070707	1.3233	0.976624	1.79305
556	0.814632	1.03169	0.794835	1.33913
556.1	0.887835	1.02049	0.769866	1.3527
556.11	0.31119	0.764088	0.453928	1.28617
557	0.123639	1.25701	0.939471	1.68189
557.1	0.065586	1.43439	0.977008	2.1059
558	0.476981	1.0494	0.918808	1.19856
559	0.47295	0.85963	0.568747	1.29928
560	0.164845	0.896401	0.768207	1.04599
560.1	0.004445	0.721878	0.576696	0.903609
560.2	0.644466	0.93425	0.699862	1.24714
560.3	0.511389	1.26452	0.627638	2.54767
560.4	0.635138	1.05686	0.841039	1.32806
561	0.004336	0.887694	0.81793	0.963408
561.1	0.212228	0.940671	0.854485	1.03555
561.2	0.000168	0.814064	0.731348	0.906134
562	0.403522	0.954704	0.856318	1.06439
562.1	0.54237	0.966096	0.864628	1.07947
562.2	0.182323	0.862678	0.694336	1.07184
563	0.000573	0.846614	0.770072	0.930764
564	0.258292	1.05659	0.960413	1.16239
564.1	0.000251	1.34153	1.14626	1.57006
564.8	0.224324	0.896089	0.750747	1.06957
564.9	0.455085	0.954665	0.845244	1.07825
565	0.200245	0.922676	0.815769	1.04359
565.1	0.910308	1.01092	0.836856	1.22119
567	0.072261	0.807198	0.639074	1.01955
568	0.319376	0.917364	0.774124	1.08711
568.1	0.476512	0.932315	0.768717	1.13073
569	0.096221	0.911706	0.817625	1.01661
569.1	0.830959	1.03676	0.744244	1.44426
569.2	0.601352	0.937646	0.736451	1.19381
571	8.11e-09	0.741575	0.669914	0.820902
571.5	1.21e-09	0.727359	0.656404	0.805983
571.51	5.27e-11	0.520625	0.428421	0.632673
571.6	0.081905	0.64516	0.393769	1.05705
571.8	9.28e-05	0.661114	0.537224	0.813574
571.81	2.74e-05	0.610878	0.485204	0.769102
572	0.000341	0.742954	0.631481	0.874106
573	0.000191	0.802239	0.714538	0.900705
573.1	0.105926	0.683804	0.431345	1.08402
573.2	7.67e-09	0.442803	0.335854	0.583808
573.3	0.568243	0.952481	0.805813	1.12584
573.4	0.000487	0.557508	0.401482	0.77417
573.5	0.12947	0.847334	0.683993	1.04968
573.6	0.00457	0.805011	0.692943	0.935202
573.7	2.96e-05	0.709634	0.604132	0.833562
573.9	0.000685	0.801802	0.705821	0.910834
574	0.000152	0.757933	0.656656	0.874829
574.1	0.001372	0.780426	0.670493	0.908382
574.11	0.640035	0.895916	0.565217	1.4201
574.12	0.166336	0.787666	0.561764	1.10441
574.2	0.012365	0.692396	0.519125	0.9235
574.3	0.798404	0.960755	0.706619	1.30629
575	0.012068	0.828031	0.714588	0.959483
575.1	8.52e-05	0.470406	0.322927	0.685237
575.2	0.009671	0.688549	0.519002	0.913484
575.6	0.92522	0.983631	0.696876	1.38838
575.7	0.206408	0.85719	0.674941	1.08865
575.8	0.191207	0.855554	0.677093	1.08105
575.9	0.035744	0.716386	0.524738	0.978029
577	0.124075	0.880186	0.748062	1.03565
577.1	0.001941	0.664972	0.513738	0.860726
577.2	0.081745	0.718149	0.494666	1.0426
577.3	0.074929	0.787047	0.604707	1.02437
578	0.010294	0.860355	0.766972	0.965109
578.1	0.000448	0.568429	0.414651	0.779239
578.2	0.002828	0.781163	0.664257	0.918645
578.8	0.431213	0.943495	0.816282	1.09053
578.9	0.016393	0.78535	0.644716	0.956661
579	0.014089	0.849358	0.745555	0.967614
579.2	0.027686	0.805854	0.664976	0.976578
579.8	0.274032	1.0999	0.927376	1.30451
580	3.78e-08	0.636148	0.541457	0.747399
580.1	0.0769	0.679616	0.443013	1.04258
580.12	0.422655	0.780302	0.425513	1.43091
580.2	0.004573	0.64516	0.476556	0.873415
580.3	3.27e-07	0.627766	0.525053	0.750572
580.31	2.62e-10	0.498649	0.401858	0.618753
580.32	0.013012	0.743818	0.588879	0.939522
580.4	0.011826	0.622362	0.430215	0.900327
585	8.44e-17	0.659576	0.598017	0.727472
585.1	3.3e-11	0.683097	0.610339	0.764529
585.2	0.001095	0.643297	0.493629	0.838344
585.3	1.46e-11	0.683323	0.611813	0.763191
585.31	8.05e-15	0.500502	0.420291	0.59602
585.32	2.9e-15	0.470259	0.389938	0.567124
585.33	9.88e-06	0.741827	0.649813	0.846871
585.34	0.006984	0.735375	0.588192	0.919387
585.4	0.001349	0.767117	0.652317	0.902119
586	6.18e-05	0.808974	0.729271	0.897389
586.1
586.12	0.6593	0.863927	0.450901	1.65528
586.2	0.104645	0.876379	0.747265	1.0278
586.3
586.4	0.374213	0.918579	0.761667	1.10782
587	1.57e-09	0.476901	0.374993	0.606503
588	9.85e-08	0.588844	0.484635	0.71546
588.2	4.9e-08	0.572772	0.468837	0.699746
589	0.00054	0.623105	0.476642	0.814572
590	0.007847	0.749513	0.605988	0.92703
591	6.07e-05	0.817045	0.74021	0.901856
592	0.14862	0.913163	0.807265	1.03295
592.1	0.210379	0.922351	0.812765	1.04671
592.11	0.171184	0.907399	0.789502	1.0429
592.12	0.188766	1.59199	0.795756	3.18495
592.13	0.024248	2.09782	1.10122	3.99636
592.2	0.60393	0.899622	0.603242	1.34162
593	5.1e-06	0.755817	0.670143	0.852444
593.1	0.120308	0.845054	0.683341	1.04504
593.2	0.001125	0.771457	0.659937	0.901822
594	0.354629	0.940888	0.827004	1.07045
594.1	0.916679	0.992669	0.864839	1.13939
594.2	0.22764	1.32899	0.837248	2.10954
594.3	0.111864	1.32748	0.936184	1.88233
594.8	0.921622	0.979037	0.641971	1.49308
595	0.411336	0.919031	0.751356	1.12412
596	0.145923	0.898301	0.777391	1.03802
596.1	0.759687	0.940637	0.635517	1.39225
596.5	0.647064	0.959269	0.802844	1.14617
597	0.720628	1.05932	0.772452	1.45271
597.1	0.963622	1.01157	0.616923	1.65869
597.2	0.172832	0.790275	0.563382	1.10854
597.8	0.60486	1.21822	0.57677	2.57305
598	0.19251	0.899736	0.767547	1.05469
598.4	0.636546	0.846738	0.424685	1.68823
598.9	0.209555	0.902133	0.768074	1.05959
599	0.001949	0.877164	0.807364	0.952999
599.1	0.267823	0.890751	0.725915	1.09302
599.2	0.423442	0.946585	0.827534	1.08276
599.3	0.000687	0.827215	0.741405	0.922958
599.4	0.066639	0.875592	0.759704	1.00916
599.5	0.016738	0.874517	0.783541	0.976055
599.6	2.15e-06	0.453095	0.326576	0.628629
599.8	0.994343	1.00062	0.843307	1.18728
599.9	0.89924	0.989864	0.845458	1.15894
600	0.022709	0.846487	0.733422	0.976983
601	0.909161	0.986729	0.78439	1.24126
601.1	0.205167	1.21716	0.898084	1.64961
601.11	0.489838	1.16296	0.75767	1.78504
601.12	0.796759	1.06238	0.670307	1.6838
601.3	0.902797	0.972423	0.620799	1.52321
601.4
602	0.604574	0.898667	0.599755	1.34655
603	0.823081	1.03414	0.770527	1.38793
603.1	0.881291	0.973281	0.682134	1.3887
603.2	0.899114	0.971579	0.622145	1.51727
604	0.479668	0.896631	0.662549	1.21342
604.3	0.19199	1.56466	0.798656	3.06534
605	0.024562	1.1894	1.02249	1.38355
608	0.81198	0.976742	0.804585	1.18574
609	0.290275	1.28803	0.805736	2.05902
609.1
609.2	0.168054	1.56631	0.827553	2.96454
610	0.116456	1.15511	0.9648	1.38295
610.1	0.041178	1.24171	1.00871	1.52854
610.2
610.3	0.023638	1.70402	1.07397	2.70369
610.4	0.581403	1.11173	0.762919	1.62001
610.8	0.467781	1.12792	0.815012	1.56096
611	0.778954	0.983343	0.874511	1.10572
611.1	0.530655	0.958564	0.83979	1.09414
611.11	0.352674	1.17226	0.838429	1.63901
611.3	0.908619	1.00882	0.86841	1.17192
612
612.2	0.264073	0.842964	0.624608	1.13766
613	0.454024	0.948624	0.826291	1.08907
613.1	0.943057	1.01303	0.710221	1.44493
613.5	0.148911	0.876851	0.733543	1.04816
613.7	0.5169	1.12114	0.793388	1.5843
613.8	0.913781	1.01203	0.815049	1.25662
613.9	0.55834	1.15553	0.712125	1.87501
614	0.700745	0.97229	0.842474	1.12211
614.1
614.3
614.33	0.899547	0.952154	0.444741	2.03849
614.5	0.799213	1.01977	0.876975	1.18582
614.51	0.289443	1.14864	0.888863	1.48433
614.52	0.915351	0.990562	0.831654	1.17983
614.53	0.687416	0.858921	0.409478	1.80167
614.54	0.171	0.648265	0.348533	1.20576
615	0.219659	1.17004	0.910537	1.50351
617	0.308132	0.923054	0.791325	1.07671
618	0.744956	1.03945	0.823287	1.31238
618.1	0.731272	1.04778	0.802763	1.36758
618.2	0.464217	0.86265	0.580778	1.28132
618.5	0.750625	0.895929	0.454931	1.76442
619	0.422559	0.955726	0.855601	1.06757
619.1	0.073265	0.796194	0.620456	1.02171
619.2	0.57603	0.926334	0.708417	1.21128
619.3	0.001631	1.41197	1.13923	1.74999
619.4	0.206498	0.911692	0.789862	1.05231
619.5	0.100194	1.28349	0.953149	1.72832
620	0.308591	0.783917	0.490619	1.25255
620.1	0.294986	0.754523	0.445381	1.27824
621	0.704075	1.12254	0.618244	2.03817
622
622.1
622.2	0.03157	1.64602	1.04499	2.59274
623	0.38091	1.13602	0.854075	1.51104
624	0.553065	0.940271	0.767143	1.15247
624.1	0.600928	0.820825	0.391689	1.72012
624.9	0.575137	1.06402	0.856461	1.32189
625	0.172155	0.906233	0.786784	1.04382
625.1	0.19993	1.19104	0.911643	1.55607
626	0.433043	0.950737	0.837937	1.07872
626.1	0.191627	0.911978	0.794183	1.04724
626.11	0.858619	1.02085	0.813537	1.28098
626.12	0.041072	0.806109	0.655516	0.991298
626.13	0.222572	0.899745	0.759267	1.06621
626.14	0.697752	0.949479	0.7309	1.23342
626.15
626.2	0.663293	1.06495	0.802227	1.41371
626.4	0.098512	1.47811	0.929773	2.34983
626.8	0.0435	1.36981	1.00923	1.85923
627	0.415024	1.04802	0.936237	1.17316
627.1	0.793277	1.03632	0.793596	1.35329
627.2	0.026826	1.14936	1.0161	1.3001
627.22	0.424893	1.06641	0.910615	1.24886
627.3	0.071842	1.19877	0.98403	1.46038
627.4	0.159406	0.729089	0.469508	1.13219
627.5	0.650066	1.0957	0.738275	1.62616
628	0.270795	0.899883	0.745841	1.08574
634	0.663788	1.05499	0.828751	1.34299
634.1
635	0.032499	1.39432	1.0281	1.89099
635.2	0.321576	1.19662	0.839098	1.70647
635.3	0.017459	1.80501	1.10915	2.93744
636	0.247367	1.17286	0.895198	1.53664
636.1	0.422119	0.760951	0.390555	1.48263
636.3	0.0672	1.39757	0.976571	2.00007
638	0.064652	1.24638	0.986702	1.5744
642	0.071831	1.35391	0.973466	1.88304
642.1	0.029018	1.72098	1.05709	2.80181
643	0.064627	1.41369	0.979209	2.04095
643.1	0.327049	0.743179	0.410492	1.3455
644	0.99018	1.00214	0.712997	1.40854
645	0.193409	1.2549	0.891259	1.76691
646	0.491648	1.08058	0.866425	1.34767
647	0.424335	0.852276	0.575806	1.26149
647.1	0.763289	0.924542	0.554853	1.54055
649	0.180779	1.1524	0.93624	1.41848
649.1	0.010581	0.646597	0.462849	0.903293
650	0.056811	1.29151	0.992614	1.68041
651	0.144712	1.3441	0.903315	1.99996
653	0.210137	1.20389	0.900641	1.60923
654	0.065476	1.23163	0.986745	1.53729
654.1	0.262551	1.27344	0.834319	1.94368
654.2	0.022154	3.11869	1.17698	8.26371
655	0.061209	1.22891	0.990359	1.52492
655.1	0.224578	1.19886	0.894637	1.60652
656	0.888036	0.980579	0.746295	1.28841
661	0.462989	1.13349	0.811144	1.58392
665	0.011708	1.37642	1.07367	1.76454
669	0.417068	1.14744	0.823135	1.59952
671	0.999787	0.99995	0.695008	1.43869
674	0.716416	1.10378	0.647886	1.88048
676	0.215248	1.37511	0.8309	2.27577
681	0.770933	1.01751	0.905312	1.14361
681.1	0.379316	0.907335	0.730494	1.12699
681.2
681.3	0.10988	1.27062	0.947324	1.70423
681.5	0.424917	1.08532	0.887596	1.32709
681.6	0.514155	0.876634	0.590236	1.302
681.7	0.878452	0.981077	0.768014	1.25325
686	0.3114	1.07882	0.931434	1.24954
686.1	0.235871	0.810671	0.572957	1.14701
686.2	0.141024	1.28942	0.919186	1.80878
686.3	0.672756	1.14806	0.604928	2.17884
686.4	0.97874	0.992226	0.55891	1.76149
686.5	0.453793	1.38133	0.593229	3.21642
687	0.104815	0.912747	0.817405	1.01921
687.1	0.301157	0.949919	0.861766	1.04709
687.2	0.0435	0.877678	0.773258	0.9962
687.3	0.662143	1.07804	0.769587	1.51011
687.4	0.04759	0.900732	0.81222	0.99889
689	1.24e-08	1.3373	1.20998	1.47803
690	0.093232	1.14826	0.977093	1.3494
690.1	0.094725	1.14806	0.976404	1.34989
691	0.270796	1.18026	0.878763	1.58521
694	1.8e-09	1.39472	1.25144	1.55442
694.1
694.2	9.75e-10	1.40892	1.26228	1.57261
695	0.014921	1.17159	1.03134	1.33092
695.2	0.683937	1.16623	0.556229	2.4452
695.3	4.37e-05	1.5617	1.2611	1.93394
695.4	0.023277	0.735808	0.564506	0.959093
695.41	0.023448	0.550867	0.328906	0.922616
695.42	0.049457	0.762208	0.581335	0.999355
695.7	0.326813	0.873973	0.667672	1.14402
695.8	0.003314	1.44303	1.12976	1.84317
695.9	0.494002	1.14915	0.771539	1.71158
696	0.007142	1.30116	1.07407	1.57626
696.3	0.761545	1.10445	0.581392	2.09809
696.4	0.004993	1.33645	1.0915	1.63637
696.41	0.001313	1.41458	1.14484	1.74787
696.42	0.308471	1.22548	0.828635	1.81237
697	0.757198	1.08848	0.635901	1.86317
698	7.46e-07	0.734358	0.649833	0.829877
70	8.87e-08	0.584229	0.479786	0.711407
700	0.970213	1.00514	0.767783	1.31589
70.1	0.730314	1.14247	0.535722	2.43642
701	0.145057	1.07791	0.974449	1.19235
701.1	0.283412	0.90195	0.746953	1.08911
701.2	1.18e-05	1.4345	1.22064	1.68583
701.3	0.133357	1.38265	0.905677	2.11083
701.4	0.409361	0.901692	0.705166	1.15299
701.5
701.6	0.631203	0.884712	0.536532	1.45884
70.2	1.93e-07	0.41908	0.302053	0.581446
702	5.45e-33	1.90403	1.7134	2.11587
702.1	2.52e-40	2.93274	2.50254	3.43691
702.2	4.62e-26	1.80593	1.61827	2.01535
70.3	0.000684	0.644305	0.499933	0.830369
703	0.002588	0.781577	0.665803	0.917483
703.1	0.36038	0.904487	0.72942	1.12157
70.4	0.047999	0.668773	0.448844	0.996464
704	0.710831	1.02222	0.910074	1.1482
704.1	0.056412	0.858992	0.734809	1.00416
704.11	0.271945	0.73899	0.430806	1.26764
704.12	0.134252	0.734944	0.491144	1.09976
704.2	0.211396	0.779273	0.527019	1.15227
704.8	0.04922	1.1723	1.00054	1.37354
705	0.095174	0.766756	0.561284	1.04744
705.1
705.3	0.021694	0.51036	0.28739	0.906318
705.8	0.600168	1.0569	0.859335	1.29989
706	0.078527	1.09391	0.989814	1.20896
706.1	0.834768	1.01547	0.879098	1.17299
706.2	0.001851	1.26302	1.09034	1.46303
706.8	0.70162	0.968285	0.821108	1.14184
707	0.880982	1.01385	0.846749	1.21394
707.1	0.085943	0.77035	0.571948	1.03757
707.2	0.993251	1.00112	0.772118	1.29805
707.3	0.160112	1.20976	0.927489	1.57794
70.9	0.023395	0.76416	0.6056	0.964234
709	0.882411	1.01431	0.840228	1.22446
709.2	0.946395	0.99112	0.764196	1.28543
709.3	0.329009	1.2593	0.792639	2.00072
709.5	0.028789	0.524672	0.294294	0.935394
709.6	0.428087	0.835469	0.535607	1.30321
709.7	0.17873	1.21744	0.913906	1.62178
71	0.854329	0.963436	0.647332	1.4339
710	0.316601	0.857573	0.634857	1.15842
710.1	0.229196	0.830283	0.613147	1.12431
710.11	0.432895	0.833277	0.528237	1.31447
710.12	0.089287	0.680444	0.436437	1.06087
710.19	0.245482	0.818646	0.584033	1.14751
71.1
711	0.768563	1.06227	0.71039	1.58844
711.1	0.92189	1.0267	0.606309	1.73858
713	0.765284	1.09823	0.593665	2.03164
714	0.63102	1.04334	0.877476	1.24056
714.1	0.438811	1.0872	0.879813	1.34347
714.2	0.183804	1.65148	0.788122	3.46062
715	0.203985	1.12938	0.936075	1.36261
715.1	0.621674	1.05789	0.846009	1.32283
715.2	0.085135	1.56819	0.939617	2.61724
715.3	0.850818	1.07578	0.502468	2.30326
716	0.044164	1.11134	1.00276	1.23167
716.1	0.106871	0.721346	0.484966	1.07294
716.9	0.023407	1.12829	1.01647	1.25242
717
720	0.155054	0.91145	0.8021	1.03571
720.1	0.233495	0.907839	0.774337	1.06436
721	0.899417	1.00656	0.909505	1.11397
721.1	0.582454	1.0293	0.928597	1.14093
721.2	0.133743	1.30034	0.922521	1.83289
721.8	0.019209	0.722803	0.550819	0.948486
722	0.95153	1.00295	0.91217	1.10276
722.1	0.750248	0.978697	0.857171	1.11745
722.6	0.75446	1.01634	0.918168	1.12502
722.7	0.60483	0.888881	0.568961	1.38869
722.8	0.231568	1.2308	0.875855	1.72959
722.9	0.523159	1.07258	0.865004	1.32997
723	0.901192	0.986441	0.795202	1.22367
723.1	0.436754	0.865801	0.602137	1.24492
724	0.959646	0.996341	0.864439	1.14837
724.1	0.844616	1.01772	0.853793	1.21311
724.2	0.993689	1.00073	0.834606	1.19993
724.8	0.690619	0.950086	0.738344	1.22255
724.9	0.854914	1.02567	0.781623	1.34593
726	0.662034	1.02063	0.931314	1.11852
726.1	0.36839	1.05231	0.941659	1.17596
726.2	0.456299	1.097	0.859847	1.39957
726.3	0.206471	1.14692	0.927195	1.41872
726.4	0.16866	0.853305	0.680781	1.06955
727	0.294696	1.05555	0.954031	1.16788
727.1	0.74061	0.979363	0.865616	1.10806
727.2	0.857571	0.958923	0.606522	1.51608
727.4	0.039955	1.25571	1.0105	1.56043
727.5	0.073354	1.32088	0.974024	1.79126
727.6	0.753949	0.952993	0.705236	1.28779
727.7
728	0.001231	2.05059	1.32657	3.16978
728.2	0.592811	1.14851	0.691408	1.90781
728.7	0.360547	1.07629	0.919359	1.26001
728.71	0.006979	1.63636	1.14419	2.34023
729	4.82e-06	0.783359	0.705521	0.869785
729.3	0.96908	1.01548	0.466915	2.20856
731	0.441643	1.10193	0.860543	1.41104
732
733	0.889143	1.00784	0.903026	1.12482
733.2	0.393994	1.33765	0.68523	2.61125
733.4	0.618073	0.908053	0.621505	1.32672
733.6	0.126911	0.79836	0.597885	1.06606
733.8	0.16066	1.34912	0.887879	2.04997
733.9	0.799509	1.04048	0.766036	1.41324
735	0.738276	0.978312	0.860243	1.11259
735.1	0.434719	0.894878	0.677228	1.18248
735.2	0.076991	1.24132	0.976857	1.57738
735.21	0.933025	1.01208	0.764868	1.3392
735.23	0.000504	3.78935	1.78898	8.02649
735.3	0.904729	0.987412	0.802425	1.21504
736	0.706962	1.05455	0.799488	1.39098
736.2	0.143695	1.61734	0.849012	3.08098
736.4	0.278326	0.663409	0.315917	1.39312
736.6	0.646409	1.1333	0.663997	1.9343
737	0.02916	1.22588	1.02088	1.47204
737.1	0.052213	1.57658	0.99565	2.49647
737.3	0.068872	1.19845	0.986096	1.45654
738	0.597533	1.04587	0.88545	1.23536
738.4	0.882762	1.01526	0.830171	1.24161
739	0.184146	1.35295	0.866045	2.1136
740	0.412206	1.03891	0.948315	1.13817
740.1	0.318902	1.05028	0.953699	1.15664
740.11	0.332934	1.04906	0.95213	1.15585
740.12	0.514145	1.09276	0.837116	1.42648
740.2	0.47858	1.07184	0.884683	1.2986
740.3	0.767283	1.05135	0.754583	1.46484
740.9	0.035398	1.11057	1.0072	1.22456
741	0.953536	1.00303	0.906001	1.11045
741.2	0.031144	1.26736	1.0217	1.57208
741.3	0.001636	1.82942	1.25624	2.66411
741.4	0.03072	0.876135	0.777101	0.987791
742	0.016309	1.284	1.04707	1.57455
742.2	0.312437	0.689548	0.335218	1.41841
742.8	0.12762	1.30594	0.926392	1.84099
742.9	0.180722	1.17753	0.926938	1.49587
743	0.73688	1.01781	0.918194	1.12824
743.1	0.930013	1.00612	0.878015	1.15292
743.11	0.875189	0.988979	0.861246	1.13566
743.12	0.529693	0.941008	0.778469	1.13748
743.13	0.436248	0.904851	0.703495	1.16384
743.2	0.208003	1.17601	0.913703	1.51361
743.21	0.476377	1.18442	0.743367	1.88715
743.22
743.4	0.604604	1.13311	0.706054	1.81848
743.9	0.673465	1.0241	0.916715	1.14407
745	0.676908	0.98362	0.910099	1.06308
747	0.449215	0.94134	0.804911	1.10089
747.1	0.872618	0.985572	0.825148	1.17718
747.11	0.794705	0.969263	0.76615	1.22622
747.12	0.951694	1.00914	0.751685	1.35479
747.13	0.855187	0.966086	0.666951	1.39939
747.2	0.139015	0.786753	0.572595	1.08101
748	0.342394	0.719417	0.364538	1.41977
749	0.729817	1.08169	0.692728	1.68906
750	0.348397	0.90138	0.725533	1.11985
750.1	0.099833	0.798729	0.611165	1.04386
750.11	0.08598	1.67069	0.929949	3.00145
750.13	0.000578	0.517111	0.355201	0.752822
750.14
750.2	0.648798	1.08629	0.760764	1.55111
750.21	0.392305	1.25065	0.74917	2.08782
750.22	0.715313	0.912837	0.559185	1.49015
751	0.436997	0.92573	0.76203	1.1246
751.1	0.368459	1.25614	0.7642	2.06475
751.11	0.352415	1.36831	0.70656	2.64986
751.2	0.146921	0.855929	0.693658	1.05616
751.21	0.373323	0.897467	0.707272	1.13881
751.22	0.472067	0.825584	0.489659	1.39197
752	0.648738	1.08963	0.753142	1.57645
752.1	0.294583	1.4746	0.713276	3.04853
752.2	0.849447	1.04263	0.677515	1.60452
753
754	0.090932	1.34531	0.953818	1.89749
754.2	0.077951	1.44721	0.959478	2.18287
755	0.85417	0.968748	0.690508	1.35911
755.1	0.896855	0.97166	0.629135	1.50067
755.6	0.837547	0.94145	0.528828	1.67602
756	0.072651	1.36586	0.971757	1.9198
756.2	0.044489	1.89354	1.01585	3.52956
756.21	0.091079	1.77301	0.912484	3.44505
756.3	0.848306	1.05931	0.586972	1.91175
757	0.416119	0.773408	0.416336	1.43673
758	0.853311	0.963076	0.646335	1.43504
758.1
759	0.84123	1.03585	0.733906	1.46201
760	0.564385	0.976528	0.900751	1.05868
761	0.123499	0.926654	0.841047	1.02097
763	0.223766	0.927549	0.821703	1.04703
764	0.042866	0.882324	0.781633	0.995986
765	0.71962	0.972005	0.83241	1.13501
766	0.430924	1.06804	0.906665	1.25814
767	0.512434	1.30933	0.584563	2.93268
770	0.128884	0.924786	0.836008	1.02299
771	0.512693	0.952992	0.825057	1.10076
771.1	4.01e-05	0.799666	0.718743	0.889701
771.2	0.74516	0.967265	0.791378	1.18224
772	0.399904	1.08676	0.895368	1.31907
772.1	0.14413	1.32781	0.90761	1.94254
772.2	0.353364	0.921966	0.776601	1.09454
772.3	0.534376	0.946901	0.797184	1.12474
772.4	0.908295	0.964569	0.522111	1.78198
772.6	0.019299	0.662994	0.469883	0.93547
773	0.371399	0.964413	0.890751	1.04417
78	0.017055	1.1818	1.03025	1.35566
780	0.05469	0.75966	0.573902	1.00554
781	0.0859	0.898725	0.795619	1.01519
781.1	0.630548	1.16367	0.627429	2.15822
781.2	0.188006	0.792506	0.560584	1.12038
782.3	0.003655	0.853037	0.766332	0.949553
782.6	0.910381	1.01292	0.810087	1.26653
783	2.89e-08	0.74608	0.672731	0.827427
783.1	0.354095	1.23766	0.788396	1.94294
785	0.000286	0.866795	0.802364	0.936399
788	0.995477	1.00039	0.872631	1.14687
789	0.027124	0.907528	0.83269	0.989093
789.1	0.745953	1.05193	0.774432	1.42885
79	0.001301	0.867875	0.796064	0.946163
790	0.062267	0.885598	0.779414	1.00625
790.1	0.046566	0.745783	0.558678	0.99555
790.6	0.012466	0.893376	0.817759	0.975984
790.8	0.423064	0.877447	0.637248	1.20818
790.9	0.701066	1.16322	0.537543	2.51716
79.1	4.83e-07	1.50314	1.28253	1.76168
791	0.532003	0.907251	0.668579	1.23113
79.2	0.609649	1.13374	0.700243	1.83561
792	0.371514	0.918591	0.762501	1.10663
792.1	0.018717	0.772778	0.623352	0.958023
793	0.502961	0.889093	0.630326	1.25409
793.2	0.764711	1.02967	0.850257	1.24694
794	0.690351	1.11789	0.646069	1.93429
795	0.228148	1.19851	0.89278	1.60893
795.8	0.407144	0.863689	0.610771	1.22134
795.81	0.615768	0.86517	0.491423	1.52317
795.82	0.094774	0.589953	0.317658	1.09566
796	0.088999	1.17782	0.975359	1.42231
797	0.000198	0.69707	0.576416	0.842979
797.1
798	0.124689	0.938262	0.864958	1.01778
798.1	0.098454	1.16817	0.971482	1.40467
79.9	0.556242	0.941711	0.770977	1.15025
8	5.14e-05	0.75171	0.654722	0.863066
80	0.063983	0.774218	0.590563	1.01499
800	0.144235	0.877984	0.737278	1.04554
800.1	0.672021	1.07319	0.773857	1.48831
800.2	0.809122	0.933138	0.532222	1.63606
800.3	0.934207	0.985317	0.693523	1.39988
800.4	0.394124	1.29805	0.7124	2.36514
801	0.530648	0.939537	0.773121	1.14177
801.1	0.716032	1.06692	0.752603	1.5125
802	0.141202	1.54057	0.866304	2.73964
803	0.320562	1.09957	0.911764	1.32606
803.1	0.813869	1.04028	0.748836	1.44515
803.2	0.807204	1.03651	0.777114	1.3825
803.21	0.535148	1.23675	0.631879	2.42065
803.3	0.086341	1.49275	0.944389	2.35952
804	0.378879	1.11725	0.87278	1.43019
805	0.093574	1.23016	0.965629	1.56717
807	0.359289	1.19545	0.816145	1.75104
809	0.288177	0.952992	0.871972	1.04154
81	0.168176	0.838497	0.652683	1.07721
81.1	0.492449	0.802311	0.427768	1.50479
817	0.749892	1.04569	0.794532	1.37624
818	0.018459	0.535188	0.318182	0.900196
819	0.4859	1.09351	0.850407	1.40612
830	0.519043	0.949998	0.812849	1.11029
835	0.179235	1.13762	0.942502	1.37313
836	0.488855	1.29087	0.626454	2.65995
840	0.344701	0.951404	0.858004	1.05497
840.1	0.986425	1.00316	0.69767	1.44241
840.2	0.938402	0.991147	0.791031	1.24189
840.3	0.434606	1.10994	0.854405	1.44191
841	0.068127	0.880824	0.768556	1.00949
842	0.584091	1.03782	0.908655	1.18535
8.5	7.2e-05	0.680121	0.562245	0.82271
850	0.181407	0.844431	0.65897	1.08209
851	2.73e-05	0.642246	0.522222	0.789855
8.52	0.458403	1.11963	0.83053	1.50936
853	0.935381	0.982065	0.634072	1.52105
854	0.010379	0.733578	0.578826	0.929704
855
856	0.01688	0.457239	0.240634	0.86882
857	0.048599	0.740782	0.549772	0.998156
858	0.810306	1.03739	0.768702	1.4
859	0.046759	0.795678	0.635181	0.996728
8.6
860
870	0.77051	1.02321	0.87702	1.19377
870.1	0.579973	1.18981	0.642939	2.20185
870.2	0.070067	2.09247	0.941273	4.65159
870.3	0.645428	1.07139	0.798703	1.43717
870.4	0.760615	0.880305	0.387666	1.99898
870.5	0.089115	0.691069	0.451348	1.05811
871	0.391098	0.936479	0.806049	1.08801
871.1	0.00869	1.76317	1.15433	2.69313
871.2	0.262085	0.866271	0.674052	1.1133
871.3	0.622557	0.871999	0.505431	1.50442
871.4	0.878605	0.958238	0.554288	1.65657
872	0.120275	0.585991	0.298589	1.15003
875	0.868228	0.940471	0.455471	1.94191
876	0.690929	0.927365	0.639457	1.3449
90	0.953996	1.00744	0.783091	1.29607
90.2	0.579672	0.824248	0.415922	1.63344
907
910	0.181005	0.629105	0.319014	1.24061
911	0.135117	0.721609	0.470368	1.10705
912	0.461991	1.09056	0.865623	1.37395
913	0.315596	1.30776	0.774364	2.20857
915	0.361208	1.10896	0.888178	1.38463
916	0.125957	0.906636	0.799673	1.02791
930	0.631179	1.04079	0.884061	1.22529
931	0.073553	2.31995	0.92291	5.83172
938	2.32e-15	2.15254	1.78068	2.60207
938.1	0.957605	0.988014	0.633398	1.54117
938.2
939	0.92772	0.99545	0.902043	1.09853
939.1	0.098899	0.633899	0.368874	1.08933
941	3.09e-06	0.572917	0.453363	0.723999
942	0.732187	0.930575	0.616288	1.40514
946	0.579667	0.912185	0.658916	1.2628
947	0.002155	0.751176	0.625692	0.901825
949	0.150018	1.08183	0.97196	1.20412
952
958	0.950741	0.9843	0.595783	1.62617
960	0.020086	1.14083	1.02089	1.27486
960.2	0.057789	1.14038	0.99567	1.30613
961	0.75888	1.05231	0.759885	1.45727
961.1	0.001209	1.33784	1.12166	1.59567
962	0.002487	0.713489	0.573311	0.887943
962.1	0.002508	0.696511	0.550897	0.880613
962.3	0.711279	1.15744	0.533648	2.51041
963	0.413503	1.073	0.906275	1.27039
963.1	0.42842	1.07164	0.902974	1.27182
964	0.003569	0.478521	0.29147	0.785612
964.1	0.009299	0.459782	0.256011	0.825743
965	0.006196	0.778147	0.650214	0.931251
965.1	0.299666	0.927407	0.804302	1.06935
967	0.608333	0.923083	0.679669	1.25367
969	0.054748	1.92887	0.986718	3.77064
972	0.022233	0.609723	0.39897	0.931807
972.2	0.544419	0.817681	0.426504	1.56763
977	0.073383	0.903141	0.807834	1.00969
979	0.103961	0.894656	0.782313	1.02313
980	0.045088	0.799298	0.642019	0.995108
990	0.097028	1.13197	0.977801	1.31044
994	5.72e-09	0.688573	0.607326	0.780689
994.1	0.001524	0.610341	0.449776	0.828226
994.2	4.79e-08	0.698737	0.614349	0.794717
994.21	0.000471	0.655784	0.517672	0.830743

## Sheet: AA
phecode	pvalue	OR	CI (lower)	CI (upper)
10	0.817144	1.11714	0.436842	2.85686
1000	0.49394	0.679705	0.224845	2.05474
1001	0.255683	1.53603	0.7328	3.21969
1002	0.774117	1.05425	0.734962	1.51223
1004	0.496972	0.783048	0.386653	1.58582
1005	0.770618	0.964641	0.757305	1.22874
1007
1008	0.711488	0.800457	0.246097	2.60358
1009	0.662427	1.10384	0.708396	1.72004
1010	0.483123	0.894596	0.65529	1.22129
1011	0.961277	1.0115	0.637635	1.60456
1012	0.329041	0.508076	0.130441	1.97898
1013	0.978598	1.00564	0.66693	1.51636
1015	0.130758	0.728499	0.483054	1.09866
1019	0.400894	1.21776	0.768999	1.92841
110	0.571995	1.09403	0.801069	1.49412
1100	0.470426	0.685575	0.245965	1.9109
110.1	0.623932	1.08496	0.783148	1.50308
110.11	0.63962	1.10072	0.73659	1.64485
110.12	0.609534	1.16395	0.64999	2.08432
110.13	0.063782	0.548466	0.290634	1.03503
110.2	0.495032	1.30269	0.609485	2.78432
112	0.031156	1.49128	1.03684	2.14488
112.3
117	0.419717	1.33116	0.664472	2.66678
117.2	0.325994	2.2947	0.437437	12.0375
117.4	0.574149	1.44816	0.398037	5.26878
130
130.1	0.546584	0.353523	0.012032	10.3872
132	0.656036	0.73211	0.185627	2.88743
134	0.053778	0.119279	0.013744	1.03516
136	0.452322	0.88825	0.65211	1.2099
145	0.231634	0.499022	0.159762	1.55871
145.2	0.576581	0.668119	0.162211	2.75186
145.3	0.009355	0.096192	0.016453	0.562383
149	0.981219	0.987474	0.345739	2.82035
149.1
149.4	0.756039	0.683093	0.061701	7.56248
149.5	0.820312	1.17048	0.300934	4.55257
149.9	0.962646	0.927943	0.040581	21.219
150	0.659581	0.692804	0.135334	3.5466
151	0.84503	0.8772	0.235795	3.26334
153	0.720772	1.11526	0.613179	2.02845
153.2	0.602762	1.19676	0.608453	2.35391
153.3	0.424525	0.72162	0.324012	1.60715
155	0.857418	0.934492	0.44625	1.95692
155.1	0.682387	0.848289	0.385739	1.8655
157	0.253549	0.514077	0.164051	1.61093
158	0.600535	0.804255	0.355861	1.81764
159	0.526502	0.74979	0.307561	1.82788
159.2	0.286745	2.49583	0.463876	13.4285
159.3	0.712221	0.667641	0.078033	5.71227
159.4	0.177173	0.328016	0.064984	1.65572
164	0.150506	0.234641	0.032518	1.6931
165	0.079757	0.511895	0.242024	1.08269
165.1	0.087404	0.510354	0.23599	1.1037
170
170.1	0.06261	2.37181	0.955554	5.88714
170.2
172	1.08e-05	0.261948	0.144226	0.475759
172.1	0.012509	0.183091	0.048308	0.693927
172.11	0.012528	0.142176	0.030749	0.657384
172.2	7.34e-05	0.274157	0.144611	0.519752
172.21	0.000102	0.086868	0.025326	0.297957
172.22	0.051561	0.318587	0.100714	1.00778
172.3	0.251763	0.356769	0.061221	2.07909
173	0.063471	0.660782	0.426603	1.02351
174	0.496331	0.844079	0.517944	1.37557
174.1	0.381649	0.802283	0.489769	1.31421
174.11	0.389839	0.804532	0.490063	1.32079
174.2	0.657659	0.50718	0.025185	10.2136
175	0.80203	0.92595	0.507449	1.68959
180	0.414354	1.3354	0.666802	2.6744
180.1	0.920894	1.07677	0.250104	4.63581
180.3	0.223257	1.58485	0.755356	3.32523
182	0.558227	0.70775	0.222501	2.25127
184	0.303462	0.60837	0.236092	1.56767
184.1	0.285073	0.565362	0.198712	1.60853
184.11	0.507606	0.672064	0.207429	2.17747
184.2	0.432545	0.526551	0.106122	2.61263
185	0.618305	1.15649	0.652773	2.0489
187	0.882836	1.13698	0.206192	6.26955
187.2	0.421709	0.281134	0.012723	6.21208
189	0.189785	0.639073	0.327261	1.24798
189.1	0.297991	0.653449	0.293234	1.45616
189.11	0.435485	0.712682	0.304215	1.66959
189.2	0.410404	0.629326	0.208933	1.89559
189.21	0.428929	0.6314	0.202074	1.97287
189.4
190
191	0.110858	0.495875	0.209357	1.17451
191.1
191.11
193	0.096787	0.499333	0.219996	1.13335
194	0.868524	0.80978	0.066589	9.84759
195	0.057568	0.718184	0.510333	1.01069
195.1	0.034449	0.679818	0.475396	0.972143
195.3	0.263753	1.7269	0.662449	4.50175
196	0.63191	1.06546	0.822003	1.38102
197	0.726234	0.957596	0.75136	1.22044
198	0.95021	1.01271	0.681179	1.50561
198.1	0.846924	1.05091	0.634764	1.73988
198.2	0.6552	0.844127	0.401239	1.77588
198.3	0.520179	0.762364	0.333437	1.74305
198.4	0.711745	0.865107	0.401123	1.86579
198.5	0.484319	1.46199	0.504307	4.23831
198.6	0.120437	1.73079	0.866078	3.45883
198.7
199	0.051462	0.689819	0.474731	1.00236
200	0.021425	0.532664	0.311451	0.910996
200.1	0.024506	0.29684	0.103005	0.855436
201	0.852281	1.17738	0.211096	6.5668
202	0.205641	0.597055	0.268628	1.32702
202.2	0.180249	0.541956	0.221228	1.32766
202.21	0.651905	1.47566	0.272139	8.00171
202.22	0.403007	0.463462	0.076427	2.8105
204	0.382656	0.702825	0.318428	1.55126
204.1	0.070943	0.308706	0.086204	1.10552
204.11	0.027302	0.159004	0.031064	0.813874
204.12	0.137533	0.25339	0.041391	1.55122
204.2	0.737061	0.784419	0.190091	3.23694
204.21
204.4	0.623915	1.32799	0.427305	4.12716
208	0.114147	1.24762	0.948158	1.64166
209	0.385074	0.561646	0.152801	2.06443
210	0.057644	0.266881	0.068239	1.04377
211	0.735187	0.903143	0.50047	1.6298
212	0.89019	0.901431	0.206612	3.93288
213	0.935538	0.946848	0.252044	3.557
214	0.310064	0.757034	0.442291	1.29576
214.1	0.903756	1.04264	0.529928	2.05139
215	6.47e-08	3.06371	2.04144	4.59791
216	0.000119	0.542828	0.397645	0.74102
216.1	0.000154	0.486024	0.334512	0.70616
217	0.029916	0.499386	0.266816	0.934674
217.1	0.031556	0.492311	0.258036	0.939287
218	1.78e-07	2.60343	1.81778	3.72863
218.1	1.74e-07	2.606	1.81945	3.73258
220	0.651874	1.3676	0.351003	5.32858
223	0.685111	0.712255	0.138151	3.67212
224
224.1
225	0.098086	0.493097	0.213358	1.13961
225.1	0.114842	0.505622	0.216611	1.18024
226	0.045256	4.26247	1.03111	17.6205
227	0.345323	1.36104	0.717523	2.58169
227.1	0.295516	1.72456	0.62121	4.78761
227.2	0.272275	1.77893	0.63614	4.97466
227.3	0.700522	0.79844	0.253559	2.51423
228	0.000403	0.435106	0.274394	0.689946
228.1	0.000699	0.38095	0.218043	0.66557
229	0.182927	1.74243	0.769581	3.94508
240	0.000267	2.64939	1.56895	4.47387
241	0.246599	1.2126	0.875187	1.6801
241.1	0.747904	0.94049	0.646942	1.36723
241.2	0.203735	1.30218	0.866641	1.95659
242	0.78188	0.923983	0.527957	1.61707
242.1	0.397737	1.44007	0.618452	3.35322
242.3	0.757618	0.834436	0.264341	2.63404
244	0.025829	0.705323	0.518874	0.958769
244.1	0.995142	1.00175	0.569949	1.7607
244.2	0.078074	0.661256	0.417402	1.04757
244.4	0.007445	0.645837	0.468885	0.889567
244.5	0.867641	0.821358	0.081168	8.31149
245	0.275118	0.727544	0.410934	1.28809
245.2	0.700864	0.888446	0.485898	1.62449
245.21	0.720398	0.895486	0.489259	1.639
246	0.540996	1.13209	0.760558	1.6851
246.2	0.00059	5.31306	2.04944	13.7738
246.7	0.083932	1.58147	0.940415	2.65951
249	0.566704	1.14809	0.715805	1.84144
250	0.018157	1.36759	1.05478	1.77316
250.1	0.47001	0.783152	0.403517	1.51995
250.11	0.91872	1.11756	0.132183	9.44853
250.12	0.583186	1.43059	0.398152	5.14022
250.13	0.833396	1.17652	0.258678	5.35108
250.14	0.20111	0.435391	0.121683	1.55786
250.2	0.010086	1.41265	1.08578	1.83792
250.21	0.672089	1.38004	0.310557	6.13255
250.22	0.237666	1.27747	0.850805	1.91809
250.23	0.795632	1.07547	0.62012	1.86519
250.24	0.127542	0.699636	0.441926	1.10763
250.25	0.116135	1.46938	0.909173	2.37477
250.3	0.263459	1.24779	0.846514	1.83928
250.4	0.888321	1.01661	0.807801	1.27939
250.41	0.359522	0.822791	0.542112	1.24879
250.42	0.656633	1.05412	0.835559	1.32985
250.5	0.891393	0.889194	0.164769	4.79862
250.6	0.074646	0.632039	0.381651	1.0467
250.7	0.31687	1.383	0.732937	2.60962
251.1	0.464249	1.28267	0.658534	2.49835
252	0.844651	1.04884	0.650952	1.68995
252.1	0.624488	1.13215	0.688769	1.86094
252.2	0.213987	0.498653	0.166404	1.49429
253	0.47794	0.798979	0.429872	1.48502
253.1	0.415803	0.64595	0.225443	1.85081
253.2
253.3	0.295847	2.43216	0.459519	12.8731
253.4	0.646045	0.517138	0.031002	8.62631
253.7
255	0.059086	1.62213	0.981614	2.68059
255.1
255.11
255.12
255.2	0.509839	1.30096	0.594942	2.84479
255.21	0.509839	1.30096	0.594942	2.84479
255.3	0.873967	0.816414	0.066598	10.0083
256	0.045472	1.91988	1.01323	3.63783
256.4	0.067516	1.91032	0.95443	3.82356
257	0.114424	0.59654	0.314109	1.13292
257.1	0.114611	0.596672	0.314161	1.13323
258.1	0.729929	0.723356	0.115035	4.54855
259	0.684812	1.12783	0.630915	2.01614
260	0.530714	1.13501	0.763922	1.68637
260.1	0.798841	1.11253	0.489931	2.52633
260.2	0.654261	1.13737	0.647522	1.99779
260.22	0.805141	0.82308	0.175247	3.86574
260.3	0.848271	0.930938	0.44724	1.93777
260.6	0.254488	0.718569	0.407	1.26865
261	0.056753	1.25814	0.993422	1.59339
261.2	0.246683	0.790736	0.53151	1.17639
261.4	0.002763	1.4512	1.13715	1.85199
262	0.634191	1.14876	0.648854	2.03381
263	0.112945	1.43483	0.918157	2.24225
264	0.130869	2.2372	0.787039	6.35938
264.2	0.943164	0.939517	0.169049	5.22152
264.9	0.019456	4.99172	1.29589	19.2279
269	0.462973	1.16637	0.773317	1.7592
270	0.446038	0.814146	0.479765	1.38158
270.1
270.11	0.742817	1.25914	0.317912	4.98703
270.2	0.216601	0.333542	0.058447	1.90344
270.21	0.732057	0.671502	0.068707	6.56282
270.3	0.706754	0.892601	0.493856	1.6133
270.32	0.697494	1.17672	0.517984	2.6732
270.33	0.54368	0.683821	0.200543	2.33172
270.38	0.400192	0.705899	0.313583	1.58903
271	0.11921	1.21909	0.950189	1.56408
271.3	0.153764	1.1995	0.934214	1.54011
271.9	0.255104	3.00532	0.451704	19.9953
272	0.014329	0.733395	0.572219	0.939969
272.1	0.01307	0.730197	0.569634	0.936018
272.11	0.090978	0.782708	0.589146	1.03987
272.12	0.870956	0.946439	0.487125	1.83884
272.13	0.068453	0.746781	0.545488	1.02235
272.9	0.502315	0.631713	0.165089	2.41725
274	0.875507	1.03665	0.660821	1.62621
274.1	0.629742	1.12708	0.692989	1.8331
274.11	0.965423	0.987111	0.549069	1.77462
274.2	0.718689	0.851986	0.356373	2.03685
274.21	0.761834	0.871293	0.357445	2.12383
275	0.07898	1.30197	0.969918	1.7477
275.1	0.031651	0.303043	0.101994	0.900403
275.11	0.563842	0.450562	0.030055	6.75452
275.3	0.366886	1.23727	0.779147	1.96476
275.5	0.162486	1.31418	0.895685	1.92822
275.51	0.641049	1.1414	0.654598	1.99023
275.53	0.032986	1.701	1.04386	2.77184
275.6	0.295239	1.28992	0.800814	2.07775
276	0.007344	1.40833	1.09644	1.80895
276.1	0.001239	1.55008	1.18807	2.0224
276.11
276.12	0.822393	1.04441	0.714653	1.52632
276.13	0.201107	1.27814	0.877365	1.86198
276.14	0.01025	1.62871	1.12231	2.3636
276.4	0.654734	1.09037	0.746279	1.5931
276.41	0.437144	1.17268	0.784662	1.75257
276.42
276.5	0.685835	0.929753	0.653281	1.32323
276.6	0.64039	0.896418	0.566585	1.41826
276.8	0.010302	4.79955	1.44806	15.9079
277	0.018347	1.51627	1.07288	2.14291
277.4	0.32048	0.699588	0.345732	1.41561
277.5	0.545944	0.767232	0.324657	1.81313
277.51	0.046261	0.357978	0.130349	0.983114
277.7	0.52338	0.790365	0.383725	1.62793
278	8.16e-08	1.83731	1.47111	2.29468
278.1	2.23e-06	1.78119	1.40234	2.26239
278.11	9.91e-06	1.9343	1.4436	2.5918
278.3	0.554112	1.49264	0.395961	5.62677
278.4	0.336283	1.22578	0.80946	1.85622
279	0.72758	1.06526	0.746418	1.52029
279.1	0.914244	0.979832	0.676251	1.4197
279.11	0.035888	0.335738	0.121124	0.930619
279.2	0.182765	2.44578	0.656155	9.11651
279.7	0.117516	1.33162	0.930332	1.906
279.8	0.111331	2.31035	0.824156	6.47658
280	9.93e-05	1.75459	1.32197	2.32879
280.1	0.000541	1.69015	1.25544	2.27538
280.2	8.18e-05	2.31683	1.52523	3.51929
281	0.992257	0.997091	0.553644	1.79572
281.1	0.596391	1.28558	0.507387	3.25731
281.11	0.065273	3.49563	0.923904	13.2258
281.12	0.657367	0.692089	0.136103	3.51928
281.13	0.569663	1.57828	0.327326	7.61007
281.9	0.894132	0.951321	0.456168	1.98394
282	0.004296	2.16051	1.2733	3.66592
282.5	0.000172	9.43352	2.92514	30.423
282.8	0.67738	1.17563	0.548556	2.51955
282.9
283	0.25579	2.15345	0.573551	8.08529
284	0.597556	0.869902	0.518498	1.45947
284.1	0.62354	0.873617	0.509344	1.49841
285	9.74e-06	1.65749	1.32496	2.07347
285.1	0.078011	1.35106	0.966823	1.888
285.2	0.038308	1.43272	1.01956	2.01331
285.21	0.006878	1.82386	1.17957	2.82007
285.22	0.963871	0.98343	0.477253	2.02646
286	0.284855	1.22036	0.847205	1.75786
286.1	0.840387	0.826954	0.130145	5.25453
286.2	0.164813	0.764405	0.523232	1.11674
286.3	0.818459	0.868765	0.261325	2.88817
286.4	0.843838	1.08943	0.464578	2.55472
286.6	0.188771	0.46557	0.14888	1.45591
286.7	0.771179	1.08639	0.62155	1.89887
286.8	0.16905	1.60344	0.818126	3.14258
286.81
286.9	0.001308	2.36715	1.39967	4.00339
287	0.633445	1.08936	0.76629	1.54865
287.1	0.669797	1.35858	0.332193	5.55624
287.3	0.477274	1.14055	0.793601	1.63919
287.31	0.199153	0.404052	0.101314	1.61141
287.32	0.135532	1.59635	0.86378	2.95023
287.4	0.319095	2.32851	0.44153	12.2799
288	0.932886	1.01327	0.745542	1.37714
288.1	0.100548	1.30387	0.949955	1.78963
288.11	0.493255	1.15811	0.760998	1.76244
288.2	0.432078	0.878331	0.635478	1.21399
288.3	0.050557	2.39057	0.997889	5.72692
289	0.233879	1.23376	0.87302	1.74358
289.3	0.040483	1.72911	1.02402	2.91966
289.4	0.328289	0.841211	0.594763	1.18978
289.5	0.767379	1.17034	0.412744	3.31852
289.8	0.011358	0.329031	0.139144	0.778053
289.9	0.637936	0.856835	0.450213	1.63071
290	0.202507	1.43081	0.82473	2.4823
290.1	0.121272	1.69001	0.870209	3.28211
290.11
290.12	0.263962	3.10204	0.425626	22.6083
290.13	0.194037	3.65035	0.517242	25.7618
290.16
290.2	0.85866	1.08191	0.454873	2.5733
290.3	0.705631	0.86417	0.40516	1.8432
291	0.094177	1.44849	0.93861	2.23534
291.4	0.801333	1.11925	0.465405	2.69165
291.8	0.060917	1.59534	0.978826	2.60017
292	0.249489	1.19182	0.884106	1.60662
292.1	0.778131	1.08502	0.615071	1.91403
292.11	0.204489	1.81766	0.722193	4.57481
292.12	0.222685	0.347945	0.063765	1.89861
292.2	0.226601	1.68347	0.723674	3.91621
292.3	0.497562	1.16585	0.748315	1.81636
292.4	0.176699	1.3437	0.875319	2.0627
292.5	0.906086	1.06051	0.399605	2.81449
292.6	0.171559	2.24532	0.704212	7.15903
293	0.706061	0.892345	0.493701	1.61288
293.1	0.827518	0.958058	0.651635	1.40857
295	0.122239	0.593814	0.306612	1.15004
295.1	0.878815	0.920419	0.316982	2.67262
295.2	0.680353	1.29896	0.374255	4.50845
295.3	0.038771	0.450186	0.211189	0.95965
296	0.084863	0.809774	0.636991	1.02942
296.1	0.19263	0.701412	0.411395	1.19588
296.2	0.149042	0.835834	0.655139	1.06637
296.22	0.246212	0.857341	0.660951	1.11208
297	0.459055	0.713667	0.292197	1.74307
297.1	0.542998	0.742403	0.284333	1.93844
297.2	0.951052	0.934243	0.106484	8.19666
300	0.191158	0.860636	0.687207	1.07783
300.1	0.117337	0.832708	0.662197	1.04713
300.11	0.127598	0.754545	0.525223	1.08399
300.12	0.766562	0.915106	0.509457	1.64375
300.13	0.763782	1.14215	0.480011	2.71767
300.3	0.250798	0.283597	0.03301	2.43646
300.4	0.434095	0.801403	0.460184	1.39563
300.8	0.358991	1.59251	0.589243	4.304
300.9	0.861243	1.06353	0.533085	2.1218
301	0.128621	2.64259	0.754547	9.25496
301.2	0.372026	2.07508	0.417789	10.3066
302	0.001037	0.26628	0.120777	0.587074
302.1	0.003361	0.263712	0.108206	0.642695
303	0.786599	0.912078	0.468468	1.77576
303.3	0.831494	0.91832	0.418921	2.01306
303.31	0.25952	0.548718	0.193314	1.55752
303.4	0.684726	1.27806	0.39102	4.1774
304	0.252052	1.23009	0.863051	1.75323
305.2	0.497496	0.671173	0.212114	2.12374
306	0.60228	1.06545	0.839431	1.35231
306.1	0.446255	0.719923	0.309064	1.67696
306.9	0.230662	1.45077	0.78952	2.66584
31	0.431508	1.77066	0.426453	7.35185
312	0.357643	0.535693	0.141682	2.02543
313	0.319384	0.7315	0.395308	1.35361
313.1	0.460151	0.778099	0.399836	1.51422
313.3	0.879689	0.843527	0.093149	7.63871
315	0.638481	0.84595	0.420966	1.69997
315.2	0.436301	0.59019	0.15646	2.22628
316	0.381397	0.839529	0.567469	1.24202
316.1	0.048934	0.425043	0.181385	0.996011
317	0.418867	1.20894	0.763152	1.91513
317.1	0.452187	1.2093	0.736817	1.98475
317.11	0.803649	1.13188	0.426281	3.00539
318	0.99072	0.998488	0.773783	1.28845
320	0.73278	1.22785	0.377929	3.98915
323	0.617785	1.3568	0.409274	4.49798
323.8	0.492354	1.57508	0.430586	5.7616
324	0.144227	0.425758	0.135336	1.3394
327	0.793793	0.967051	0.752217	1.24324
327.1	0.000512	2.07763	1.37541	3.13835
327.3	0.782402	0.960615	0.722291	1.27757
327.31	0.383886	0.684597	0.291756	1.60638
327.32	0.595019	1.08723	0.798724	1.47996
327.4	0.451528	0.896672	0.675032	1.19109
327.41	0.15544	1.38483	0.883715	2.1701
327.5
327.6	0.657221	0.781618	0.263253	2.32068
327.7	0.398422	1.29249	0.712527	2.34453
327.71	0.39257	0.686563	0.289921	1.62586
327.72	0.352059	2.1931	0.419515	11.4648
331	0.638949	0.828326	0.377124	1.81936
331.1	0.211854	0.454915	0.132107	1.56652
331.9	0.680516	1.27161	0.40516	3.99102
332	0.442563	0.577275	0.142011	2.34662
333	0.12274	0.629567	0.349817	1.13303
333.1	0.125184	0.508011	0.213757	1.20733
333.2	0.763682	0.830839	0.248221	2.78096
333.4	0.693013	0.754267	0.185976	3.05909
333.8	0.148035	0.228417	0.030891	1.68899
334
334.1	0.818067	0.76861	0.081635	7.23661
335	0.613665	1.27037	0.501698	3.21676
337	0.479981	0.744202	0.327833	1.68938
337.1	0.289048	0.581466	0.213408	1.5843
338	0.044309	1.25004	1.0057	1.55374
338.1	0.152732	1.18955	0.93769	1.50905
338.2	0.382832	1.10515	0.882877	1.38339
339	0.425808	1.11255	0.855706	1.44648
340	0.452479	0.884211	0.641402	1.21894
340.1	0.223481	0.688588	0.377629	1.25561
341	0.980674	1.02071	0.194353	5.36061
342	0.73292	0.84411	0.318909	2.23425
344	0.169724	1.9441	0.75266	5.02154
345	0.034593	1.65375	1.03713	2.63698
345.1	0.624624	1.19532	0.584939	2.44265
345.11	0.856355	0.896837	0.275879	2.91547
345.12	0.046909	0.385759	0.150759	0.987068
345.3	0.052209	1.6349	0.995313	2.68549
346	0.990465	1.00926	0.222532	4.57736
346.1	0.543591	0.824008	0.44122	1.53889
346.2	0.990391	0.989162	0.167901	5.82748
347	0.248211	3.1316	0.451094	21.7403
348	0.638069	1.11383	0.710788	1.74542
348.2	0.228539	0.634107	0.302094	1.33102
348.4
348.7	0.244838	1.65576	0.707818	3.87323
348.8	0.304913	1.32601	0.773454	2.27333
348.9	0.777326	1.08115	0.629568	1.85665
349	0.206044	1.43351	0.820322	2.50506
350	0.727087	0.946445	0.694783	1.28926
350.1	0.411092	0.850979	0.57918	1.25033
350.2	0.737935	0.932621	0.619788	1.40335
350.3	0.252159	0.580119	0.228433	1.47325
350.5	0.815151	0.818837	0.153279	4.37435
350.6	0.769751	0.907436	0.473529	1.73894
351	0.45703	0.896809	0.673058	1.19494
352	0.103901	1.74339	0.892198	3.40664
352.1	0.974222	0.9812	0.31032	3.10246
352.2	0.102255	2.01192	0.869835	4.65355
353	0.161563	0.549171	0.23728	1.27102
353.1
353.2
355	0.427015	1.47861	0.563298	3.88124
355.1	0.585418	1.20381	0.618175	2.34424
356	0.500123	1.18883	0.719064	1.96551
357	0.608441	0.918862	0.664742	1.27013
358
358.1
359	0.352991	1.37816	0.700408	2.71172
359.2	0.77524	1.10935	0.544122	2.26174
360	0.610554	0.703294	0.181488	2.72537
360.2	0.042831	0.236099	0.058402	0.954467
361	0.562261	0.780728	0.337993	1.8034
361.1	0.513539	1.54345	0.419786	5.67491
362	0.520277	1.14388	0.759289	1.72327
362.2	0.673139	0.893913	0.530888	1.50518
362.21	0.114285	0.362888	0.103136	1.27684
362.22	0.957818	1.03713	0.268586	4.00484
362.23	0.733285	1.1647	0.484583	2.79937
362.26	0.960899	1.02073	0.449373	2.31856
362.27	0.699254	1.18826	0.495292	2.85077
362.29	0.087355	0.423726	0.15832	1.13405
362.3	0.021057	2.86258	1.17139	6.99543
362.31	0.934032	1.097	0.122513	9.82263
362.4	0.48864	1.34388	0.582171	3.10221
362.6
362.8	0.484516	1.56396	0.446347	5.47997
362.9	0.783449	1.15887	0.404918	3.31667
363	0.91092	1.0668	0.34362	3.312
363.3	0.752519	1.25018	0.31204	5.00882
364
364.1
364.2	0.605472	0.653572	0.130153	3.28197
364.4	0.780487	1.20175	0.329978	4.37667
364.5	0.834304	0.869553	0.234708	3.22155
364.51	0.715554	1.35791	0.261955	7.03907
364.9	0.876613	1.18121	0.144319	9.66786
365	0.00028	2.00731	1.37836	2.92326
365.1	0.002917	2.47359	1.36242	4.49098
365.11	0.00278	2.83048	1.43144	5.59692
365.2	0.269767	1.63723	0.682114	3.92971
366	0.083312	1.33113	0.963014	1.83997
366.1	0.122932	1.86336	0.845017	4.10892
366.2	0.087415	1.34869	0.957061	1.90058
367	0.739654	1.05627	0.764814	1.45879
367.1	0.18279	0.682413	0.388952	1.19729
367.2	0.460782	0.819262	0.482342	1.39152
367.4	0.305188	0.770059	0.467324	1.26891
367.8	0.333127	0.654043	0.276815	1.54533
367.9	0.917394	0.970829	0.554848	1.69868
368	0.038788	1.40474	1.01766	1.93904
368.1
368.2	0.607277	1.24243	0.542969	2.84294
368.3	0.698098	0.598704	0.044822	7.99716
368.4	0.546048	1.32898	0.527838	3.34608
368.9	0.948673	1.02456	0.489444	2.14473
368.91	0.896198	1.1409	0.157476	8.26573
369	0.661537	0.914276	0.612103	1.36562
369.2	0.2237	0.545558	0.20556	1.44791
369.5	0.90404	0.974253	0.63754	1.4888
370	0.413807	0.686438	0.278428	1.69235
370.1	0.854302	0.835478	0.122666	5.69045
370.2	0.030673	0.206066	0.049194	0.863179
370.3	0.598687	1.52196	0.318502	7.27267
370.31	0.297713	2.80396	0.402721	19.5226
371	0.715495	0.937912	0.664462	1.3239
371.1	0.014999	2.77304	1.21909	6.30777
371.2	0.948197	1.0188	0.580771	1.78722
371.21	0.561551	1.19721	0.652014	2.19829
371.3	0.068965	0.667756	0.432123	1.03188
371.33
372	0.419746	1.23492	0.739669	2.06177
374	0.209663	0.739016	0.460727	1.1854
374.1	0.479588	1.54543	0.462315	5.16605
374.2	0.952091	1.07006	0.117491	9.74573
374.3	0.598945	1.21087	0.593494	2.47046
374.6	0.839747	1.11069	0.401506	3.07251
375	0.380161	0.695379	0.308924	1.56528
375.1	0.066748	1.39292	0.977376	1.98515
375.2	0.441733	0.722089	0.314996	1.6553
376
377	0.213994	1.53593	0.780585	3.02219
377.1	0.609043	1.28392	0.492716	3.34563
377.3	0.859978	1.09505	0.399289	3.00318
378	0.895638	0.952645	0.461452	1.96669
378.1	0.646985	0.806762	0.321835	2.02236
378.2
378.5	0.873213	0.854488	0.123855	5.8952
379	0.431612	1.14976	0.812007	1.62801
379.1	0.503889	0.596493	0.131096	2.71406
379.2	0.228764	1.28974	0.852219	1.95188
379.3	0.730876	0.702003	0.093485	5.27149
379.4	0.495321	1.58323	0.422645	5.93079
379.5	0.380126	1.69775	0.520628	5.53633
379.9	0.973855	0.992508	0.633012	1.55617
38	0.776409	0.950125	0.667484	1.35245
380	0.62106	0.741154	0.22601	2.43046
380.1	0.054688	0.550783	0.299747	1.01206
380.4	0.011659	1.55293	1.1031	2.18617
38.1	0.298706	0.690772	0.34381	1.38788
381	0.336031	0.809569	0.526427	1.245
381.1	0.155513	0.662095	0.374801	1.16961
381.11	0.217263	0.652486	0.331143	1.28566
381.2	0.377873	0.75727	0.408198	1.40485
381.3	0.394714	2.06928	0.387732	11.0435
381.9	0.129914	2.24424	0.788354	6.38878
38.2	0.876667	0.921725	0.32927	2.58018
382	0.653842	0.906132	0.588961	1.39411
38.3	0.964682	1.01333	0.563824	1.82121
384	0.50405	0.574231	0.112815	2.92285
384.4
385
386	0.024246	0.54374	0.320051	0.923768
386.1	0.882627	1.12023	0.248178	5.05646
386.2	0.007689	0.443203	0.243636	0.80624
386.3
386.9	0.934202	0.988266	0.746758	1.30788
388	0.30081	0.76298	0.457051	1.27368
389	0.270911	0.840516	0.616909	1.14517
389.1	0.963892	1.01079	0.635153	1.60858
389.2	0.847912	1.11726	0.359769	3.46967
389.3	0.701761	0.695923	0.108835	4.44995
389.4	0.35537	0.800801	0.499957	1.28267
389.5	0.864498	0.896284	0.254843	3.15223
394	0.659524	1.11395	0.689243	1.80036
394.1	0.032009	0.29249	0.095086	0.899714
394.2	0.93058	0.966819	0.452513	2.06566
394.3	0.06462	0.114045	0.011401	1.14076
394.7	0.265275	1.48891	0.739142	2.99922
395	0.53915	1.11513	0.787556	1.57895
395.1	0.877579	0.964648	0.610216	1.52495
395.2	0.468588	0.825325	0.49109	1.38704
395.3	0.017976	1.95822	1.12227	3.41683
395.4
395.6	0.523364	1.26486	0.614678	2.60277
396	0.003674	1.73481	1.19625	2.51584
401	1.03e-05	1.7554	1.36707	2.25402
401.1	4.72e-05	1.67861	1.30796	2.15429
401.2	0.021942	1.43904	1.05405	1.96463
401.21	0.415296	1.21419	0.76119	1.93677
401.22	0.098192	1.35099	0.945806	1.92976
401.3	0.226455	1.25218	0.869773	1.80272
402	0.261091	1.21498	0.865124	1.70632
41	0.564625	0.917135	0.683282	1.23102
41.1	0.566408	1.20051	0.642779	2.24216
411	0.431219	1.12646	0.837407	1.5153
41.11	0.952217	0.972215	0.386808	2.44359
411.1	0.311901	0.679455	0.321261	1.43702
41.12	0.376449	1.54732	0.588124	4.07093
411.2	0.43141	1.18978	0.77174	1.83426
411.3	0.957093	1.01319	0.628514	1.63332
411.4	0.914559	1.01748	0.741399	1.39637
411.41
411.8	0.065518	1.70573	0.966292	3.011
411.9	0.254239	1.58829	0.71699	3.5184
41.2	0.155516	0.624524	0.32615	1.19586
41.4	0.71836	0.886791	0.461589	1.70368
414	0.587674	0.877818	0.548056	1.406
414.2	0.690347	0.734846	0.161403	3.34566
415	0.903183	1.02399	0.698887	1.50032
415.1	0.795606	0.928632	0.530322	1.6261
415.11	0.807374	0.93255	0.531953	1.63482
415.2	0.936163	0.981532	0.622019	1.54884
415.21	0.929919	0.967548	0.46384	2.01826
416	0.081271	1.33346	0.964876	1.84285
41.8	0.36013	0.759127	0.420703	1.36979
418	0.718347	1.04379	0.826935	1.3175
418.1	0.366407	1.27956	0.749448	2.18465
41.9	0.790344	1.11488	0.50009	2.48549
420	0.357971	1.23304	0.78886	1.92732
420.1	0.252783	2.37784	0.538852	10.4929
420.2	0.164418	1.41458	0.867543	2.30656
420.21	0.10369	2.57688	0.824019	8.05845
420.22	0.384524	0.503315	0.107107	2.36516
420.3	0.293157	0.630442	0.266741	1.49005
425	0.055688	1.54327	0.989512	2.40692
425.1	0.02238	1.70721	1.0788	2.70168
425.11	0.003938	5.53979	1.73005	17.739
425.12	0.039003	3.43848	1.06433	11.1086
425.2	0.866224	1.0656	0.508783	2.23181
425.8	0.251127	0.333215	0.051004	2.17692
426	0.630041	1.0694	0.813897	1.4051
426.2	0.358872	0.739704	0.388458	1.40855
426.21	0.944508	1.03122	0.433941	2.45059
426.23	0.937826	0.947041	0.241314	3.71668
426.24	0.146499	0.438996	0.144492	1.33376
426.25	0.104349	0.20567	0.030501	1.38683
426.3	0.519407	0.824104	0.457492	1.4845
426.31	0.817953	0.91075	0.41085	2.0189
426.32	0.349671	0.661922	0.278786	1.5716
426.4
426.7	0.924699	0.98613	0.738153	1.31741
426.8	0.31399	0.583346	0.204309	1.66558
426.9	0.814471	1.06806	0.616253	1.85111
426.91	0.686016	0.879056	0.47054	1.64224
426.92	0.525408	1.28039	0.597086	2.74568
427	0.076742	1.2317	0.977871	1.55142
427.1	0.041116	1.47957	1.01593	2.15479
427.11	0.155014	1.41718	0.876435	2.29155
427.12	0.048666	1.66743	1.003	2.77201
427.2	0.147745	1.33125	0.903676	1.96114
427.21	0.239975	1.26867	0.853028	1.88685
427.22	0.774222	1.09276	0.596071	2.00333
427.3	0.157388	1.26588	0.912971	1.75519
427.4	0.35468	1.45297	0.658658	3.20516
427.41	0.648939	1.32767	0.391873	4.49814
427.42	0.211609	1.78214	0.71979	4.41241
427.5	0.670478	0.898227	0.547856	1.47267
427.6	0.669791	1.10202	0.705137	1.7223
427.61	0.822324	0.910343	0.400999	2.06665
427.7	0.039718	1.41552	1.01647	1.97122
427.8	0.578028	0.823676	0.415844	1.63148
427.9	0.153016	1.24829	0.920893	1.69208
428	0.00604	1.64617	1.1533	2.34968
428.1	0.030663	1.53191	1.04055	2.25528
428.2	0.042752	1.7018	1.01751	2.84629
428.3	0.260242	1.31666	0.815604	2.12553
428.4	0.103234	1.50007	0.921018	2.44317
429	0.057981	1.33006	0.990399	1.78622
429.1	0.908303	1.03843	0.546652	1.97261
429.2	0.618278	0.863407	0.484539	1.53852
429.3	0.074771	1.33484	0.971546	1.83397
429.9	0.900516	1.06861	0.377554	3.02453
430	0.188546	1.67017	0.777529	3.58759
430.1	0.842736	1.14564	0.299015	4.38941
430.2	0.393201	1.6219	0.534457	4.92192
430.3	0.036699	3.13008	1.07308	9.13017
433	0.15886	1.27059	0.910587	1.77293
433.1	0.181744	1.3757	0.861417	2.19702
433.11	0.140592	2.00722	0.794558	5.07064
433.12	0.005721	5.07337	1.60343	16.0525
433.2	0.292398	1.28179	0.807442	2.03481
433.21	0.30091	1.27906	0.802366	2.03896
433.3	0.046662	1.49258	1.00593	2.21465
433.31	0.16805	1.3453	0.882393	2.05107
433.5	0.961237	1.02388	0.395224	2.65252
433.8	0.044618	2.07518	1.01771	4.23145
440	0.780415	0.946084	0.64077	1.39687
440.1
440.2	0.007382	2.34971	1.25774	4.38973
440.21	0.369423	1.92446	0.460757	8.03796
440.22	0.157008	1.95848	0.772024	4.9683
440.9	0.065291	0.656271	0.419359	1.02703
441	0.702787	0.818213	0.291937	2.29321
441.1	0.759479	1.36582	0.185635	10.049
441.2	0.150962	0.352928	0.085191	1.4621
442	0.86245	0.950373	0.534343	1.69032
442.1	0.516779	0.775212	0.359022	1.67386
442.11	0.687623	1.27372	0.391637	4.14253
442.2
442.3	0.338084	2.37819	0.404066	13.9972
442.4	0.799352	1.25961	0.212486	7.46699
442.8	0.057008	2.69443	0.970897	7.47756
443	0.919207	0.978989	0.649504	1.47562
443.1	0.459747	0.750037	0.349863	1.60793
443.7	0.588682	1.22572	0.586159	2.56309
443.8	0.532809	1.38186	0.500121	3.81815
443.9	0.699728	1.10592	0.663028	1.84465
444	0.521147	0.770195	0.346878	1.71012
444.1	0.799275	0.849243	0.241007	2.99251
446	0.090254	1.97772	0.89849	4.35327
446.5	0.24766	0.347501	0.057902	2.08553
446.9	0.042092	2.68287	1.0359	6.94835
447	0.791057	0.940304	0.596366	1.4826
447.1	0.646228	0.811386	0.332376	1.98073
447.7	0.022718	0.382977	0.167711	0.874547
448	0.344313	0.495122	0.115342	2.12538
450	0.508956	0.769434	0.353492	1.6748
451	0.209481	0.610503	0.282482	1.31943
451.2	0.083691	2.90597	0.867587	9.73352
452	0.471435	1.13978	0.798321	1.62728
452.2	0.468787	1.16871	0.766528	1.78192
452.8	0.316114	0.412349	0.072956	2.33061
453	0.976755	1.01801	0.306353	3.38286
454	0.122983	0.683301	0.421159	1.10861
454.1	0.428647	0.799278	0.458939	1.39201
454.11	0.196669	0.652819	0.341694	1.24723
455	0.073646	1.26481	0.977773	1.6361
456	0.077145	1.50348	0.956567	2.36309
457	0.074403	1.31241	0.973561	1.7692
457.2	0.371347	1.31428	0.721888	2.39278
457.3	0.142693	1.25381	0.926588	1.69658
458	0.455721	1.14226	0.805341	1.62014
458.1	0.649287	1.15027	0.629159	2.10298
458.2	0.319474	1.41338	0.715217	2.79305
458.9	0.477088	1.15564	0.775609	1.72188
459	0.627901	1.08087	0.789223	1.48029
459.1	0.983469	0.991764	0.453564	2.16859
459.7	0.723024	0.906873	0.528174	1.5571
459.9	0.506014	1.13046	0.787601	1.62258
464	0.340456	0.842566	0.592436	1.1983
465	0.382111	1.11226	0.876172	1.41196
465.2	0.946337	0.9892	0.721031	1.35711
465.4	0.050119	2.2038	0.99959	4.85873
470	0.239499	0.744655	0.455611	1.21707
471	0.153684	1.81593	0.800093	4.12151
472	0.585543	1.11579	0.7526	1.65423
473	0.444936	0.851446	0.563579	1.28635
473.1	0.836431	0.834309	0.149441	4.65783
473.3	0.682336	1.20003	0.501131	2.87365
473.4	0.316421	0.786161	0.491013	1.25872
474	0.344466	0.694979	0.326848	1.47774
474.1	0.2489	0.529313	0.179501	1.56084
474.2	0.533651	0.747995	0.299798	1.86625
475	0.265424	1.18268	0.880289	1.58895
475.9	0.839956	1.04104	0.704619	1.53808
476	0.500362	0.915189	0.707251	1.18426
477	0.012901	1.86625	1.14125	3.05181
478	0.102315	1.59516	0.910968	2.79322
479	0.126716	0.803717	0.607174	1.06388
480	0.663076	0.934199	0.687788	1.26889
480.1	0.792837	0.933503	0.558591	1.56005
480.11	0.822902	1.08743	0.521971	2.26544
480.12	0.498074	1.62251	0.400083	6.57996
480.13	0.143306	0.238603	0.035018	1.62577
480.2	0.524154	1.19381	0.692148	2.05907
480.3	0.494818	1.44889	0.499685	4.20121
480.5
481	0.979692	1.00704	0.586771	1.72832
483	0.659336	1.11113	0.695499	1.77513
495	0.068578	1.27949	0.981394	1.66814
495.1	0.048855	2.1057	1.00375	4.41742
495.11	0.073213	3.51564	0.8885	13.9108
495.2	0.001972	1.97592	1.2836	3.04164
496	0.12135	1.32381	0.928308	1.88781
496.1	0.102172	0.628896	0.360611	1.09678
496.2	0.492376	1.22411	0.687237	2.18038
496.21	0.135105	1.75005	0.839948	3.64627
496.3	0.462116	1.2404	0.698542	2.20258
497	0.238353	0.752032	0.468287	1.2077
498	0.441691	0.68491	0.261153	1.79627
500	0.74336	0.835359	0.284566	2.45225
500.1	0.515505	0.498756	0.061281	4.05928
501	0.756333	1.10492	0.588361	2.07499
502	0.712655	0.90215	0.521537	1.56053
503	0.759408	0.938076	0.623115	1.41224
504	0.300657	0.69877	0.354454	1.37756
504.1	0.744833	0.853836	0.329688	2.21129
505	0.978838	1.0118	0.425206	2.40764
506	0.369902	0.788549	0.469149	1.3254
507	0.593646	0.919355	0.675062	1.25205
508	0.537492	1.09134	0.826609	1.44085
509	0.372002	1.17033	0.828592	1.653
509.1	0.33745	1.19022	0.833873	1.69884
509.2	0.902366	1.05844	0.427157	2.62267
509.3	0.844402	0.902945	0.325752	2.50286
509.8	0.73452	1.11477	0.594947	2.08877
510	0.010818	1.55708	1.10768	2.18881
510.2	0.664629	1.24578	0.461279	3.36446
512	0.304921	1.12114	0.90113	1.39487
512.1	0.103315	1.47383	0.924221	2.35027
512.2	0.329524	0.817814	0.545863	1.22525
512.3	0.913927	0.923086	0.216256	3.94018
512.7	0.952896	1.00716	0.794786	1.27629
512.8	0.146388	1.18713	0.941816	1.49634
512.9	0.719609	0.955066	0.743055	1.22757
513	0.700493	0.921446	0.607337	1.39801
513.3	0.901297	1.04258	0.539446	2.01497
513.31	0.080622	1.99931	0.91905	4.34932
513.32	0.014474	0.283079	0.102943	0.778429
513.4	0.935218	0.945787	0.246653	3.6266
513.8	0.424717	0.802864	0.468287	1.37649
514	0.982156	0.997157	0.776987	1.27972
514.1	0.269164	1.63447	0.683757	3.90709
514.2	0.934532	1.0157	0.700462	1.4728
516	0.088551	1.76214	0.918101	3.38212
516.1	0.43414	1.33675	0.645912	2.76649
519	0.192544	1.24611	0.895017	1.73493
519.2	0.691109	1.26551	0.39613	4.04288
519.8	0.333127	1.23673	0.804286	1.90167
519.9	0.366477	1.24539	0.773512	2.00513
521	0.007969	2.99932	1.33248	6.75126
521.1	0.007329	3.08441	1.35403	7.02611
522	0.003089	3.46244	1.52081	7.88295
522.5	0.011953	3.05056	1.27843	7.27916
523	0.055864	1.88847	0.98421	3.62352
523.1	0.262095	1.77423	0.651351	4.83287
523.3	0.077994	2.2764	0.911934	5.68241
523.31	0.204988	1.86476	0.711445	4.88772
525	0.209947	1.60227	0.766772	3.34815
525.1	0.445458	1.82209	0.390156	8.5094
526	0.884329	0.959143	0.54678	1.68249
526.4	0.971519	1.01317	0.493978	2.07806
526.41	0.528935	0.72627	0.268359	1.96553
526.42	0.664357	1.26052	0.442958	3.58704
526.5	0.989665	0.982164	0.064502	14.9552
526.9	0.296337	0.393752	0.068477	2.26413
527	0.597086	0.856835	0.483158	1.51951
527.2
527.7	0.610189	1.20556	0.587557	2.47361
527.8	0.447755	0.643105	0.205738	2.01025
528	0.555984	0.873746	0.557541	1.36928
528.1	0.659597	0.852944	0.420277	1.73103
528.11	0.535645	0.693746	0.218133	2.20638
528.12	0.523054	0.65439	0.178094	2.40449
528.3	0.865156	0.846176	0.123092	5.81692
528.5	0.79874	0.889667	0.362201	2.18527
528.6	0.987428	0.980205	0.081529	11.7848
528.7	0.166727	3.603	0.585672	22.1654
529	0.374997	1.41718	0.655971	3.06173
529.1	0.860598	0.848266	0.135176	5.32311
529.6	0.808604	1.19502	0.282688	5.05175
53	0.278795	0.738823	0.427205	1.27774
530	0.770594	0.967041	0.771996	1.21137
530.1	0.794754	0.970374	0.773633	1.21715
530.11	0.929272	0.989741	0.788185	1.24284
530.12	0.78932	1.12089	0.485287	2.58898
530.13	0.495833	0.641276	0.178549	2.30321
530.14	0.27648	0.753516	0.452621	1.25444
530.15	0.441205	0.439361	0.054181	3.56286
530.2	0.451773	1.21509	0.731521	2.01831
530.3	0.498135	0.748055	0.322991	1.73251
530.5	0.905153	1.04282	0.523208	2.07848
530.6	0.700737	0.543933	0.024372	12.1395
530.9	0.927828	1.03063	0.536535	1.97973
53.1	0.286043	1.67097	0.650639	4.29135
531	0.350323	1.23259	0.794755	1.91162
531.1	0.045444	2.76537	1.02083	7.49118
531.2	0.484577	1.24394	0.67448	2.2942
531.3	0.440222	0.617522	0.181566	2.10025
531.4	0.345711	1.31064	0.746942	2.29975
531.5	0.88034	0.828174	0.071136	9.64176
532	0.129634	1.27967	0.930238	1.76038
535	0.662146	0.929337	0.66898	1.29102
535.1	0.601316	1.2529	0.537802	2.91886
535.2	0.162377	0.743493	0.490565	1.12683
535.6	0.086079	0.387925	0.131569	1.14378
535.8	0.11333	1.62962	0.890352	2.98271
535.9	0.36159	0.797771	0.491004	1.2962
536	0.32311	0.828465	0.570379	1.20333
536.3	0.261094	0.675255	0.340451	1.33931
536.7	0.38538	0.636041	0.228962	1.76688
536.8	0.450586	0.850427	0.558265	1.29549
537	0.595192	0.909992	0.642593	1.28866
537.1
539	0.010245	2.01201	1.17989	3.43099
54	0.099959	0.685662	0.437367	1.07491
540	0.502485	0.722841	0.279936	1.8665
540.1	0.515479	0.71123	0.254683	1.98619
540.11	0.313281	0.396488	0.06566	2.39417
550	0.318976	0.859525	0.63821	1.15759
550.1	0.330939	0.739407	0.402307	1.35897
550.2	0.935736	1.0153	0.701949	1.46853
550.3
550.4	0.797931	1.08462	0.582405	2.01989
550.5	0.046538	0.577975	0.336875	0.99163
550.6	0.947544	1.03132	0.411577	2.58424
555	0.590563	0.848339	0.465967	1.54449
555.1	0.424143	1.37642	0.62878	3.01304
555.2	0.282152	0.679965	0.336678	1.37328
555.21	0.021995	0.380798	0.166683	0.869957
556	0.030926	2.07564	1.06932	4.02897
556.1	0.01595	2.3432	1.17237	4.68333
556.11	0.793275	1.22181	0.273082	5.46659
557	0.855929	0.924765	0.397494	2.15145
557.1	0.401168	0.532392	0.122208	2.31934
558	0.745081	0.939112	0.643061	1.37146
559	0.939036	0.950702	0.260252	3.47293
560	0.722154	1.08084	0.704162	1.65901
560.1	0.882108	0.955034	0.519923	1.75428
560.2	0.168957	1.69329	0.79951	3.58626
560.3	0.862012	1.16135	0.214993	6.27336
560.4	0.991353	0.996504	0.528955	1.87732
561	0.653297	0.948129	0.751503	1.1962
561.1	0.904324	0.98323	0.746263	1.29544
561.2	0.833508	0.968647	0.719732	1.30365
562	0.175765	1.24337	0.907098	1.7043
562.1	0.12987	1.28154	0.929657	1.76662
562.2	0.678453	1.14857	0.596689	2.2109
563	0.084858	1.25527	0.96924	1.62572
564	0.392568	0.886873	0.673498	1.16785
564.1	0.076206	0.653887	0.408852	1.04578
564.8	0.132998	0.672361	0.400588	1.12851
564.9	0.983922	0.996406	0.702013	1.41425
565	0.208683	1.25308	0.881515	1.78127
565.1	0.024375	1.77687	1.07719	2.93102
567	0.28105	0.676442	0.332318	1.37691
568	0.57448	0.875323	0.549906	1.39331
568.1	0.729387	0.909878	0.532842	1.5537
569	0.384144	1.14408	0.844905	1.54919
569.1	0.144982	0.503618	0.200217	1.26678
569.2	0.404964	1.33347	0.677384	2.62502
571	0.202517	0.823013	0.609968	1.11047
571.5	0.23856	0.833079	0.614879	1.12871
571.51	0.328127	1.32907	0.751493	2.35055
571.6	0.428166	0.451922	0.063359	3.22343
571.8	0.783374	0.916209	0.490965	1.70977
571.81	0.841984	1.07333	0.535279	2.15222
572	0.78599	1.06665	0.669491	1.69942
573	0.230035	0.811888	0.577708	1.14099
573.1	0.123336	2.42608	0.785828	7.49003
573.2	0.286349	0.642115	0.284408	1.44972
573.3	0.625597	0.890209	0.557966	1.42029
573.4	0.179356	0.514308	0.194851	1.35751
573.5	0.402763	0.762331	0.403706	1.43954
573.6	0.378294	0.824209	0.53611	1.26713
573.7	0.19031	0.730448	0.456504	1.16878
573.9	0.506043	1.12642	0.793095	1.59984
574	0.783807	1.06049	0.697098	1.61332
574.1	0.689166	1.09459	0.702947	1.70442
574.11	0.608873	0.676764	0.151684	3.0195
574.12	0.83203	1.10754	0.430957	2.84635
574.2	0.635655	1.21975	0.536267	2.77435
574.3	0.750526	0.86659	0.358482	2.09488
575	0.266144	0.78514	0.512605	1.20257
575.1	0.392891	0.597954	0.183799	1.94533
575.2	0.016445	0.394915	0.184856	0.84367
575.6	0.06869	0.390905	0.142194	1.07464
575.7	0.73875	1.11253	0.594484	2.08202
575.8	0.0715	0.548843	0.285826	1.05389
575.9	0.785675	1.13254	0.461804	2.77748
577	0.934645	1.01988	0.637062	1.63275
577.1	0.896773	1.05134	0.493483	2.23982
577.2	0.030241	2.74801	1.10136	6.85661
577.3	0.894999	0.944785	0.406463	2.19606
578	0.141525	1.26764	0.924025	1.73903
578.1	0.045841	2.26238	1.0152	5.04174
578.2	0.064751	1.50227	0.97541	2.31371
578.8	0.862422	1.03656	0.690583	1.55587
578.9	0.00214	2.18235	1.32604	3.59165
579	0.54267	1.12661	0.767513	1.65373
579.2	0.039172	0.47245	0.231677	0.96345
579.8	0.564109	1.14606	0.721117	1.82141
580	0.845388	1.04166	0.691157	1.5699
580.1	0.759458	0.852479	0.306891	2.36801
580.12	0.373613	1.85134	0.4767	7.18997
580.2	0.422661	0.747796	0.3675	1.52163
580.3	0.90505	0.973178	0.622562	1.52126
580.31	0.5484	1.18192	0.684758	2.04003
580.32	0.561435	0.848644	0.487715	1.47667
580.4	0.019601	2.66492	1.17005	6.06965
585	0.003204	1.49658	1.14462	1.95675
585.1	0.021057	1.43349	1.05566	1.94655
585.2	0.435798	1.2867	0.682559	2.42558
585.3	0.01509	1.4463	1.07401	1.94762
585.31	0.008405	1.80731	1.16378	2.80669
585.32	0.025826	1.70189	1.06624	2.71649
585.33	0.200975	1.26309	0.883015	1.80675
585.34	0.771596	1.08393	0.629051	1.86773
585.4	0.79909	0.943187	0.601156	1.47982
586	0.439917	1.12231	0.83742	1.50411
586.1	0.535283	1.53635	0.395287	5.97133
586.12	0.159066	0.258834	0.039452	1.69816
586.2	0.49898	1.1648	0.748506	1.81261
586.3	0.958176	0.951079	0.145912	6.19928
586.4	0.524672	0.814048	0.431886	1.53437
587	0.5535	1.20181	0.654265	2.20758
588	0.008136	1.89052	1.17962	3.02987
588.2	0.006036	1.96475	1.21323	3.18178
589	0.785268	0.898586	0.416378	1.93924
590	0.039654	0.521217	0.280176	0.969631
591	0.000858	0.609777	0.455891	0.815606
592	0.226971	0.800628	0.55818	1.14838
592.1	0.12169	0.746401	0.515359	1.08102
592.11	0.023917	0.62928	0.420993	0.940618
592.12	0.745097	0.714701	0.094341	5.41439
592.13	0.217551	2.42136	0.593739	9.87468
592.2	0.765226	1.19809	0.365872	3.92332
593	0.069728	0.717212	0.500786	1.02717
593.1	0.406171	0.772735	0.420565	1.4198
593.2	0.49592	0.85297	0.539677	1.34814
594	0.00332	0.540941	0.358955	0.815193
594.1	0.006365	0.544632	0.35199	0.842707
594.2	0.109937	0.374802	0.112517	1.24849
594.3	0.08902	0.416338	0.151653	1.14299
594.8	0.075525	0.340579	0.103836	1.11709
595	0.158904	0.660937	0.371498	1.17588
596	0.52636	1.14465	0.753649	1.7385
596.1	0.591716	1.35654	0.445131	4.13408
596.5	0.74822	1.08681	0.653746	1.80673
597	0.969662	1.01837	0.398515	2.60237
597.1	0.971347	0.972409	0.211252	4.47607
597.2	0.62596	1.28413	0.469769	3.5102
597.8	0.86861	0.830786	0.092382	7.47117
598	0.097026	0.686931	0.440851	1.07037
598.4	0.316918	2.21167	0.467336	10.4667
598.9	0.030711	0.608602	0.387892	0.954895
599	0.40877	0.904541	0.712931	1.14765
599.1	0.022263	0.44007	0.217704	0.889564
599.2	0.14573	0.742492	0.497142	1.10893
599.3	0.512169	0.899683	0.655856	1.23416
599.4	0.7632	1.06389	0.711092	1.59172
599.5	0.240385	1.20787	0.881236	1.65558
599.6	0.256989	1.61622	0.704674	3.70692
599.8	0.965923	1.01121	0.606388	1.68629
599.9	0.177737	0.724186	0.452937	1.15788
600	0.205522	0.741301	0.466361	1.17833
601	0.676119	0.856891	0.415187	1.76851
601.1	0.249802	0.558711	0.207313	1.50574
601.11	0.238644	0.444673	0.115515	1.71176
601.12
601.3	0.738586	1.24329	0.346062	4.46674
601.4	0.67029	1.38634	0.308147	6.23712
602	0.960016	0.969026	0.283227	3.3154
603	0.685381	1.19131	0.510767	2.77862
603.1	0.923611	1.05474	0.354852	3.13504
603.2	0.808182	1.18187	0.306684	4.55458
604	0.41503	1.45782	0.588918	3.6087
604.3	0.800265	0.774384	0.106838	5.6129
605	0.527271	0.867321	0.557849	1.34848
608	0.632364	0.862868	0.471537	1.57897
609	0.122332	0.273746	0.052918	1.41609
609.1	0.085906	0.147445	0.01659	1.31045
609.2
610	0.969623	0.990874	0.61814	1.58836
610.1	0.486846	0.823257	0.475829	1.42436
610.2
610.3	0.110633	0.419816	0.144534	1.2194
610.4	0.297911	1.63353	0.648378	4.11552
610.8	0.735159	0.855145	0.345361	2.11742
611	0.959922	1.00817	0.734038	1.38468
611.1	0.397533	0.854414	0.593429	1.23018
611.11	0.363505	1.44713	0.652097	3.21147
611.3	0.721235	1.07534	0.721558	1.60257
612	0.348245	1.40102	0.692545	2.83425
612.2
613	0.174364	0.771027	0.529807	1.12207
613.1	0.711761	1.18019	0.490094	2.84201
613.5	0.068314	0.638547	0.394223	1.03429
613.7	0.77435	0.891947	0.408159	1.94917
613.8	0.535044	0.827238	0.454338	1.5062
613.9	0.745362	1.24672	0.329455	4.71782
614	0.693345	1.07961	0.73777	1.57983
614.1
614.3	0.412251	1.68038	0.485956	5.81059
614.33	0.359224	2.20149	0.407457	11.8946
614.5	0.784166	1.05791	0.707136	1.58268
614.51	0.11349	0.534044	0.245594	1.16128
614.52	0.238865	1.31289	0.834625	2.06521
614.53	0.178806	3.09793	0.595901	16.1053
614.54	0.274956	2.43611	0.492562	12.0485
615	0.003225	2.41626	1.34336	4.34608
617	0.028098	1.55904	1.04887	2.31735
618	0.405898	0.744443	0.371182	1.49306
618.1	0.050705	0.455392	0.206882	1.00242
618.2	0.330314	1.69398	0.586184	4.89534
618.5	0.890737	1.14023	0.175321	7.41573
619	0.107912	1.2727	0.948526	1.70767
619.1	0.077974	1.81004	0.935708	3.50133
619.2	0.662152	1.17	0.578536	2.36614
619.3	0.314298	1.33458	0.760673	2.34148
619.4	0.018149	1.56435	1.07923	2.26753
619.5	0.784953	0.889693	0.384277	2.05985
620	0.918354	0.935563	0.26181	3.34318
620.1	0.871396	0.886723	0.206848	3.80123
621	0.941696	0.944361	0.203648	4.37921
622
622.1
622.2
623	0.196572	1.57681	0.789958	3.14742
624	0.049451	1.64854	1.0012	2.71442
624.1	0.573682	1.77526	0.24041	13.109
624.9	0.830627	0.935093	0.505584	1.72948
625	0.491093	1.14348	0.780705	1.67482
625.1	0.388006	0.697097	0.307251	1.58159
626	0.345467	1.17244	0.842467	1.63166
626.1	0.22114	1.24871	0.874855	1.78234
626.11	0.311969	0.716152	0.374921	1.36795
626.12	0.009178	1.90476	1.17306	3.09286
626.13	0.054382	1.51188	0.992256	2.30362
626.14	0.101134	1.69249	0.902217	3.17498
626.15	0.600745	1.47375	0.344862	6.298
626.2	0.051944	1.90319	0.994595	3.64181
626.4	0.587201	1.39299	0.420985	4.60925
626.8	0.172005	0.557222	0.240752	1.2897
627	0.183513	0.803306	0.581715	1.10931
627.1	0.410246	1.33455	0.671459	2.65246
627.2	0.254146	0.812792	0.569189	1.16065
627.22	0.217322	0.72542	0.435619	1.20802
627.3	0.045271	0.544146	0.299913	0.987267
627.4	0.004854	3.57653	1.4734	8.6817
627.5	0.818573	1.13926	0.37393	3.47104
628	0.882895	0.960817	0.564496	1.63539
634	0.382374	1.31681	0.710143	2.44175
634.1	0.67539	0.797764	0.277082	2.29689
635	0.747746	1.13046	0.535443	2.38669
635.2	0.840371	0.909671	0.362072	2.28546
635.3	0.739525	1.20687	0.398364	3.65628
636	0.926692	0.968601	0.490909	1.91112
636.1	0.183658	2.79293	0.614485	12.6943
636.3	0.91583	0.952279	0.384548	2.35819
638	0.510689	0.813659	0.440134	1.50418
642	0.706657	1.1665	0.523062	2.60148
642.1	0.092369	0.402597	0.139548	1.16149
643	0.686172	1.20189	0.492571	2.93263
643.1	0.507695	1.63448	0.381984	6.9938
644	0.905715	0.95342	0.432998	2.09933
645	0.438899	0.680058	0.256177	1.80531
646	0.989078	0.996075	0.567184	1.74928
647	0.830161	1.11422	0.414724	2.99354
647.1	0.573748	0.68153	0.179195	2.59206
649	0.513439	1.18896	0.707491	1.9981
649.1	0.819561	1.10572	0.466284	2.62202
650	0.087938	0.519367	0.244718	1.10226
651	0.026739	2.64216	1.1185	6.24139
653	0.289802	1.48004	0.71615	3.05875
654	0.838346	1.06126	0.59945	1.87884
654.1	0.385349	1.46887	0.616546	3.49947
654.2	0.141002	3.99819	0.631717	25.3049
655	0.168882	0.660743	0.366144	1.19238
655.1	0.737009	0.873475	0.396609	1.9237
656	0.176515	1.53808	0.82382	2.8716
661	0.95011	1.03066	0.400199	2.65433
665	0.253014	0.659332	0.322796	1.34673
669	0.689998	1.19129	0.504044	2.81558
671	0.184646	0.513154	0.191493	1.37512
674	0.360541	0.530675	0.13645	2.06388
676	0.561669	0.656274	0.158255	2.72153
681	0.124682	0.764135	0.542046	1.07722
681.1	0.767418	0.905717	0.469875	1.74583
681.2
681.3	0.463947	0.758078	0.361246	1.59084
681.5	0.218223	0.693375	0.387094	1.24199
681.6	0.953686	1.03589	0.31515	3.40495
681.7	0.85542	0.940969	0.489024	1.81059
686	0.613582	0.892728	0.5747	1.38675
686.1	0.765718	1.14436	0.471379	2.77814
686.2	0.238291	0.52581	0.180652	1.53044
686.3	0.441721	1.77888	0.410049	7.71714
686.4	0.500868	1.64635	0.385536	7.03041
686.5	0.159467	4.00999	0.579269	27.7591
687	0.90059	1.01986	0.749048	1.38859
687.1	0.654936	1.06462	0.808972	1.40105
687.2	0.447608	1.14271	0.809856	1.61237
687.3	0.943802	1.03835	0.364733	2.95603
687.4	0.945983	0.990132	0.743187	1.31913
689	0.303855	0.856232	0.636939	1.15103
690	0.365985	0.799437	0.492056	1.29883
690.1	0.341725	0.788848	0.483781	1.28629
691	0.962571	0.980873	0.437834	2.19743
694	0.194998	0.809216	0.587519	1.11457
694.1	0.940178	1.05544	0.257881	4.31966
694.2	0.189086	0.803738	0.580105	1.11358
695	0.119415	0.747206	0.517786	1.07828
695.2	0.727366	0.699392	0.093704	5.22013
695.3	0.018393	0.367899	0.160216	0.844798
695.4	0.636836	1.1729	0.604969	2.274
695.41	0.501262	0.68103	0.222302	2.08636
695.42	0.643536	1.17219	0.59809	2.29736
695.7	0.191603	0.62789	0.312266	1.26253
695.8	0.788758	1.09367	0.568075	2.10557
695.9	0.852816	1.12134	0.334417	3.76
696	0.027352	0.499419	0.269535	0.925369
696.3	0.710355	0.695811	0.102621	4.71788
696.4	0.027489	0.476528	0.24654	0.921066
696.41	0.005317	0.383108	0.195123	0.752205
696.42	0.484378	1.46915	0.499814	4.3184
697	0.035997	3.16339	1.07814	9.28175
698	0.818026	1.04016	0.743775	1.45464
70	0.263232	1.3479	0.798941	2.27405
700	0.401076	1.37241	0.655512	2.87333
70.1	0.754837	0.684989	0.06373	7.36244
701	0.045212	1.33581	1.00619	1.7734
701.1	0.002524	2.13098	1.30425	3.48175
701.2	0.063281	0.621154	0.3758	1.02669
701.3	0.790784	1.15888	0.389887	3.44457
701.4	0.111698	1.61018	0.895285	2.89592
701.5	0.886616	1.09025	0.332417	3.57579
701.6	0.01363	3.48346	1.29234	9.38956
70.2	0.856961	1.08642	0.441126	2.67567
702	0.000564	0.548566	0.389953	0.771693
702.1	7.64e-05	0.215391	0.100657	0.460904
702.2	0.001487	0.562594	0.394547	0.802218
70.3	0.093034	1.71931	0.913513	3.23587
703	0.163458	1.35655	0.883424	2.08305
703.1	0.303129	0.705478	0.363157	1.37048
70.4	0.244729	1.82117	0.66326	5.00054
704	0.777936	1.04914	0.751671	1.46434
704.1	0.767967	1.06611	0.696794	1.63118
704.11	0.733147	1.25363	0.341846	4.59734
704.12	0.25105	0.517171	0.167742	1.59451
704.2	0.042424	2.37	1.02994	5.45361
704.8	0.678959	0.904999	0.564097	1.45192
705	0.024075	2.3113	1.11618	4.78605
705.1
705.3	0.006354	4.50642	1.52842	13.2868
705.8	0.495429	1.21786	0.691029	2.14634
706	0.196239	0.822066	0.610736	1.10652
706.1	0.356293	0.817362	0.532498	1.25462
706.2	0.665741	0.906859	0.58197	1.41312
706.8	0.222955	1.34737	0.834145	2.17638
707	0.593427	0.872176	0.527899	1.44098
707.1	0.413042	1.37989	0.638262	2.98323
707.2	0.200776	0.630579	0.311128	1.27803
707.3	0.193995	0.618309	0.299319	1.27725
70.9	0.145262	0.602643	0.304851	1.19133
709	0.559898	1.15595	0.710149	1.88159
709.2	0.952669	0.979015	0.486008	1.97213
709.3	0.583749	1.33866	0.471582	3.79998
709.5	0.011457	4.5292	1.40442	14.6065
709.6	0.556503	1.36219	0.486203	3.81645
709.7	0.800848	1.10045	0.523085	2.31509
71
710	0.80598	0.904615	0.406493	2.01314
710.1	0.842341	0.921347	0.411005	2.06538
710.11	0.757368	1.20098	0.375796	3.83811
710.12	0.505534	0.69384	0.236575	2.03493
710.19	0.807971	1.11963	0.45011	2.78505
71.1	0.096099	2.24267	0.866221	5.80632
711	0.581232	0.735041	0.246191	2.19457
711.1	0.628515	1.4204	0.342762	5.88608
713	0.978694	1.02267	0.197385	5.29854
714	0.377142	0.80886	0.505153	1.29516
714.1	0.625864	0.869456	0.495477	1.52571
714.2	0.527353	0.447035	0.036819	5.4277
715	0.700598	1.10669	0.660101	1.85543
715.1	0.232166	1.44884	0.788641	2.66173
715.2	0.501674	0.595956	0.131663	2.69753
715.3	0.857123	0.807083	0.078269	8.32239
716	0.971862	1.00528	0.750311	1.34689
716.1	0.399648	0.625718	0.210155	1.86302
716.9	0.582617	1.08639	0.808427	1.45994
717	0.018991	0.242282	0.074112	0.79205
720	0.905023	0.977514	0.67279	1.42026
720.1	0.178213	1.36761	0.867007	2.15727
721	0.719583	0.948238	0.709421	1.26745
721.1	0.611644	0.926483	0.689956	1.24409
721.2	0.753147	0.866602	0.35506	2.11513
721.8	0.886891	1.06288	0.458702	2.46287
722	0.531669	0.916237	0.696553	1.20521
722.1	0.57811	0.895978	0.608395	1.3195
722.6	0.45637	0.89472	0.667661	1.199
722.7	0.928937	0.942975	0.259471	3.42698
722.8	0.313464	0.610659	0.234043	1.59332
722.9	0.097546	0.569338	0.292408	1.10854
723	0.21344	0.655063	0.33641	1.27555
723.1	0.210294	0.465032	0.140363	1.54068
724	0.193652	1.30223	0.874495	1.93918
724.1	0.557744	1.16046	0.705563	1.90865
724.2	0.432316	1.22892	0.73463	2.0558
724.8	0.042	1.95758	1.02459	3.74015
724.9	0.29193	1.48026	0.713767	3.06985
726	0.068873	1.26719	0.981851	1.63546
726.1	0.61427	1.08342	0.79337	1.47951
726.2	0.470715	0.767428	0.373819	1.57548
726.3	0.05022	1.74169	0.999469	3.03511
726.4	0.388904	0.754077	0.396793	1.43307
727	0.800975	1.03756	0.778952	1.38202
727.1	0.639436	1.08672	0.767384	1.53895
727.2	0.947391	1.04382	0.29202	3.73109
727.4	0.696593	0.879289	0.460583	1.67863
727.5	0.661254	1.20027	0.530481	2.71574
727.6	0.783397	0.882345	0.361448	2.15392
727.7	0.792486	1.242	0.247124	6.24208
728	0.832723	0.88549	0.28646	2.73718
728.2	0.541778	0.583544	0.103421	3.29258
728.7	0.284047	1.28268	0.813409	2.02268
728.71	0.023859	0.236783	0.06786	0.826199
729	0.682373	1.06237	0.795107	1.41948
729.3	0.291573	2.50316	0.454942	13.7728
731	0.403449	1.31212	0.69377	2.48161
732
733	0.354683	0.857985	0.620317	1.18671
733.2	0.307608	0.395417	0.066524	2.35036
733.4	0.412539	1.49978	0.568846	3.95424
733.6	0.130629	1.75804	0.845914	3.65368
733.8	0.02312	0.280522	0.093677	0.840041
733.9	0.218881	1.6415	0.744945	3.61709
735	0.374675	1.17239	0.825234	1.66558
735.1	0.047864	1.98976	1.00649	3.93359
735.2	0.179304	1.55991	0.815213	2.98487
735.21	0.108826	1.86854	0.870246	4.01204
735.23	0.894198	1.12459	0.199293	6.34592
735.3	0.661966	1.13233	0.648662	1.97663
736	0.354811	1.43075	0.66996	3.05547
736.2	0.086787	3.25411	0.843305	12.5568
736.4
736.6	0.846144	1.15915	0.260779	5.15237
737	0.079165	0.622087	0.366184	1.05682
737.1	0.005929	0.184217	0.055213	0.614633
737.3	0.257626	0.72219	0.411076	1.26876
738	0.598811	1.13595	0.706524	1.82637
738.4	0.708269	1.11647	0.626941	1.98823
739	0.515655	0.673232	0.204207	2.21952
740	0.234431	1.17005	0.903188	1.51575
740.1	0.204946	1.1926	0.908275	1.56593
740.11	0.18705	1.20224	0.91445	1.58061
740.12	0.484075	1.28528	0.636367	2.59589
740.2	0.939039	0.979893	0.582242	1.64912
740.3	0.89726	0.941836	0.379273	2.33883
740.9	0.386202	1.13063	0.856477	1.49254
741	0.455879	0.896842	0.67364	1.194
741.2	0.013237	0.469406	0.258042	0.853898
741.3	0.985601	1.00897	0.382679	2.66023
741.4	0.440279	1.13869	0.818751	1.58364
742	0.35746	1.28332	0.754382	2.18314
742.2	0.579649	0.371159	0.011129	12.3786
742.8	0.571137	0.748986	0.275477	2.03639
742.9	0.321135	1.36103	0.740305	2.50221
743	0.590458	0.920713	0.681504	1.24388
743.1	0.397449	0.837661	0.555746	1.26258
743.11	0.372079	0.826506	0.543917	1.25591
743.12	0.677067	0.881388	0.486537	1.59668
743.13	0.06069	1.89522	0.971703	3.69647
743.2	0.443465	0.738054	0.339408	1.60492
743.21	0.169326	0.332187	0.068998	1.5993
743.22
743.4	0.595612	1.41896	0.389708	5.16656
743.9	0.750201	1.05332	0.765032	1.45024
745	0.270286	1.13061	0.908926	1.40636
747	0.496389	1.17586	0.737266	1.87537
747.1	0.741728	1.09377	0.64183	1.86396
747.11	0.492148	1.26961	0.642479	2.50891
747.12	0.414348	0.654387	0.23639	1.81151
747.13	0.466147	0.694348	0.26032	1.85203
747.2	0.919368	0.950324	0.354351	2.54865
748	0.887343	1.16717	0.137507	9.90709
749	0.190833	2.34699	0.653689	8.42654
750	0.772286	0.904587	0.458666	1.78404
750.1	0.782224	0.88255	0.363921	2.14029
750.11	0.778387	1.25756	0.254898	6.20425
750.13	0.38308	0.58398	0.174374	1.95576
750.14	0.713109	1.43607	0.208614	9.88565
750.2	0.896374	0.933376	0.330713	2.63428
750.21
750.22	0.357408	0.534547	0.140827	2.02902
751	0.320573	1.31401	0.766614	2.25228
751.1	0.811786	1.19737	0.271863	5.27355
751.11	0.603548	1.63122	0.257302	10.3415
751.2	0.235548	1.42298	0.794446	2.54879
751.21	0.339512	1.37288	0.716481	2.63064
751.22	0.403718	0.486152	0.089442	2.64242
752	0.368389	0.591105	0.187988	1.85865
752.1	0.276106	0.354297	0.054753	2.2926
752.2	0.607608	0.674163	0.149682	3.03641
753
754	0.533413	1.35315	0.522402	3.50497
754.2	0.41712	1.55976	0.53301	4.56439
755	0.389015	0.62382	0.213185	1.82542
755.1	0.211999	0.398507	0.093966	1.69006
755.6	0.965769	0.959408	0.144571	6.36688
756	0.136327	0.462957	0.168064	1.27529
756.2	0.13749	0.248368	0.039521	1.56086
756.21	0.113025	0.199397	0.027141	1.4649
756.3	0.753571	0.643198	0.040907	10.1133
757	0.039951	4.07808	1.06664	15.5916
758	0.785498	1.16915	0.379417	3.60264
758.1	0.738199	1.22507	0.372557	4.02835
759	0.761906	0.833475	0.256535	2.70793
760	0.064998	1.23616	0.986909	1.54837
761	0.121033	1.23645	0.945484	1.61695
763	0.604999	0.910949	0.639738	1.29714
764	0.323081	1.18579	0.845694	1.66267
765	0.86334	0.962637	0.623951	1.48516
766	0.922844	1.0228	0.648163	1.61397
767
770	0.572633	1.08394	0.819213	1.43421
771	0.152657	1.33905	0.897498	1.99785
771.1	0.70386	1.05836	0.78999	1.41789
771.2	0.673106	0.886953	0.508	1.54859
772	0.925728	0.975027	0.572916	1.65937
772.1	0.066949	2.23934	0.945252	5.30507
772.2	0.404683	1.2175	0.766369	1.9342
772.3	0.439512	0.828018	0.513135	1.33613
772.4	0.498407	0.65724	0.194994	2.21527
772.6	0.390084	1.51551	0.587225	3.91122
773	0.664903	1.05055	0.840453	1.31316
78	0.321264	0.807311	0.528871	1.23234
780	0.124797	1.73395	0.858641	3.50157
781	0.570446	1.10496	0.782736	1.55983
781.1	0.686221	0.665252	0.092087	4.80589
781.2	0.302948	0.548705	0.175144	1.71902
782.3	0.073866	1.30377	0.974723	1.74389
782.6	0.186075	1.50093	0.822144	2.74015
783	0.222977	1.19779	0.896026	1.60118
783.1	0.847589	0.883298	0.249185	3.13107
785	0.652348	0.951006	0.764305	1.18331
788	0.347191	1.20024	0.820344	1.75608
789	0.500985	1.08621	0.853721	1.382
789.1	0.648931	1.20363	0.541941	2.67321
79	0.582625	0.934344	0.733367	1.1904
790	0.805652	0.956835	0.673258	1.35985
790.1	0.340464	1.41602	0.692558	2.89524
790.6	0.726182	0.956573	0.746117	1.22639
790.8	0.707831	0.83806	0.332676	2.1112
790.9	0.819027	0.747475	0.06177	9.04516
79.1	0.001987	0.456997	0.278194	0.75072
791	0.44313	1.37705	0.607919	3.11927
79.2	0.003199	0.185727	0.060642	0.568822
792	0.292683	1.29721	0.798941	2.10622
792.1	0.218067	1.42501	0.811054	2.50371
793	0.054355	2.29642	0.984579	5.35612
793.2	0.671329	1.11772	0.668468	1.8689
794	0.243158	0.384652	0.077316	1.91366
795	0.872081	1.06368	0.501722	2.25506
795.8	0.193397	1.80983	0.740259	4.4248
795.81	0.100273	3.10565	0.803978	11.9967
795.82	0.382949	2.19278	0.375811	12.7944
796	0.654641	1.13718	0.647452	1.99735
797	0.562181	0.843777	0.475075	1.49863
797.1	0.444187	0.73225	0.329591	1.62683
798	0.796214	1.03068	0.819439	1.29638
798.1	0.506806	0.835837	0.492245	1.41926
79.9	0.613352	1.1401	0.685593	1.89593
8	0.640217	0.910072	0.613005	1.3511
80	0.523042	1.31109	0.570999	3.01045
800	0.610224	0.869564	0.508067	1.48827
800.1	0.427291	0.637955	0.210291	1.93535
800.2	0.087859	0.29176	0.070909	1.20047
800.3	0.724291	0.838814	0.31587	2.22752
800.4	0.106642	3.20902	0.778497	13.2278
801	0.509331	0.823326	0.462174	1.46669
801.1	0.485609	0.691643	0.245374	1.94955
802	0.858172	1.16809	0.212521	6.42028
803	0.084982	0.589792	0.323433	1.07551
803.1	0.085968	0.431233	0.165101	1.12635
803.2	0.216985	0.533198	0.196477	1.44699
803.21	0.725327	0.618522	0.042408	9.02116
803.3	0.361917	0.443626	0.077302	2.5459
804	0.270842	0.645364	0.295981	1.40717
805	0.132325	0.565343	0.268997	1.18816
807	0.021703	0.220909	0.060854	0.801931
809	0.802291	0.968108	0.75117	1.2477
81	0.197519	1.55893	0.793503	3.06271
81.1	0.285645	2.41177	0.479184	12.1386
817	0.963078	1.01947	0.450564	2.30672
818	0.000648	0.062017	0.012549	0.306487
819	0.963337	0.983337	0.480335	2.01308
830	0.915363	1.02587	0.640537	1.64301
835	0.71056	0.903703	0.529392	1.54267
836	0.349889	0.447039	0.082649	2.41797
840	0.928323	1.01367	0.754125	1.36254
840.1	0.862896	1.08818	0.417028	2.83946
840.2	0.868899	1.05612	0.552216	2.01986
840.3	0.581525	0.801909	0.365751	1.75818
841	0.075317	1.3902	0.966951	1.99871
842	0.286217	1.21636	0.848659	1.74337
8.5	0.882428	0.962654	0.581305	1.59417
850	0.724453	1.13806	0.554495	2.33576
851	0.599743	1.15507	0.674171	1.97901
8.52	0.721148	1.15808	0.51729	2.59264
853	0.408967	0.562719	0.143737	2.203
854	0.328172	1.34938	0.740094	2.46026
855	0.260209	0.327232	0.046808	2.28768
856	0.242181	2.95052	0.481317	18.0869
857	0.259659	1.58928	0.710157	3.55669
858	0.515871	0.742514	0.302462	1.8228
859	0.614398	1.17572	0.62633	2.207
8.6	0.878352	0.928784	0.36062	2.3921
860	0.872268	0.907578	0.278271	2.96005
870	0.328929	0.786112	0.484908	1.27441
870.1	0.397084	2.11479	0.373642	11.9696
870.2	0.935604	1.10235	0.103692	11.719
870.3	0.131777	0.462512	0.169679	1.26072
870.4	0.73285	0.48357	0.007458	31.3548
870.5	0.439602	0.57825	0.144161	2.31944
871	0.108918	0.689525	0.43768	1.08628
871.1	0.000444	0.172565	0.06474	0.459972
871.2	0.019428	0.426638	0.208849	0.871539
871.3	0.596119	1.46281	0.358346	5.97138
871.4	0.516517	0.616872	0.143324	2.65503
872
875	0.926369	1.10221	0.139938	8.68138
876	0.631034	1.33884	0.406961	4.4046
90	0.853748	1.06586	0.540975	2.10002
90.2	0.6682	1.48648	0.242618	9.10738
907
910	0.099862	0.180276	0.023426	1.38734
911	0.788348	0.841412	0.238509	2.96833
912	0.169346	0.641908	0.341115	1.20794
913	0.245788	2.12269	0.595492	7.56652
915	0.125403	0.60162	0.314114	1.15228
916	0.49985	1.13533	0.785243	1.64149
930	0.099718	1.42506	0.934721	2.17262
931
938	0.000165	0.230091	0.107119	0.494234
938.1	0.098965	0.221649	0.037014	1.32731
938.2	0.000205	0.109119	0.033885	0.35139
939	0.257018	0.849676	0.641092	1.12613
939.1	0.741291	0.769486	0.162409	3.64579
941	0.95833	0.982433	0.505332	1.90998
942	0.02973	2.87755	1.10951	7.46303
946	0.071518	2.03113	0.939844	4.38957
947	0.856337	0.952775	0.564336	1.60858
949	0.162831	1.23702	0.917583	1.66766
952	0.805869	0.760445	0.085618	6.75414
958	0.456771	0.594472	0.151095	2.3389
960	0.59064	1.09055	0.795197	1.49561
960.2	0.268908	1.23655	0.848673	1.80169
961	0.634408	0.822992	0.368713	1.83697
961.1	0.026766	1.67542	1.0612	2.64515
962	0.711413	1.12225	0.60915	2.06755
962.1	0.298484	1.40945	0.73802	2.69175
962.3	0.037111	0.192346	0.040827	0.906181
963	0.032734	0.581401	0.353423	0.95644
963.1	0.085673	0.640754	0.385694	1.06448
964	0.007125	4.57608	1.51155	13.8537
964.1
965	0.125515	1.44547	0.902206	2.31585
965.1	0.130072	1.34028	0.917304	1.9583
967	0.393725	1.44359	0.620916	3.35627
969	0.059801	0.258494	0.063189	1.05744
972	0.147046	2.23715	0.753403	6.64297
972.2	0.870308	0.852918	0.12632	5.75892
977	0.009169	1.49431	1.10466	2.02141
979	0.37769	0.842783	0.576332	1.23242
980	0.026527	1.90589	1.07803	3.36949
990	0.229105	0.76941	0.501916	1.17946
994	0.80551	1.04527	0.73477	1.487
994.1	0.445553	1.35749	0.619015	2.97695
994.2	0.806225	0.955561	0.664542	1.37403
994.21	0.652153	0.858366	0.441855	1.6675

## Sheet: HLA
phecode	pvalue	OR	CI (lower)	CI (upper)
10	0.093013	1.4921	0.935413	2.38008
1000	0.471459	1.21827	0.711818	2.08506
1001	0.104462	0.726223	0.493579	1.06852
1002	0.293201	1.10796	0.91517	1.34137
1004	0.291232	1.19914	0.855867	1.68008
1005	0.68735	1.02511	0.90848	1.15672
1007	0.478711	1.44957	0.518942	4.04908
1008	0.00775	2.13163	1.22112	3.72105
1009	0.882497	1.01707	0.812646	1.2729
1010	0.000309	0.759217	0.65368	0.881792
1011	0.14917	1.18723	0.940288	1.49902
1012	0.837386	1.08168	0.511044	2.2895
1013	0.001661	1.38072	1.12925	1.68818
1015	0.085679	1.1959	0.975193	1.46657
1019	0.139166	1.1835	0.946673	1.47957
110	0.182887	1.11628	0.949452	1.31242
1100	0.011619	0.543204	0.338154	0.872592
110.1	0.058316	1.17637	0.994298	1.39178
110.11	0.003667	1.35764	1.10462	1.66862
110.12	0.069821	1.33078	0.977114	1.81246
110.13	0.22647	0.824983	0.604013	1.12679
110.2	0.04016	0.631562	0.407186	0.979578
112	0.617205	0.95081	0.780172	1.15877
112.3
117	0.876314	0.972842	0.6878	1.37601
117.2	0.297575	1.55323	0.678276	3.55686
117.4	0.98629	0.994351	0.521097	1.89741
130	0.009276	0.328207	0.141789	0.759718
130.1	0.139405	0.380349	0.105553	1.37055
132	0.648853	1.16144	0.609874	2.21182
134
136	8.56e-06	1.40225	1.20828	1.62736
145	0.628896	1.13564	0.677964	1.90229
145.2	0.887921	0.951065	0.473347	1.91091
145.3	0.122787	2.12305	0.816008	5.52367
149	0.700345	1.1042	0.666534	1.82924
149.1
149.4	0.802099	0.861151	0.267542	2.77183
149.5
149.9
150	0.123571	0.48209	0.190472	1.22018
151	0.024675	2.12056	1.10061	4.08572
153	0.794851	1.04287	0.759976	1.43108
153.2	0.589714	1.11004	0.759542	1.62227
153.3	0.573769	1.12023	0.754232	1.66383
155	0.008138	1.58211	1.12635	2.22231
155.1	0.001678	1.77876	1.24193	2.54764
157	0.85755	0.948297	0.531118	1.69316
158	0.401726	1.19208	0.790596	1.79744
159	0.670176	1.09799	0.714117	1.68822
159.2	0.354575	0.599747	0.203185	1.77029
159.3
159.4	0.009669	2.36505	1.23215	4.53963
164	0.764906	0.840214	0.268433	2.62993
165	0.102605	0.730278	0.500701	1.06512
165.1	0.060346	0.685987	0.462926	1.01653
170	0.99527	1.00112	0.691088	1.45024
170.1	0.965027	0.988277	0.583375	1.67421
170.2
172	3.12e-22	0.324369	0.258349	0.407261
172.1	0.000314	0.417193	0.259318	0.671185
172.11	8.56e-05	0.352532	0.209543	0.593094
172.2	1.13e-21	0.307441	0.241432	0.391496
172.21	1.42e-14	0.268295	0.191898	0.375105
172.22	0.000411	0.480887	0.320362	0.721846
172.3	0.009818	0.532155	0.329678	0.858985
173	1.06e-06	0.603206	0.492384	0.738972
174	0.000114	0.590965	0.452397	0.771977
174.1	0.000303	0.607236	0.463256	0.795966
174.11	0.00072	0.624748	0.475669	0.820548
174.2
175	0.016004	0.670108	0.483822	0.928119
180	0.536777	1.11504	0.789293	1.57522
180.1	0.667351	1.15397	0.600575	2.21729
180.3	0.670008	1.08827	0.737509	1.60586
182	0.044828	1.68153	1.01207	2.79384
184	0.901365	1.02944	0.65067	1.62868
184.1	0.757122	1.08336	0.652216	1.79952
184.11	0.702061	1.11147	0.646761	1.91007
184.2	0.488201	0.711531	0.271812	1.8626
185	0.008587	0.628652	0.444701	0.888694
187
187.2	0.673972	0.835737	0.36225	1.9281
189	0.292752	1.20675	0.850302	1.71261
189.1	0.064099	1.50198	0.97645	2.31034
189.11	0.045527	1.58018	1.00914	2.47436
189.2	0.487887	0.813349	0.453696	1.4581
189.21	0.266996	0.695416	0.366178	1.32068
189.4
190	0.53218	0.705698	0.236403	2.10661
191	0.609154	1.10308	0.757316	1.6067
191.1
191.11
193	0.467059	1.15422	0.784196	1.69884
194	0.035399	2.60262	1.06757	6.34494
195	0.426063	0.935472	0.793772	1.10247
195.1	0.446496	0.935242	0.787163	1.11118
195.3	0.9734	0.991432	0.597845	1.64413
196	0.4145	0.946585	0.829653	1.08
197	0.838714	0.987425	0.874144	1.11539
198	0.762864	1.03113	0.844961	1.25831
198.1	0.38895	0.891569	0.686685	1.15758
198.2	0.610375	0.905597	0.618418	1.32613
198.3	0.104332	1.40611	0.931968	2.12148
198.4	0.665492	0.912902	0.603967	1.37986
198.5	0.297884	0.75614	0.446718	1.27988
198.6	0.92388	0.981739	0.672686	1.43278
198.7	0.852567	0.907733	0.327016	2.51969
199	0.000391	0.728146	0.611032	0.867707
200	0.535755	0.911532	0.679902	1.22207
200.1	0.253891	0.712804	0.398471	1.2751
201	0.587933	1.2279	0.584299	2.58043
202	0.458516	1.14686	0.7983	1.64761
202.2	0.272275	1.24365	0.842625	1.83553
202.21	0.149664	1.81038	0.807417	4.05922
202.22	0.107681	1.66841	0.894252	3.11278
204	0.578315	1.10922	0.769636	1.59863
204.1	0.271846	1.37895	0.777383	2.44605
204.11	0.069617	2.01518	0.945334	4.29577
204.12	0.162709	0.513122	0.201085	1.30937
204.2	0.217019	1.47443	0.795984	2.73116
204.21	0.02918	2.17216	1.0818	4.36147
204.4	0.317587	1.35341	0.747626	2.45005
208	8.16e-06	0.715065	0.617096	0.828588
209	0.64759	0.856314	0.440336	1.66526
210	0.764347	1.12413	0.523095	2.41574
211	0.039551	1.31374	1.01314	1.70354
212	0.574097	1.24757	0.576837	2.69823
213	0.842378	1.06627	0.566488	2.00699
214	0.873262	1.02222	0.780333	1.33908
214.1	0.962055	1.00844	0.713194	1.42592
215	0.772546	0.961053	0.73411	1.25815
216	7.11e-17	0.556383	0.484811	0.638522
216.1	1e-06	0.643853	0.539722	0.768075
217	2.01e-08	0.498408	0.390796	0.635653
217.1	2.75e-08	0.492598	0.383735	0.632345
218	0.381084	0.906947	0.728895	1.12849
218.1	0.392231	0.908888	0.730239	1.13124
220	0.976065	1.00981	0.533699	1.91066
223	0.989538	0.994782	0.455118	2.17436
224
224.1	0.013047	0.406592	0.199793	0.827438
225	0.145742	1.32594	0.906667	1.93911
225.1	0.195876	1.2954	0.875124	1.91752
226	0.554385	0.699779	0.214276	2.28533
227
227.1	0.807861	1.07998	0.580908	2.00781
227.2	0.64169	0.86181	0.460648	1.61233
227.3	0.137943	1.48608	0.880529	2.50807
228	8.62e-13	0.497876	0.41125	0.602748
228.1	2.05e-14	0.434843	0.351269	0.538302
229	0.848214	0.955137	0.596946	1.52826
240	0.017995	0.638693	0.440534	0.925986
241	2.36e-05	0.665134	0.550558	0.803555
241.1	0.000274	0.67287	0.543557	0.832946
241.2	5.07e-05	0.589189	0.456184	0.760972
242	0.00632	0.641932	0.466996	0.8824
242.1	0.032679	0.553707	0.321898	0.95245
242.3	0.483151	0.772669	0.375783	1.58873
244	0.026425	0.846088	0.730013	0.98062
244.1	0.299286	0.850561	0.626571	1.15462
244.2	0.01143	0.755453	0.607895	0.938828
244.4	0.013732	0.826642	0.710483	0.961792
244.5	0.282531	1.83311	0.606989	5.536
245	5.56e-05	0.572945	0.437008	0.751167
245.2	3.3e-05	0.542564	0.40653	0.724118
245.21	3.92e-05	0.544588	0.407633	0.727556
246	6.7e-05	0.648357	0.52396	0.802288
246.2	0.087604	0.501271	0.226953	1.10716
246.7	0.14936	0.804953	0.599344	1.0811
249	1.54e-09	2.10818	1.65499	2.68545
250	7.44e-24	1.99724	1.74566	2.28507
250.1	0.268563	1.22672	0.854143	1.76183
250.11	0.454528	0.63372	0.19175	2.0944
250.12
250.13	0.74479	0.854654	0.331965	2.20033
250.14	0.143506	1.7614	0.824998	3.76065
250.2	7.81e-26	2.08034	1.8147	2.38488
250.21
250.22	3.76e-12	2.16167	1.73909	2.68694
250.23	1.23e-06	2.07549	1.54527	2.78764
250.24	1.25e-06	1.80537	1.42176	2.29248
250.25	3.26e-06	1.8931	1.4469	2.4769
250.3	5.59e-11	1.92904	1.58495	2.34784
250.4	0.021797	1.1456	1.01998	1.28668
250.41	0.544997	0.936236	0.756356	1.1589
250.42	0.013995	1.15921	1.03036	1.30418
250.5	0.1463	1.79473	0.81529	3.95083
250.6	2.43e-06	1.89423	1.45239	2.47047
250.7	3.82e-05	2.02739	1.44828	2.83806
251.1	0.060679	1.38506	0.985496	1.94663
252	0.057365	1.27413	0.992451	1.63575
252.1	0.033094	1.3294	1.02311	1.72739
252.2	0.176736	1.46683	0.84136	2.55727
253	0.141693	1.23363	0.932325	1.6323
253.1	0.401669	1.23237	0.756265	2.0082
253.2
253.3	0.566509	1.30368	0.526458	3.22833
253.4	0.641929	0.777819	0.269736	2.24295
253.7
255	0.033355	1.33867	1.02327	1.75129
255.1	0.363474	1.33112	0.718312	2.46673
255.11	0.370069	1.49141	0.622307	3.57431
255.12	0.879427	1.09211	0.349831	3.40936
255.2	0.004048	1.70644	1.18532	2.45666
255.21	0.004048	1.70644	1.18532	2.45666
255.3	0.398526	0.522465	0.11575	2.35828
256	0.647337	0.922282	0.652119	1.30437
256.4	0.654906	0.918238	0.631696	1.33476
257	0.392262	1.14431	0.84028	1.55834
257.1	0.389592	1.14521	0.840891	1.55966
258.1	0.026166	2.40415	1.10966	5.20875
259	0.024185	0.699015	0.512002	0.954338
260	4.17e-09	1.83045	1.49623	2.23931
260.1	0.075437	1.48338	0.960399	2.29116
260.2	4.6e-06	1.98346	1.47979	2.65855
260.22
260.3	0.044502	1.53911	1.01065	2.34391
260.6	0.082671	1.31445	0.965237	1.79002
261	0.305231	1.06669	0.942841	1.20681
261.2	0.843741	1.02108	0.829787	1.25648
261.4	0.167378	1.09524	0.962552	1.24621
262	0.051568	1.32861	0.998069	1.76862
263	0.544755	0.927031	0.725444	1.18463
264	0.092112	1.54367	0.931424	2.55837
264.2	0.032757	2.3769	1.07358	5.26245
264.9	0.757513	1.10579	0.584027	2.09369
269	4.2e-05	1.5899	1.27356	1.98481
270	0.032112	1.3433	1.02553	1.75954
270.1	0.005239	0.359464	0.175277	0.737201
270.11	0.001531	0.234642	0.095716	0.575211
270.2	1.71e-05	4.78567	2.34416	9.77006
270.21	5.35e-06	6.52705	2.90955	14.6423
270.3	0.033023	1.40224	1.02763	1.91342
270.32	0.574229	0.875714	0.55118	1.39133
270.33	0.298248	0.694658	0.349649	1.3801
270.38	9.97e-05	2.22941	1.48873	3.33861
271	0.556026	1.04025	0.912184	1.18631
271.3	0.536298	1.04242	0.913819	1.18912
271.9	0.741755	0.820091	0.252079	2.66801
272	0.051359	1.1307	0.999276	1.27941
272.1	0.049874	1.13169	1.00007	1.28064
272.11	0.084749	0.879419	0.759881	1.01776
272.12	0.136059	1.2316	0.936516	1.61966
272.13	0.642817	0.963501	0.823396	1.12745
272.9	0.553237	1.22027	0.631921	2.35641
274	0.024379	0.742697	0.573233	0.962259
274.1	0.033971	0.732661	0.549577	0.976737
274.11	0.051651	0.706165	0.497429	1.00249
274.2	0.407761	0.815345	0.502848	1.32204
274.21	0.239655	0.741098	0.449758	1.22116
275	1.48e-05	1.40457	1.20446	1.63793
275.1	0.897903	0.963073	0.542061	1.71108
275.11	0.151053	0.420049	0.128554	1.3725
275.3	8.52e-07	1.8005	1.42467	2.27548
275.5	2.71e-07	1.65931	1.36805	2.01257
275.51	1.81e-05	1.83018	1.38827	2.41276
275.53	8.7e-07	1.86946	1.45696	2.39873
275.6	0.37435	1.12934	0.863536	1.47695
276	7.26e-10	1.49122	1.31319	1.69339
276.1	2.32e-11	1.59342	1.38996	1.82667
276.11	2.42e-06	2.17676	1.57537	3.00773
276.12	4.97e-13	1.91523	1.60573	2.28437
276.13	2.87e-07	1.6348	1.35498	1.97241
276.14	5.74e-05	1.50391	1.23279	1.83467
276.4	2.06e-09	1.78954	1.47938	2.16472
276.41	3.72e-08	1.76195	1.44009	2.15576
276.42	0.000537	2.0801	1.37399	3.14911
276.5	1.16e-05	1.47095	1.23793	1.74783
276.6	1.26e-08	1.92081	1.53415	2.40493
276.8	0.332185	1.44816	0.685144	3.0609
277	0.524024	0.94088	0.780051	1.13487
277.4	0.136967	1.27539	0.925584	1.75739
277.5	0.195	1.29624	0.875506	1.91917
277.51	0.94573	0.981415	0.571825	1.68439
277.7	0.224546	1.2554	0.869703	1.81214
278	3.49e-14	1.54992	1.38387	1.73591
278.1	1.49e-19	1.76975	1.56384	2.00277
278.11	1.96e-12	1.75219	1.49879	2.04845
278.3	0.711237	0.872644	0.424232	1.79503
278.4	0.948212	0.993027	0.803995	1.2265
279	2.43e-09	1.6603	1.40555	1.96121
279.1	2.23e-09	1.68731	1.42145	2.00288
279.11	0.209987	0.764544	0.502465	1.16332
279.2	0.938917	0.971576	0.464703	2.03132
279.7	0.289521	1.10289	0.920086	1.32201
279.8	0.923334	1.02925	0.572148	1.85154
280	2.42e-07	1.50049	1.2863	1.75033
280.1	5.29e-05	1.39862	1.18867	1.64566
280.2	0.000217	1.56945	1.23598	1.99289
281	0.02425	1.38977	1.04376	1.85048
281.1	0.42848	1.22209	0.743868	2.00774
281.11	0.107385	0.480704	0.197069	1.17256
281.12	0.387134	1.38278	0.663382	2.88232
281.13	0.025352	2.58488	1.12439	5.94245
281.9	0.159728	1.27667	0.908247	1.79454
282	0.269229	0.812192	0.561559	1.17469
282.5	0.358311	1.67964	0.555493	5.07871
282.8	0.110465	0.666808	0.405397	1.09678
282.9	0.725735	0.896811	0.488021	1.64802
283	0.681469	1.15515	0.580149	2.30004
284	0.036506	1.28649	1.01594	1.62909
284.1	0.026516	1.31671	1.03259	1.679
285	5.52e-06	1.30717	1.16454	1.46727
285.1	0.002943	1.2929	1.09152	1.53144
285.2	5.24e-10	1.73644	1.45895	2.06672
285.21	4.83e-10	2.08674	1.65529	2.63064
285.22	0.706131	1.07144	0.748515	1.53367
286	2.97e-05	1.46507	1.22464	1.75269
286.1	0.627194	1.21903	0.54816	2.71093
286.2	0.07573	1.19275	0.98191	1.44886
286.3	5.22e-05	0.263277	0.137918	0.502579
286.4	2.4e-05	2.2637	1.54942	3.30728
286.6	0.134626	1.49585	0.882626	2.53514
286.7	8.11e-07	1.8935	1.46925	2.44026
286.8	0.431948	1.14946	0.812121	1.62692
286.81	0.417654	1.1688	0.801543	1.70434
286.9	0.654446	1.07469	0.783977	1.47319
287	0.001916	1.30733	1.10375	1.54847
287.1	0.212273	0.673807	0.362335	1.25303
287.3	0.000647	1.35974	1.13967	1.62231
287.31	0.67107	1.14435	0.614192	2.13212
287.32	0.00084	1.67139	1.23635	2.25952
287.4	0.473365	1.43978	0.531612	3.89938
288	0.218069	1.1006	0.944896	1.28197
288.1	0.385046	1.07688	0.911138	1.27278
288.11	0.256205	1.13057	0.914733	1.39733
288.2	0.075217	1.15477	0.985481	1.35315
288.3	0.063171	0.618514	0.372603	1.02672
289	0.016433	0.798668	0.664668	0.959681
289.3	0.069345	0.757688	0.561616	1.02221
289.4	0.074825	1.17126	0.984292	1.39374
289.5	0.366488	1.27377	0.753371	2.15364
289.8	0.428692	1.18084	0.782372	1.78224
289.9	0.845983	0.965548	0.677859	1.37533
290	0.17066	1.24133	0.911125	1.6912
290.1	0.936961	1.01669	0.674522	1.53245
290.11
290.12	0.949113	0.952807	0.215895	4.20502
290.13	0.450042	0.561067	0.125245	2.51345
290.16
290.2	0.307064	1.2682	0.803861	2.00076
290.3	0.309475	0.801294	0.522705	1.22836
291	0.333164	0.892498	0.708882	1.12367
291.4	0.003205	0.486259	0.301051	0.785408
291.8	0.553446	1.08156	0.834509	1.40175
292	0.010825	1.21981	1.04694	1.42122
292.1	0.351912	1.15725	0.850905	1.5739
292.11	0.05187	1.64056	0.995998	2.70226
292.12	0.152861	0.468794	0.165909	1.32463
292.2	0.002575	0.438325	0.256383	0.749381
292.3	0.620673	1.06008	0.841374	1.33563
292.4	0.004836	1.37394	1.10154	1.71371
292.5	0.073753	1.55641	0.958382	2.5276
292.6	0.633842	1.16915	0.614614	2.22401
293	0.136879	0.797601	0.592076	1.07447
293.1	0.478094	1.07329	0.882769	1.30493
295	0.078777	1.3622	0.96508	1.92274
295.1
295.2	0.930152	0.96946	0.48454	1.93968
295.3	0.35112	1.20785	0.812118	1.79642
296	0.190829	0.924266	0.821392	1.04002
296.1	0.440986	0.899928	0.68822	1.17676
296.2	0.191853	0.923462	0.819382	1.04076
296.22	0.426008	0.949704	0.836388	1.07837
297	0.640761	1.11035	0.715346	1.72348
297.1	0.428378	1.21274	0.752416	1.9547
297.2	0.763967	0.862499	0.32843	2.26504
300	0.226446	0.933529	0.83507	1.0436
300.1	0.024727	0.878415	0.784443	0.983644
300.11	0.010076	0.798807	0.673185	0.947872
300.12	0.914716	1.01484	0.774971	1.32896
300.13	0.026086	0.600553	0.383244	0.941082
300.3	0.214171	0.653948	0.334579	1.27817
300.4	0.557284	0.923205	0.706981	1.20556
300.8	0.428914	1.22843	0.737853	2.04517
300.9	0.65864	0.919948	0.635336	1.33206
301	0.664014	0.852612	0.415234	1.75069
301.2	0.868488	1.07822	0.442109	2.6296
302	0.600777	1.09516	0.77914	1.53935
302.1	0.19192	1.28826	0.880605	1.88462
303	0.475924	1.12856	0.809306	1.57376
303.3	0.767645	1.0595	0.722074	1.55462
303.31	0.981044	1.00642	0.593841	1.70563
303.4	0.312556	1.3711	0.743097	2.52983
304	0.032458	0.81515	0.675919	0.983062
305.2	0.012856	0.489546	0.278867	0.859391
306	0.667582	1.02685	0.909907	1.15882
306.1	0.012155	0.599857	0.402317	0.894391
306.9	0.001101	1.67542	1.22888	2.2842
31	0.61712	0.817974	0.372083	1.7982
312	0.020419	1.96344	1.10999	3.47308
313	0.001825	0.624792	0.464844	0.839777
313.1	0.000336	0.551918	0.398842	0.763744
313.3
315	0.491585	1.12457	0.804805	1.57139
315.2	0.549725	0.809391	0.40479	1.6184
316	0.121225	1.16873	0.959557	1.4235
316.1	0.891203	1.03002	0.674205	1.57361
317	1.09e-06	1.69866	1.3727	2.10202
317.1	1.44e-08	1.92262	1.53366	2.41024
317.11	1.1e-13	3.93713	2.7425	5.65215
318	0.123796	0.901654	0.790284	1.02872
320	0.521758	1.1986	0.688621	2.08625
323	0.89944	1.03976	0.567915	1.90364
323.8	0.528402	1.25097	0.623621	2.50942
324	0.139397	1.51432	0.873452	2.62539
327	0.040034	0.876779	0.773355	0.994034
327.1	0.147055	0.838387	0.660641	1.06396
327.3	0.022427	1.1818	1.02392	1.36402
327.31	0.66867	1.09779	0.71608	1.68296
327.32	0.365141	1.07575	0.918502	1.25992
327.4	0.280593	0.926064	0.805461	1.06472
327.41	0.552545	0.931271	0.736258	1.17794
327.5	0.842477	1.05676	0.613073	1.82154
327.6	0.792118	1.07888	0.613457	1.8974
327.7	0.015301	0.683358	0.50236	0.92957
327.71	0.07397	0.691972	0.46204	1.03633
327.72	0.104011	0.460584	0.180881	1.1728
331	0.004122	1.80177	1.20503	2.69402
331.1	0.037269	1.85011	1.03695	3.30091
331.9	0.199093	1.58028	0.785975	3.17732
332	0.010325	0.394942	0.194181	0.803267
333	0.089166	1.29282	0.961455	1.7384
333.1
333.2	0.001201	2.91256	1.52515	5.56211
333.4
333.8	0.035957	2.68188	1.06679	6.74223
334	0.531033	1.12154	0.783353	1.60572
334.1	0.513255	0.688649	0.225077	2.107
335	0.400295	0.792667	0.46126	1.36218
337	0.701944	0.913244	0.573765	1.45358
337.1	0.775257	1.09656	0.582381	2.06471
338	0.807379	1.01374	0.908409	1.13129
338.1	0.010774	1.1705	1.0371	1.32106
338.2	0.371831	0.949181	0.846519	1.06429
339	0.000124	1.2952	1.1349	1.47816
340	0.570034	1.04601	0.89562	1.22166
340.1	0.224813	0.846557	0.646908	1.10782
341	0.777122	0.8803	0.364132	2.12815
342	0.924094	1.02625	0.602293	1.74861
344	0.461376	1.20189	0.736802	1.96057
345	0.031166	1.29803	1.02388	1.64557
345.1	0.143604	1.28857	0.917376	1.80996
345.11	0.034653	1.78285	1.04261	3.04865
345.12	0.228729	1.32809	0.836698	2.10807
345.3	0.073986	1.25703	0.978061	1.61557
346
346.1	0.484659	0.894238	0.653577	1.22351
346.2	0.861948	1.07812	0.461822	2.51687
347
348	0.000277	1.49971	1.20537	1.86594
348.2	0.006873	1.58352	1.13467	2.20993
348.4
348.7	0.244648	1.30299	0.834273	2.03506
348.8	0.004972	1.48171	1.12618	1.94948
348.9	0.060916	1.29104	0.988365	1.6864
349	0.05424	1.34049	0.994679	1.80652
350	0.292628	0.916964	0.780254	1.07763
350.1	0.336273	0.906601	0.742363	1.10717
350.2	0.661568	1.04984	0.844392	1.30528
350.3	0.955605	1.01381	0.625614	1.64287
350.5	0.78734	0.889605	0.380271	2.08114
350.6	0.07617	0.735701	0.524054	1.03283
351	0.790811	1.01985	0.881993	1.17925
352	0.667906	0.923814	0.643221	1.32681
352.1	0.151483	0.652526	0.364123	1.16936
352.2	0.863767	0.960648	0.607293	1.5196
353	0.900915	1.02708	0.674459	1.56404
353.1
353.2	0.31609	1.91544	0.537559	6.82512
355	0.467877	0.822678	0.485689	1.39348
355.1	0.266582	1.22234	0.857767	1.74185
356	0.87859	1.02086	0.783274	1.33052
357	0.062493	1.16926	0.991875	1.37836
358
358.1	0.324008	1.67225	0.601921	4.64582
359	0.39011	1.16945	0.818359	1.67117
359.2	0.235896	1.25066	0.864004	1.81034
360	0.953907	1.02065	0.510425	2.04088
360.2	0.967126	0.981501	0.403861	2.38533
361	0.516501	0.868965	0.568486	1.32827
361.1	0.064943	0.528717	0.268723	1.04026
362	0.138169	0.842944	0.672526	1.05655
362.2	0.291563	0.857616	0.644658	1.14092
362.21	0.926178	1.02991	0.552198	1.92088
362.22	0.277309	0.596434	0.234775	1.51521
362.23	0.120851	0.632043	0.353988	1.12851
362.26	0.289962	0.787675	0.506251	1.22554
362.27	0.508032	0.838528	0.497789	1.4125
362.29	0.391389	0.784717	0.450764	1.36608
362.3	0.035601	0.54215	0.306296	0.959617
362.31	0.545536	0.736258	0.27282	1.98693
362.4	0.325622	0.756067	0.432932	1.32039
362.6	0.206332	0.687768	0.384877	1.22903
362.8	0.528717	1.27243	0.601302	2.69264
362.9
363	0.827905	0.932809	0.498247	1.74639
363.3
364
364.1	0.011994	0.427015	0.219856	0.82937
364.2	0.783213	0.840325	0.243351	2.90175
364.4	0.532405	1.24785	0.622706	2.50059
364.5	0.112298	0.523014	0.235007	1.16398
364.51	0.019896	0.283611	0.09818	0.819259
364.9	0.82559	1.14452	0.344514	3.80225
365	0.32446	1.11706	0.896288	1.3922
365.1	0.910545	0.978453	0.669123	1.43078
365.11	0.657507	0.899648	0.563691	1.43583
365.2	0.363534	1.272	0.757021	2.1373
366	0.031306	0.824472	0.691628	0.982831
366.1	0.898331	1.06442	0.4085	2.77355
366.2	0.02052	0.79702	0.657825	0.965667
367	0.104152	0.86892	0.733472	1.02938
367.1	0.012446	0.680867	0.503669	0.920406
367.2	0.073565	0.777038	0.589434	1.02435
367.4	0.080336	0.781112	0.592199	1.03029
367.8	0.860296	0.960576	0.613761	1.50336
367.9	0.055184	1.31453	0.993951	1.73851
368	0.288803	1.09353	0.927008	1.28996
368.1	0.215339	0.651748	0.331114	1.28287
368.2	0.360406	1.20756	0.806081	1.809
368.3	0.744437	1.19384	0.41144	3.46407
368.4	0.042537	1.5901	1.01573	2.48926
368.9	0.123597	1.32247	0.92658	1.8875
368.91	0.001515	3.39963	1.59604	7.24137
369	0.154139	0.861543	0.701876	1.05753
369.2	0.79121	1.07139	0.643027	1.78512
369.5	0.120913	0.841142	0.675967	1.04668
370	0.031432	0.621998	0.403591	0.958599
370.1	0.045506	0.421642	0.180878	0.982884
370.2	0.02875	0.42043	0.193391	0.914008
370.3	0.900569	1.04824	0.500585	2.19506
370.31	0.82178	0.882366	0.296987	2.62156
371	0.000682	0.735261	0.615712	0.878021
371.1	0.019259	0.509068	0.289217	0.896042
371.2	0.044588	0.735568	0.545093	0.992603
371.21	0.092717	0.753572	0.541848	1.04802
371.3	0.089136	0.83415	0.676773	1.02812
371.33	0.873976	0.936226	0.414696	2.11364
372	0.181402	1.19966	0.918578	1.56675
374	0.09754	0.818959	0.646635	1.03721
374.1	0.28802	0.706111	0.371609	1.34171
374.2	0.438384	1.4643	0.5581	3.84192
374.3	0.529311	1.126	0.777969	1.62972
374.6	0.079048	0.653095	0.405966	1.05066
375	0.869589	1.03607	0.678708	1.58159
375.1	0.16403	0.871646	0.718318	1.0577
375.2	0.573648	1.13646	0.727853	1.77446
376	0.050986	2.55384	0.995988	6.54837
377	0.94533	0.986735	0.673649	1.44533
377.1	0.541294	1.18761	0.684033	2.06192
377.3	0.563709	0.848865	0.486698	1.48053
378	0.666491	1.0771	0.768344	1.50994
378.1	0.922475	1.02285	0.648941	1.6122
378.2	0.227209	0.640962	0.311394	1.31933
378.5	0.784686	1.12893	0.472986	2.69456
379	0.018873	0.795885	0.65779	0.962972
379.1	0.497471	1.37619	0.547102	3.46168
379.2	0.000656	0.667436	0.528946	0.842187
379.3	0.379376	0.635619	0.231417	1.74581
379.4	0.715414	1.14347	0.556196	2.35082
379.5	0.975662	1.01078	0.507689	2.01239
379.9	0.205361	1.16457	0.919951	1.47424
38	1.35e-09	1.69918	1.43149	2.01693
380	0.447259	0.812828	0.476313	1.38709
380.1	0.196382	0.831956	0.62934	1.0998
380.4	0.552689	0.943759	0.779608	1.14247
38.1	0.00057	1.80424	1.28974	2.52397
381	0.359668	0.910416	0.744776	1.1129
381.1	0.838271	1.02654	0.798263	1.32009
381.11	0.664311	1.06878	0.791428	1.44334
381.2	0.018134	0.70308	0.524926	0.941697
381.3	0.452432	1.37504	0.599126	3.1558
381.9	0.489716	1.22587	0.687851	2.1847
38.2	0.045526	1.73916	1.01107	2.99154
382	0.206449	1.1436	0.928687	1.40826
38.3	0.000967	1.6248	1.21787	2.1677
384
384.4
385
386	0.465683	1.09677	0.85574	1.40568
386.1	0.517323	1.24261	0.643835	2.39826
386.2	0.417036	1.12607	0.845348	1.50001
386.3	0.098257	0.496075	0.216091	1.13883
386.9	0.032344	1.16454	1.01291	1.33887
388	0.410724	0.899753	0.69955	1.15725
389	0.024474	0.84119	0.723534	0.97798
389.1	0.002639	0.70798	0.565277	0.886707
389.2	0.60004	1.14727	0.686504	1.91728
389.3	0.67127	0.837946	0.370355	1.8959
389.4	0.436979	0.917513	0.738483	1.13995
389.5	0.136883	0.620243	0.33055	1.16382
394	0.441772	1.10378	0.858258	1.41953
394.1	0.080404	0.57717	0.311686	1.06879
394.2	0.898248	1.02481	0.703936	1.49194
394.3	0.233506	0.560939	0.216696	1.45205
394.7	0.09473	1.38163	0.945623	2.01868
395	0.792956	0.976373	0.816725	1.16723
395.1	0.083567	0.812308	0.641892	1.02797
395.2	0.79271	1.0348	0.801758	1.33559
395.3	0.954489	1.0088	0.746776	1.36275
395.4
395.6	0.715377	0.93728	0.661708	1.32761
396	0.547514	0.937163	0.758533	1.15786
401	5.37e-11	1.52334	1.34333	1.72747
401.1	2.03e-10	1.50323	1.32574	1.70447
401.2	1.19e-11	1.77856	1.50591	2.10057
401.21	0.283958	1.15223	0.88914	1.49316
401.22	1.78e-10	1.86494	1.53993	2.25854
401.3	2.22e-08	1.73869	1.43235	2.11053
402	0.207954	0.890607	0.743657	1.06659
41	7.83e-08	1.47861	1.28195	1.70543
41.1	0.006203	1.53824	1.13003	2.0939
411	0.58136	1.04454	0.894645	1.21956
41.11	0.437155	1.20742	0.750537	1.94244
411.1	0.16809	1.34211	0.883243	2.03937
41.12	0.083105	1.55082	0.944141	2.54732
411.2	0.054635	1.26623	0.995319	1.61087
411.3	0.831212	1.02795	0.797803	1.32448
411.4	0.927749	0.992448	0.842452	1.16915
411.41	0.010812	0.354253	0.159491	0.786847
411.8	0.629691	1.08155	0.786415	1.48744
411.9	0.043355	1.63108	1.01471	2.62186
41.2	0.010623	1.49081	1.09744	2.02519
41.4	2.38e-05	1.94387	1.42821	2.6457
414	0.127751	1.212	0.946334	1.55225
414.2	0.175627	0.583624	0.267724	1.27227
415	3.94e-06	1.60212	1.31145	1.95722
415.1	0.155852	1.25585	0.916848	1.7202
415.11	0.150524	1.25992	0.91949	1.7264
415.2	1.26e-06	1.80576	1.42186	2.29331
415.21	0.07946	1.41291	0.960188	2.07909
416	5.68e-05	1.4253	1.19943	1.69371
41.8	0.000466	1.74751	1.27837	2.38881
418	0.256495	1.07115	0.951244	1.20616
418.1	0.64571	0.931649	0.688915	1.25991
41.9	0.001207	1.85853	1.27704	2.70479
420	0.142997	1.19165	0.942438	1.50677
420.1	0.168108	1.67935	0.803506	3.5099
420.2	0.219226	1.17928	0.906496	1.53416
420.21	0.853454	1.06318	0.55501	2.03662
420.22
420.3	0.404049	1.22348	0.761797	1.96496
425	0.001583	1.47383	1.1586	1.87482
425.1	0.002664	1.47178	1.14377	1.89387
425.11	0.592392	0.778544	0.31137	1.94666
425.12	0.685495	0.856585	0.404947	1.81193
425.2	0.519422	1.14541	0.757854	1.73115
425.8	0.80813	1.13114	0.418382	3.05818
426	0.397341	1.06388	0.921761	1.22791
426.2	0.282906	0.831376	0.593483	1.16463
426.21	0.362135	0.789698	0.475256	1.31218
426.23	0.440752	0.76015	0.378532	1.5265
426.24	0.642022	1.13182	0.671508	1.90765
426.25	0.703422	0.839161	0.340238	2.0697
426.3	0.267677	1.17684	0.882413	1.56951
426.31	0.501902	1.13299	0.786956	1.63118
426.32	0.265951	1.30156	0.818076	2.07078
426.4	0.418338	0.539867	0.121323	2.40231
426.7	0.067232	1.15355	0.989916	1.34424
426.8	0.85993	0.948569	0.527687	1.70515
426.9	0.466256	1.11364	0.833672	1.48763
426.91	0.680879	1.07069	0.773202	1.48264
426.92	0.358626	1.20332	0.810514	1.78651
427	0.625583	1.02963	0.915684	1.15775
427.1	0.228763	0.884179	0.723572	1.08044
427.11	0.019993	0.737675	0.570883	0.953199
427.12	0.163987	1.21919	0.922281	1.61167
427.2	0.448491	0.924106	0.753496	1.13335
427.21	0.639999	0.951366	0.771988	1.17242
427.22	0.290724	0.847076	0.622604	1.15248
427.3	0.050675	0.842868	0.710069	1.0005
427.4	0.012779	1.6609	1.11402	2.47625
427.41	0.420754	1.29911	0.687046	2.45645
427.42	0.052418	1.58379	0.995203	2.52049
427.5	0.567658	0.927487	0.716458	1.20067
427.6	0.228065	0.860839	0.674686	1.09835
427.61	0.94862	0.986263	0.647565	1.50211
427.7	0.149247	1.13385	0.955904	1.34491
427.8	0.374982	1.17094	0.826282	1.65935
427.9	0.105901	0.878618	0.751062	1.02784
428	0.005817	1.32114	1.08391	1.61028
428.1	0.005251	1.35561	1.09484	1.67848
428.2	0.032022	1.37465	1.02771	1.8387
428.3	0.001751	1.51113	1.16683	1.95703
428.4	0.228048	1.19227	0.895758	1.58694
429	0.209889	1.1019	0.946821	1.28239
429.1	0.510415	1.10894	0.815043	1.50881
429.2	0.542752	0.90773	0.664618	1.23977
429.3	0.026168	1.20282	1.02215	1.41544
429.9	0.177876	0.708734	0.429516	1.16946
430	0.118828	1.34325	0.927069	1.94627
430.1
430.2	0.062515	1.66411	0.973736	2.84396
430.3	0.906106	1.03579	0.577439	1.85797
433	0.018832	1.23304	1.03529	1.46856
433.1	0.516714	0.918855	0.711466	1.1867
433.11	0.576587	1.1732	0.669679	2.05532
433.12	0.696984	1.17668	0.518809	2.66876
433.2	4.38e-05	1.66449	1.30362	2.12527
433.21	4.72e-05	1.67092	1.30487	2.13967
433.3	0.004812	1.36016	1.0983	1.68445
433.31	0.002257	1.42365	1.1349	1.78587
433.5	0.012892	1.86934	1.1417	3.06071
433.8	0.004191	1.80438	1.20469	2.70257
440	0.2304	1.13586	0.922384	1.39875
440.1	0.027398	2.27712	1.09605	4.73088
440.2	0.546509	1.12221	0.771461	1.63243
440.21	0.208414	1.66749	0.751746	3.69877
440.22	0.988469	0.995565	0.544867	1.81907
440.9	0.216795	1.16146	0.915903	1.47285
441	0.07004	1.63828	0.960392	2.79464
441.1	0.225375	1.84872	0.684593	4.99242
441.2	0.239887	1.8942	0.652785	5.49645
442	0.940777	1.011	0.757597	1.34916
442.1	0.227654	0.788866	0.536629	1.15966
442.11	0.820557	0.929574	0.494579	1.74716
442.2
442.3
442.4	0.546185	0.73051	0.263463	2.0255
442.8	0.962794	1.01397	0.56599	1.81654
443	0.215453	1.14569	0.923864	1.42077
443.1	0.999428	0.999865	0.692031	1.44463
443.7	0.00708	1.8425	1.181	2.87452
443.8	0.663704	1.13285	0.645626	1.98775
443.9	0.15409	1.22303	0.927246	1.61315
444	0.002239	1.88637	1.25569	2.83382
444.1	0.060276	1.90281	0.972579	3.72275
446	0.705446	0.91932	0.594332	1.42202
446.5
446.9	0.296083	0.734181	0.411222	1.31078
447	0.35334	0.888314	0.691757	1.14072
447.1	0.213283	1.37507	0.832709	2.27067
447.7	0.010779	0.558281	0.356668	0.873858
448	0.042289	0.563864	0.324348	0.980251
450	0.14516	0.729994	0.478009	1.11481
451	0.285722	1.25845	0.825172	1.91922
451.2	0.880923	1.0555	0.520615	2.13994
452	8.27e-05	1.44392	1.20257	1.73372
452.2	0.005709	1.37002	1.09591	1.71269
452.8	0.163731	1.87086	0.774776	4.51759
453	0.040815	0.533731	0.292438	0.974114
454	0.455216	1.08756	0.872516	1.35561
454.1	0.466455	0.906778	0.696825	1.17999
454.11	0.868852	1.02635	0.753727	1.39758
455	0.067631	0.881446	0.769871	1.00919
456	0.145199	1.19834	0.939403	1.52865
457	0.06464	1.1621	0.990917	1.36285
457.2	0.178428	1.25555	0.901315	1.749
457.3	0.080964	1.15403	0.982518	1.35547
458	4.29e-07	1.56077	1.31336	1.85477
458.1	0.269201	1.18527	0.876747	1.60237
458.2	0.001642	1.79527	1.24717	2.58427
458.9	1.55e-05	1.54288	1.26741	1.87823
459	0.007701	1.24054	1.05867	1.45364
459.1	0.632837	1.09321	0.758434	1.57576
459.7	0.023332	1.36615	1.04328	1.78895
459.9	0.342208	1.09416	0.908731	1.31743
464	0.007581	0.793523	0.669629	0.940339
465	0.132129	0.911794	0.80853	1.02825
465.2	0.476663	0.945085	0.808942	1.10414
465.4	0.878763	1.03622	0.655977	1.63689
470	0.023914	0.756005	0.593072	0.963701
471	0.131483	0.692718	0.429896	1.11622
472	0.011623	0.759971	0.614058	0.940556
473	0.003278	0.726525	0.587172	0.898951
473.1
473.3	0.041777	0.634947	0.410031	0.983236
473.4	0.019348	0.746704	0.584577	0.953795
474	0.95355	1.01066	0.707372	1.44399
474.1	0.593684	0.851383	0.471435	1.53755
474.2	0.636385	1.10322	0.734169	1.65778
475	0.018367	0.829656	0.710379	0.96896
475.9	0.529494	0.934945	0.758096	1.15305
476	0.031181	0.865339	0.758667	0.98701
477	0.35211	1.13864	0.866202	1.49675
478	0.755037	0.950888	0.693013	1.30472
479	0.313896	0.931181	0.810528	1.06979
480	8.63e-09	1.55332	1.337	1.80463
480.1	0.032393	1.30725	1.02274	1.67091
480.11	0.929524	1.01606	0.713736	1.44646
480.12	0.865294	0.940841	0.465079	1.90329
480.13	0.263096	1.60622	0.70043	3.68336
480.2	3.24e-07	2.05131	1.55713	2.70233
480.3	0.171909	1.44908	0.851078	2.46728
480.5	0.69972	1.10311	0.66995	1.81634
481	0.192409	1.18556	0.917846	1.53136
483	0.508812	1.08042	0.858889	1.35909
495	0.585429	1.03946	0.904503	1.19456
495.1	0.168812	0.70085	0.422416	1.16281
495.11	0.118782	0.414679	0.137209	1.25327
495.2	0.175209	1.1755	0.93046	1.48506
496	0.900456	0.987624	0.812553	1.20042
496.1	0.957059	1.00893	0.729872	1.3947
496.2	0.36689	0.857975	0.615137	1.19668
496.21	0.334901	0.795616	0.499894	1.26628
496.3	0.931586	0.98677	0.728064	1.3374
497	0.195574	0.852418	0.669325	1.0856
498	0.994625	1.00155	0.637491	1.57353
500	0.432961	1.22574	0.736963	2.03868
500.1	0.071782	2.1872	0.933033	5.12717
501	0.161442	1.26228	0.911097	1.74882
502	0.014456	1.39726	1.0687	1.82685
503	2.86e-05	1.54618	1.26069	1.89631
504	0.019518	1.49618	1.06693	2.09812
504.1	0.037597	1.62834	1.02836	2.57837
505	0.099841	1.45592	0.930762	2.27737
506	0.584326	1.07157	0.836516	1.37266
507	9.96e-06	1.41489	1.21299	1.65039
508	2.27e-07	1.44338	1.25611	1.65858
509	1.17e-08	1.6478	1.38796	1.9563
509.1	1.73e-08	1.66779	1.39608	1.99238
509.2	0.025135	1.64241	1.06385	2.53559
509.3	0.033773	1.64145	1.03874	2.59386
509.8	0.008323	1.51349	1.11249	2.05905
510	0.324995	1.0939	0.914875	1.30795
510.2	0.073485	1.52508	0.96067	2.42109
512	0.764055	1.01702	0.910885	1.13553
512.1	0.509208	1.08962	0.844491	1.4059
512.2	0.483637	1.07331	0.880549	1.30827
512.3	0.488449	0.775802	0.378304	1.59097
512.7	0.011358	1.16798	1.03568	1.31719
512.8	0.766042	1.01812	0.90453	1.14598
512.9	0.009468	1.18244	1.04184	1.34201
513	0.000547	1.43782	1.17026	1.76655
513.3	0.031749	1.42857	1.03164	1.9782
513.31	0.778627	1.06609	0.682359	1.66561
513.32	0.026226	2.08188	1.09059	3.97419
513.4	0.264876	1.45575	0.752304	2.81698
513.8	0.015801	1.38878	1.06366	1.81329
514	2.85e-08	1.42032	1.2548	1.60767
514.1	0.400204	1.22841	0.760659	1.9838
514.2	0.659629	1.04292	0.865045	1.25736
516	0.693746	1.07683	0.744983	1.55648
516.1	0.874384	1.03279	0.692345	1.54062
519	0.714388	1.03165	0.873098	1.21899
519.2	0.234414	1.41789	0.79742	2.52114
519.8	0.912083	0.987759	0.793781	1.22914
519.9	0.288887	1.13913	0.895411	1.4492
521	1.12e-06	3.10095	1.96626	4.89044
521.1	6.57e-07	3.25131	2.04304	5.17418
522
522.5	0.539153	1.18901	0.684263	2.06607
523	0.005514	1.65056	1.15861	2.3514
523.1	0.001127	2.33813	1.40241	3.89821
523.3	0.01746	1.87051	1.1161	3.13484
523.31	0.007518	2.03692	1.20898	3.43185
525	0.001637	1.89165	1.27218	2.81276
525.1	0.309665	1.61255	0.64146	4.05377
526	0.224588	1.17435	0.906048	1.5221
526.4	0.217723	1.23056	0.884772	1.71148
526.41	0.450319	1.17748	0.77043	1.79958
526.42	0.226149	1.37222	0.822028	2.29065
526.5	0.331868	1.7632	0.560806	5.54359
526.9	0.164394	1.87357	0.773242	4.53967
527	0.893308	1.01961	0.767649	1.35428
527.2
527.7	0.767766	1.05456	0.741219	1.50036
527.8	0.5173	0.822042	0.454241	1.48765
528	0.83921	0.977979	0.788709	1.21267
528.1	0.933406	1.01385	0.734229	1.39997
528.11	0.161823	1.41616	0.869765	2.30582
528.12	0.375797	0.776056	0.442822	1.36006
528.3	0.178819	1.90899	0.743752	4.89983
528.5	0.586291	0.884029	0.567112	1.37805
528.6
528.7
529	0.293463	1.23406	0.833554	1.82701
529.1	0.30354	1.53198	0.679756	3.45264
529.6	0.90855	0.95762	0.457396	2.00491
53	0.998313	0.999711	0.764597	1.30712
530	0.004982	1.17462	1.04981	1.31425
530.1	0.059653	1.11479	0.995589	1.24825
530.11	0.066267	1.11244	0.992869	1.24642
530.12	0.42818	1.17959	0.783953	1.77488
530.13	0.723665	1.09242	0.669245	1.78316
530.14	0.738571	1.04272	0.815607	1.33307
530.15	0.002729	0.29015	0.129168	0.651766
530.2	1.54e-05	1.67784	1.3269	2.12158
530.3	0.288889	0.795236	0.520726	1.21446
530.5	0.750338	1.06339	0.72823	1.55282
530.6	0.504343	1.47496	0.471326	4.61573
530.9	0.146118	0.778634	0.555637	1.09113
53.1	0.785767	1.07641	0.632978	1.8305
531	0.501604	1.08091	0.861455	1.35627
531.1	0.06999	1.70522	0.957348	3.03733
531.2	0.957911	0.991274	0.715865	1.37264
531.3	0.621016	1.16107	0.642311	2.0988
531.4	0.71733	1.05624	0.785443	1.4204
531.5	0.822603	0.886326	0.308638	2.54529
532	0.058068	1.17109	0.994616	1.37888
535	0.156261	1.12565	0.955743	1.32577
535.1	0.080748	0.695263	0.462371	1.04546
535.2	0.220224	1.13904	0.925012	1.40259
535.6	0.563742	1.16036	0.700323	1.92257
535.8	0.526015	0.897237	0.641722	1.25449
535.9	0.249471	1.1491	0.907057	1.45574
536	0.727097	1.03442	0.855378	1.25094
536.3	0.089315	1.38519	0.951189	2.0172
536.7	0.614387	0.868958	0.503145	1.50074
536.8	0.931069	0.990546	0.798734	1.22842
537	0.021612	1.22233	1.02991	1.4507
537.1	0.001121	3.17451	1.58456	6.3598
539	0.016084	1.41999	1.06729	1.88925
54	0.004219	0.731497	0.590474	0.906201
540	0.085132	1.44191	0.950605	2.18714
540.1	0.182776	1.35418	0.866879	2.11542
540.11	0.638946	0.859966	0.457907	1.61505
550	0.043527	1.16363	1.00441	1.34809
550.1	0.926494	0.98637	0.736923	1.32026
550.2	0.564639	1.05691	0.875459	1.27598
550.3	0.982689	1.01389	0.291594	3.52537
550.4	0.05274	1.35315	0.996428	1.83757
550.5	0.264545	1.1657	0.890462	1.52601
550.6	0.304478	1.26846	0.805666	1.99711
555	0.002216	0.622374	0.459331	0.84329
555.1	0.012042	0.559575	0.355666	0.880388
555.2	0.102906	0.747604	0.527056	1.06044
555.21	0.426222	0.835081	0.535703	1.30177
556	0.443922	0.864323	0.595061	1.25542
556.1	0.281153	0.802096	0.537096	1.19784
556.11	0.363404	0.718668	0.352487	1.46526
557	0.024415	0.638269	0.431702	0.943677
557.1	0.317841	0.754519	0.434155	1.31128
558	0.726233	0.967298	0.803032	1.16517
559	0.130893	1.55076	0.87764	2.74012
560	0.000789	1.44054	1.16402	1.78274
560.1	8.55e-05	1.83552	1.35571	2.48514
560.2	0.74398	1.07107	0.709364	1.61721
560.3	0.600132	1.28936	0.498535	3.33468
560.4	0.079556	1.32505	0.967364	1.815
561	0.017457	1.15064	1.02492	1.29179
561.1	0.010663	1.19018	1.0413	1.36035
561.2	0.104278	1.13434	0.974302	1.32066
562	0.155649	1.12404	0.956494	1.32094
562.1	0.554184	1.05113	0.891032	1.24
562.2	0.000493	1.73504	1.27261	2.36549
563	0.046994	1.14603	1.00181	1.311
564	0.385408	1.06171	0.927434	1.21542
564.1	0.002389	0.702746	0.559669	0.882399
564.8	0.002298	1.47106	1.1478	1.88537
564.9	0.004317	1.28342	1.0813	1.52331
565	0.252494	0.898091	0.747083	1.07962
565.1	0.052672	0.743807	0.551362	1.00342
567	0.000124	1.83205	1.34492	2.4956
568	8.75e-06	1.66973	1.33197	2.09314
568.1	0.000978	1.54318	1.19233	1.99726
569	0.004162	1.25089	1.07331	1.45785
569.1	0.050137	1.55315	0.999737	2.41292
569.2	0.000343	1.77772	1.29745	2.43578
571	2.67e-15	1.7475	1.52165	2.00686
571.5	4.38e-15	1.75066	1.52206	2.01361
571.51	2.2e-15	2.78399	2.16152	3.58571
571.6	0.000107	3.28966	1.80089	6.00919
571.8	4.14e-11	2.42393	1.86343	3.15303
571.81	5.03e-13	2.89921	2.17204	3.86983
572	3.66e-09	1.9041	1.53731	2.3584
573	5.29e-07	1.50319	1.28186	1.76274
573.1	0.000142	2.91643	1.6801	5.06255
573.2	5.86e-13	3.51112	2.49484	4.94138
573.3	0.074538	1.22607	0.980011	1.53391
573.4	1.65e-07	3.00632	1.99091	4.53961
573.5	0.001188	1.6133	1.20816	2.15429
573.6	0.002148	1.36937	1.1203	1.67382
573.7	1.11e-08	1.87282	1.51008	2.3227
573.9	4.71e-05	1.4417	1.2088	1.71947
574	9.73e-06	1.56079	1.28136	1.90116
574.1	0.000189	1.48871	1.20801	1.83463
574.11	0.15901	1.55933	0.840315	2.89359
574.12	0.110968	1.44241	0.9193	2.26319
574.2	0.002835	1.79448	1.22237	2.63435
574.3	0.144097	1.35125	0.902226	2.02373
575	0.008259	1.30849	1.07182	1.59742
575.1	0.002667	2.23042	1.32148	3.76454
575.2	0.000864	1.88325	1.2977	2.73299
575.6	0.188799	0.738739	0.470277	1.16046
575.7	0.241097	1.21267	0.878471	1.67401
575.8	0.000883	1.69584	1.24219	2.31518
575.9	0.015255	1.68117	1.10499	2.55777
577	0.051509	1.26141	0.998481	1.59357
577.1	0.26205	1.23673	0.85314	1.7928
577.2	0.985613	1.00517	0.574116	1.75985
577.3	0.111663	1.37601	0.928597	2.03898
578	0.001266	1.30395	1.10963	1.53229
578.1	0.010376	1.78309	1.14578	2.77488
578.2	0.000261	1.51619	1.21262	1.89577
578.8	0.626932	1.05235	0.856655	1.29274
578.9	0.002075	1.53865	1.16958	2.0242
579	2.45e-05	1.47049	1.22935	1.75893
579.2	9.34e-06	1.77892	1.37888	2.29502
579.8	0.38648	0.897693	0.703149	1.14606
580	7.44e-06	1.63924	1.32054	2.03485
580.1	0.000101	2.81305	1.6701	4.7382
580.12	0.001869	3.0366	1.50805	6.11449
580.2	0.001261	1.89367	1.28459	2.79155
580.3	9.84e-05	1.60356	1.26436	2.03376
580.31	0.000401	1.69392	1.26513	2.26803
580.32	0.028987	1.40367	1.03535	1.90303
580.4	0.00567	1.92072	1.20956	3.05003
585	2.94e-13	1.68131	1.46232	1.93311
585.1	9.58e-11	1.68833	1.44076	1.97845
585.2	0.006982	1.61425	1.13992	2.28596
585.3	1.01e-10	1.68012	1.43558	1.96631
585.31	3.1e-10	2.07891	1.65522	2.61104
585.32	1.2e-14	2.5795	2.02768	3.28148
585.33	0.000104	1.46634	1.20857	1.77909
585.34	0.007628	1.51418	1.1164	2.05369
585.4	0.001045	1.4668	1.16655	1.84434
586	0.0003	1.31759	1.13461	1.53006
586.1	0.016893	2.20006	1.15213	4.20114
586.12	0.016226	2.55423	1.18904	5.48689
586.2	0.688734	1.0507	0.82488	1.33833
586.3	0.002341	3.37247	1.54142	7.37865
586.4	0.710726	1.05809	0.785109	1.42599
587	6.51e-10	2.56504	1.9024	3.4585
588	1.87e-06	1.87903	1.44978	2.43537
588.2	4.14e-06	1.86782	1.43162	2.43693
589	0.002353	1.79285	1.23073	2.61172
590	0.009626	1.45658	1.09568	1.93635
591	1.06e-05	1.36551	1.18871	1.56861
592	0.027876	1.21434	1.02134	1.44381
592.1	0.017682	1.23856	1.03788	1.47805
592.11	0.007266	1.30281	1.074	1.58037
592.12	0.332995	0.59754	0.210674	1.69482
592.13	0.091695	0.485939	0.210062	1.12413
592.2	0.761867	1.09486	0.609246	1.96754
593	0.000888	1.35223	1.13181	1.61557
593.1	0.209221	1.23198	0.889581	1.70617
593.2	0.144274	1.19081	0.94196	1.50541
594	0.352374	1.09454	0.904797	1.32407
594.1	0.534368	1.06651	0.870479	1.30668
594.2	0.553833	0.819867	0.424798	1.58236
594.3	0.490289	0.837189	0.505306	1.38705
594.8	0.403737	1.2844	0.713745	2.31129
595	0.052837	1.31773	0.996626	1.7423
596	0.280522	1.12559	0.907951	1.3954
596.1	0.271916	0.691466	0.358037	1.3354
596.5	0.314049	1.14142	0.882291	1.47665
597	0.477094	1.1797	0.748027	1.86049
597.1	0.755411	1.11871	0.55233	2.26588
597.2	0.006372	1.91238	1.20026	3.04701
597.8	0.355271	1.62318	0.581221	4.53308
598	0.964661	1.0051	0.802521	1.25882
598.4
598.9	0.952529	1.00693	0.802036	1.26418
599	0.083579	1.10994	0.986251	1.24913
599.1	0.651263	0.924564	0.658015	1.29909
599.2	0.559132	1.06175	0.868386	1.29816
599.3	0.125817	1.12741	0.966939	1.31452
599.4	0.254788	1.12713	0.917324	1.38492
599.5	0.084521	1.15296	0.980802	1.35535
599.6	5.19e-05	2.37392	1.56178	3.6084
599.8	0.523234	0.921543	0.717083	1.1843
599.9	0.431928	1.09686	0.871001	1.38128
600	0.474268	1.08742	0.864368	1.36804
601	0.503122	0.886205	0.622242	1.26214
601.1	0.015342	0.554673	0.344422	0.893271
601.11
601.12	0.132289	0.58666	0.292943	1.17487
601.3	0.739427	1.12405	0.564321	2.23895
601.4	0.007219	2.617	1.29718	5.27971
602	0.629429	0.839199	0.411734	1.71046
603	0.747542	1.0754	0.69077	1.6742
603.1	0.227639	1.3829	0.816713	2.34159
603.2	0.598178	0.82788	0.410103	1.67125
604	0.282541	1.27012	0.821194	1.96448
604.3	0.66218	1.23485	0.479329	3.18122
605	0.989619	0.998473	0.793211	1.25685
608	0.133109	1.24188	0.936076	1.64759
609	0.074434	0.522757	0.256332	1.0661
609.1	0.673383	0.810262	0.30461	2.15529
609.2	0.027096	0.35988	0.145397	0.890759
610	5.58e-06	0.553633	0.428953	0.714552
610.1	0.000142	0.570604	0.427382	0.761821
610.2	0.10455	0.54913	0.26628	1.13243
610.3	0.034894	0.518208	0.281357	0.954446
610.4	3.5e-05	0.348006	0.211096	0.57371
610.8	0.038378	0.612974	0.385709	0.974146
611	0.022824	0.823966	0.69744	0.973446
611.1	0.193204	0.882228	0.730479	1.0655
611.11	0.018136	0.548027	0.332766	0.902537
611.3	0.035545	0.794459	0.64106	0.984563
612	0.986534	1.00342	0.674737	1.49222
612.2	0.864742	1.0411	0.654945	1.65495
613	0.083042	0.841535	0.692383	1.02282
613.1	0.03128	0.561431	0.331989	0.949446
613.5	0.847773	0.975911	0.760832	1.25179
613.7	0.278166	0.764187	0.470005	1.2425
613.8	0.063735	0.749199	0.552115	1.01663
613.9	0.458037	0.777985	0.400875	1.50985
614	0.09503	0.849022	0.700597	1.02889
614.1
614.3	0.061877	1.8594	0.969646	3.56562
614.33
614.5	0.031243	0.801211	0.654882	0.980237
614.51	0.002547	0.590355	0.419231	0.831329
614.52	0.190492	0.857556	0.681312	1.07939
614.53	0.645432	1.26096	0.469622	3.38572
614.54	0.144775	1.81996	0.813809	4.07008
615	0.571698	0.907855	0.649412	1.26915
617	0.640634	1.04952	0.856754	1.28566
618	0.712887	0.941268	0.681873	1.29934
618.1	0.722404	0.934823	0.644524	1.35588
618.2	0.179456	1.4499	0.842913	2.49399
618.5	0.967525	1.01981	0.396598	2.62235
619	0.140009	0.892503	0.767386	1.03802
619.1	0.417404	1.1495	0.820847	1.60975
619.2	0.10286	0.7357	0.508779	1.06383
619.3	0.00335	0.633396	0.466848	0.85936
619.4	0.327079	1.09979	0.909271	1.33023
619.5	0.2496	0.797278	0.542144	1.17248
620	0.602322	1.18339	0.628141	2.22947
620.1	0.965896	1.01615	0.487581	2.11771
621	0.891184	1.05985	0.460855	2.4374
622	0.092885	0.760871	0.553189	1.04652
622.1
622.2	0.461114	0.803036	0.448119	1.43905
623	0.416819	0.853598	0.582515	1.25083
624	0.935081	1.01125	0.772664	1.3235
624.1	0.946847	0.960652	0.295141	3.12682
624.9	0.407633	1.13187	0.844232	1.51752
625	0.500795	0.935982	0.772004	1.13479
625.1	0.087502	0.72477	0.501008	1.04847
626	0.717808	0.969692	0.820623	1.14584
626.1	0.375445	0.920783	0.767178	1.10514
626.11	0.069126	0.757156	0.560929	1.02203
626.12	0.587772	1.07651	0.82462	1.40533
626.13	0.116299	0.835202	0.667097	1.04567
626.14	0.065531	0.730694	0.523256	1.02037
626.15	0.892874	1.05181	0.504275	2.19385
626.2	0.027369	0.665668	0.463706	0.955593
626.4	0.062448	0.540239	0.282663	1.03253
626.8	2.14e-07	0.334028	0.220708	0.505531
627	0.058576	0.85517	0.727178	1.00569
627.1	0.808782	1.047	0.721771	1.51877
627.2	0.001896	0.75157	0.627631	0.899983
627.22	0.058274	0.793262	0.62418	1.00815
627.3	0.089311	0.779228	0.584375	1.03905
627.4
627.5	0.07647	0.600977	0.342133	1.05565
628	0.111649	0.812962	0.629901	1.04922
634	0.028486	0.692099	0.49792	0.962005
634.1	0.090374	0.610202	0.344494	1.08085
635	0.000263	0.48615	0.33003	0.716123
635.2	0.007353	0.540133	0.344271	0.847425
635.3	0.001091	0.363599	0.198128	0.667268
636	0.046998	0.701025	0.493757	0.995297
636.1	0.32743	0.622841	0.241461	1.6066
636.3
638	0.000158	0.550652	0.404086	0.750379
642	0.208674	0.764829	0.503554	1.16167
642.1	0.420389	0.782366	0.430657	1.42131
643	0.000668	0.423372	0.25804	0.694638
643.1	0.455641	0.734068	0.325841	1.65374
644	0.029934	0.613819	0.395077	0.953672
645	0.033895	0.597836	0.37167	0.961627
646	0.003139	0.644974	0.482133	0.862816
647	0.232643	0.741496	0.453748	1.21172
647.1	0.200324	0.667715	0.359859	1.23894
649	1.65e-05	0.54642	0.41506	0.719352
649.1	0.420322	0.838815	0.547032	1.28623
650	0.002938	0.586684	0.412843	0.833726
651	0.001215	0.386601	0.217379	0.687554
653	0.000303	0.494866	0.337875	0.724799
654	2.93e-06	0.48505	0.358165	0.656886
654.1	0.000762	0.418463	0.251983	0.694933
654.2	6.06e-05	0.099944	0.032428	0.308023
655	1.25e-06	0.488508	0.365651	0.652645
655.1	0.009127	0.593894	0.40142	0.878657
656	0.095974	0.746343	0.528859	1.05326
661	0.003644	0.525988	0.341098	0.811095
665	0.000172	0.525715	0.37589	0.735258
669	2.51e-05	0.38746	0.249282	0.60223
671	0.374984	0.797031	0.48285	1.31564
674	0.938739	0.973811	0.494942	1.916
676	0.009169	0.415278	0.214417	0.804301
681	0.192495	1.11543	0.946437	1.31461
681.1	0.213474	1.22127	0.891341	1.67333
681.2	0.454908	1.19533	0.748596	1.90865
681.3	0.469387	0.863116	0.579263	1.28607
681.5	0.312	1.1563	0.872579	1.53226
681.6	0.372383	1.28575	0.740139	2.23359
681.7	0.202482	1.23772	0.891632	1.71815
686	0.866789	1.01805	0.826001	1.25476
686.1	0.830913	0.945137	0.563072	1.58645
686.2	0.037502	0.596764	0.366918	0.97059
686.3	0.024019	0.38748	0.170083	0.88275
686.4
686.5
687	0.277327	1.09213	0.931579	1.28035
687.1	0.369016	0.937931	0.815553	1.07867
687.2	0.073456	1.17957	0.98444	1.41339
687.3	0.023396	0.56842	0.348785	0.926364
687.4	0.350947	1.07291	0.925428	1.24389
689	0.00087	0.779834	0.673639	0.902771
690	0.003596	0.695217	0.544306	0.887969
690.1	0.003892	0.697075	0.5456	0.890603
691	0.02776	0.627935	0.414889	0.950379
694	2.17e-06	0.677608	0.576833	0.795989
694.1	0.016134	2.2957	1.16652	4.51793
694.2	8.05e-07	0.661544	0.561412	0.779536
695	0.518929	0.942177	0.786193	1.12911
695.2	0.317391	0.51754	0.142296	1.88233
695.3	0.069079	0.757053	0.560799	1.02199
695.4	7.71e-05	1.97528	1.40949	2.76818
695.41	0.001094	2.78731	1.50643	5.15727
695.42	0.000118	1.96089	1.3918	2.76269
695.7	0.231298	0.77525	0.510996	1.17616
695.8	0.070156	0.728767	0.517449	1.02639
695.9	0.258684	0.71391	0.397815	1.28117
696	0.278895	0.855766	0.645524	1.13448
696.3	0.46516	1.35891	0.596726	3.09461
696.4	0.194583	0.81945	0.606536	1.10711
696.41	0.150289	0.794453	0.580647	1.08699
696.42	0.745476	1.09573	0.630927	1.90295
697	0.459596	0.719134	0.300128	1.72311
698	0.98195	1.00206	0.838592	1.19739
70	6.9e-06	1.8744	1.42538	2.46488
700	0.508763	0.869058	0.573132	1.31778
70.1	0.825535	0.890354	0.31703	2.50049
701	0.012473	0.829028	0.715632	0.960392
701.1	0.528669	0.910292	0.679513	1.21945
701.2	1.04e-05	0.581319	0.456748	0.739867
701.3	0.443457	0.796568	0.445249	1.42509
701.4	0.528664	0.889388	0.617622	1.28074
701.5	0.384449	0.789636	0.46374	1.34456
701.6	0.276716	1.41431	0.757319	2.64127
70.2	0.236492	1.33617	0.826948	2.15896
702	2.87e-16	0.513195	0.437373	0.602161
702.1	1.51e-18	0.316028	0.244436	0.408588
702.2	7.54e-15	0.51636	0.437112	0.609975
70.3	4.79e-07	2.38792	1.70158	3.3511
703	0.47866	1.09173	0.856381	1.39176
703.1	0.069561	1.32611	0.97767	1.79872
70.4
704	0.005742	0.786788	0.663684	0.932726
704.1	0.318715	0.891805	0.712061	1.11692
704.11	0.107575	0.519247	0.233725	1.15357
704.12	0.958141	0.984063	0.540112	1.79293
704.2	0.73789	1.09565	0.641698	1.87073
704.8	0.022335	0.761186	0.602314	0.961965
705	0.93273	1.0187	0.662477	1.56648
705.1
705.3	0.061487	1.94579	0.968474	3.90935
705.8	0.022128	0.706827	0.525097	0.951451
706	5.62e-05	0.737615	0.636098	0.855333
706.1	0.000384	0.683662	0.554217	0.843342
706.2	0.001892	0.70473	0.565122	0.878827
706.8	0.412806	0.897947	0.694015	1.1618
707	0.469026	1.09933	0.850747	1.42054
707.1	0.056254	1.52133	0.988874	2.34049
707.2	0.354309	1.18905	0.824284	1.71524
707.3	0.210391	0.790443	0.547083	1.14206
70.9	0.000679	1.72286	1.25887	2.35785
709	0.280169	1.15107	0.891683	1.4859
709.2	0.326282	1.19621	0.836474	1.71067
709.3	0.656435	1.13902	0.641872	2.02124
709.5	0.053874	2.15118	0.98732	4.68699
709.6	0.066339	1.70604	0.964614	3.01734
709.7	0.938324	0.98495	0.6708	1.44622
71	0.12587	1.49824	0.89278	2.51431
710	0.079203	1.4449	0.958002	2.17925
710.1
710.11	0.275925	1.41594	0.757401	2.64706
710.12	0.158907	1.54147	0.844241	2.81453
710.19	0.042411	1.61182	1.01648	2.55585
71.1	0.084768	1.58577	0.938748	2.67874
711	0.485857	1.21431	0.703337	2.09652
711.1	0.238875	1.52397	0.755942	3.0723
713	0.731343	1.15619	0.504924	2.64747
714	0.418341	1.10278	0.870146	1.3976
714.1	0.336102	1.15027	0.864794	1.52999
714.2	0.407764	1.4494	0.601955	3.48988
715	0.032095	0.739088	0.560557	0.974479
715.1	0.016761	0.668278	0.480313	0.929801
715.2	0.981528	0.99167	0.488471	2.01324
715.3	0.798431	0.860996	0.272993	2.71551
716	0.547244	1.04731	0.900947	1.21746
716.1	0.5239	1.20623	0.677668	2.14705
716.9	0.58649	1.0434	0.895293	1.21601
717
720	0.269787	0.892565	0.729412	1.09221
720.1	0.075883	0.788228	0.606095	1.02509
721	0.397694	0.93709	0.806096	1.08937
721.1	0.426262	0.939831	0.806599	1.09507
721.2	0.0413	0.597947	0.364871	0.979907
721.8	0.922188	0.97871	0.635514	1.50724
722	0.042164	0.863948	0.75028	0.994836
722.1	0.024114	0.795692	0.652361	0.970515
722.6	0.0363	0.850019	0.730063	0.989684
722.7
722.8	0.407952	1.2339	0.750035	2.02991
722.9	0.909086	0.981292	0.709623	1.35697
723	0.107799	1.28328	0.9469	1.73915
723.1	0.183014	1.41935	0.847657	2.37661
724	0.245322	0.88482	0.719778	1.08771
724.1	0.389651	0.89452	0.693895	1.15315
724.2	0.432711	0.899965	0.69163	1.17106
724.8	0.364665	0.841425	0.579285	1.22219
724.9	0.552423	0.887112	0.597539	1.31701
726	0.04142	0.869866	0.760783	0.994591
726.1	0.046228	0.846864	0.719175	0.997223
726.2	0.226329	0.800059	0.557419	1.14832
726.3	0.257473	0.834483	0.610104	1.14138
726.4	0.177072	1.25256	0.903219	1.73703
727	0.009761	0.821679	0.70796	0.953666
727.1	0.394126	0.923666	0.769484	1.10874
727.2	0.290659	0.683581	0.337562	1.38429
727.4	0.003604	0.612703	0.440557	0.852114
727.5	0.569697	0.881384	0.570317	1.36212
727.6	0.255087	1.30289	0.826068	2.05496
727.7	0.517438	0.731185	0.283345	1.88686
728	0.030277	0.524722	0.292787	0.940386
728.2	0.493245	0.759714	0.346128	1.66749
728.7	0.203304	0.860834	0.68337	1.08438
728.71	0.006735	0.437888	0.240965	0.79574
729	0.259216	1.09067	0.938024	1.26815
729.3	0.013194	0.265827	0.093235	0.757912
731	0.88223	1.02866	0.70784	1.49488
732
733	0.2694	0.912474	0.775582	1.07353
733.2	0.577915	0.76856	0.304083	1.94251
733.4	0.389292	1.26613	0.739899	2.16663
733.6	0.798612	1.05343	0.706247	1.57128
733.8	0.823967	1.06716	0.601861	1.89219
733.9	0.597622	1.12749	0.72211	1.76044
735	0.93036	0.991686	0.822346	1.1959
735.1	0.566724	0.886224	0.586242	1.33971
735.2	0.3761	0.853931	0.601959	1.21138
735.21	0.690798	1.08802	0.717984	1.64876
735.23	0.012296	0.29814	0.115599	0.768928
735.3	0.803189	0.961197	0.704115	1.31214
736	0.698719	0.923472	0.61707	1.38201
736.2	0.851467	0.916351	0.367246	2.28648
736.4	0.941524	0.96011	0.323564	2.84893
736.6	0.559936	0.794539	0.366675	1.72167
737	0.140779	0.816298	0.623085	1.06943
737.1	0.317246	0.723467	0.383638	1.36432
737.3	0.147211	0.806612	0.603192	1.07863
738	0.260485	0.866473	0.675051	1.11218
738.4	0.134791	0.791256	0.582172	1.07543
739	0.301901	0.726376	0.395889	1.33275
740	0.066023	1.13192	0.99183	1.2918
740.1	0.202753	1.09642	0.951616	1.26327
740.11	0.134159	1.1149	0.967006	1.28541
740.12	0.393746	1.18372	0.803362	1.74416
740.2	0.607632	1.07889	0.807422	1.44162
740.3	0.861321	1.0471	0.624817	1.75477
740.9	0.582648	1.04096	0.902095	1.2012
741	0.912822	1.00825	0.870281	1.1681
741.2	0.029068	0.699402	0.507329	0.964193
741.3	0.032049	0.580206	0.352726	0.954392
741.4	0.085525	1.16481	0.97889	1.38605
742	0.014487	0.694201	0.518101	0.930158
742.2
742.8	0.929865	0.978423	0.601959	1.59033
742.9	0.045269	0.703436	0.498503	0.992617
743	0.095951	0.87913	0.755418	1.0231
743.1	0.799499	0.973884	0.794007	1.19451
743.11	0.730097	0.96404	0.782958	1.187
743.12	0.232126	0.829994	0.611415	1.12671
743.13	0.84663	0.963687	0.662455	1.40189
743.2	0.197536	0.781683	0.53744	1.13692
743.21	0.229635	0.653483	0.326425	1.30824
743.22
743.4	0.314058	0.716926	0.375065	1.37038
743.9	0.042763	0.843285	0.715093	0.994458
745	0.297738	0.942971	0.844303	1.05317
747	0.412535	1.09502	0.881315	1.36055
747.1	0.333916	1.12769	0.883743	1.43898
747.11	0.084489	1.31727	0.963198	1.8015
747.12	0.860019	1.03709	0.69191	1.55446
747.13	0.084102	1.5281	0.944503	2.4723
747.2	0.27484	1.28321	0.820197	2.00759
748	0.332748	1.59255	0.621091	4.08349
749	0.208759	1.45065	0.812166	2.59108
750	0.392901	1.14725	0.837144	1.57222
750.1	0.78734	1.05906	0.697994	1.60691
750.11	0.890096	1.05998	0.463965	2.42164
750.13	0.652525	1.14798	0.629563	2.09329
750.14
750.2	0.302028	1.28284	0.799378	2.05868
750.21	0.610679	0.835302	0.417786	1.67006
750.22	0.025346	2.02141	1.0908	3.74598
751	0.803142	1.03599	0.784551	1.36801
751.1	0.705429	0.878664	0.449305	1.71832
751.11	0.300879	0.620639	0.251403	1.53217
751.2	0.49364	1.11158	0.821113	1.5048
751.21	0.570141	0.904405	0.639359	1.27932
751.22
752	0.930384	0.97877	0.604785	1.58402
752.1	0.387124	1.44987	0.624765	3.36465
752.2
753	0.820211	0.904353	0.380018	2.15215
754	0.013409	0.550526	0.343011	0.883582
754.2	0.001525	0.400019	0.227009	0.704887
755	0.839097	0.95242	0.59493	1.52472
755.1	0.549547	1.20456	0.654793	2.21592
755.6	0.332518	0.672352	0.301233	1.50069
756	0.037283	0.609455	0.38243	0.97125
756.2	0.067278	0.481697	0.220285	1.05333
756.21	0.125317	0.512294	0.217818	1.20488
756.3	0.081612	0.424415	0.161759	1.11356
757	0.799134	0.885307	0.346419	2.26249
758	0.480887	0.830233	0.494913	1.39274
758.1	0.944344	0.980366	0.561839	1.71067
759	0.423234	0.833447	0.533621	1.30174
760	0.276358	0.937948	0.835766	1.05262
761	0.75342	0.977857	0.850356	1.12448
763	0.442097	0.930588	0.774629	1.11795
764	0.755991	1.02852	0.861365	1.22811
765	0.292148	1.13029	0.899964	1.41957
766	0.41214	0.905914	0.715374	1.1472
767	0.557178	1.36776	0.480739	3.89145
770	0.749323	1.02401	0.885338	1.18439
771	0.143792	1.16747	0.948603	1.43683
771.1	0.313092	1.08206	0.92833	1.26125
771.2	0.457802	1.1165	0.83469	1.49344
772	0.052164	0.758745	0.574208	1.00259
772.1	0.438497	0.810517	0.47637	1.37905
772.2	0.983704	0.997477	0.782791	1.27104
772.3	0.642248	1.0625	0.822701	1.37221
772.4	0.833949	0.912093	0.385866	2.15597
772.6	0.006789	1.92549	1.19819	3.09427
773	0.030687	0.881893	0.786886	0.98837
78	0.087909	0.842537	0.692035	1.02577
780	0.860894	1.03486	0.705407	1.51818
781	0.090061	1.16545	0.976358	1.39116
781.1	0.831266	1.10187	0.451456	2.68932
781.2	0.266684	1.35153	0.794283	2.29972
782.3	0.103969	1.13742	0.973892	1.3284
782.6	0.939985	0.987794	0.717495	1.35992
783	4.8e-07	1.44225	1.25061	1.66325
783.1	0.972223	0.989521	0.546897	1.79038
785	0.001606	1.1918	1.06871	1.32907
788	0.971375	0.996376	0.817175	1.21487
789	0.000635	1.23188	1.09297	1.38845
789.1	0.996137	1.00099	0.670225	1.495
79	3.43e-05	1.28458	1.14105	1.44617
790	0.947651	1.00634	0.833209	1.21546
790.1	0.358231	1.20697	0.808002	1.80294
790.6	0.444478	1.05037	0.926056	1.19137
790.8	0.665142	0.902645	0.567656	1.43532
790.9
79.1	0.000693	0.668799	0.530107	0.843777
791	0.301754	1.25271	0.816838	1.92117
79.2	0.926315	1.0295	0.555993	1.90625
792	0.270476	0.868014	0.674824	1.11651
792.1	0.647418	0.933507	0.695115	1.25365
793	0.816853	0.940866	0.561686	1.57602
793.2	0.437709	0.896459	0.680214	1.18145
794	0.291657	1.48067	0.713889	3.07105
795	0.442496	0.859942	0.585099	1.26389
795.8	0.297697	1.32261	0.781425	2.23861
795.81	0.911386	1.05516	0.409851	2.71653
795.82	0.381171	1.52118	0.594908	3.88965
796	0.001121	0.58599	0.424885	0.808181
797	0.000421	1.59126	1.22917	2.06001
797.1	0.201135	1.28287	0.875618	1.87952
798	0.260497	0.935183	0.832152	1.05097
798.1	0.063767	0.775671	0.592976	1.01465
79.9	0.266396	1.15995	0.892895	1.50688
8	0.000161	1.43746	1.19057	1.73554
80	0.06481	1.43858	0.977915	2.11624
800	0.294739	1.15004	0.88541	1.49376
800.1	0.340928	0.770836	0.451151	1.31705
800.2	0.661434	0.831819	0.364854	1.89644
800.3	0.904022	0.969232	0.583209	1.61076
800.4	0.053117	0.433381	0.18572	1.0113
801	0.246246	1.17811	0.893014	1.55422
801.1	0.653003	0.892167	0.542527	1.46714
802	0.027457	0.418229	0.192706	0.907684
803	0.995226	0.999161	0.759044	1.31524
803.1	0.642814	1.12326	0.687293	1.83577
803.2	0.104304	0.700725	0.456227	1.07625
803.21	0.442904	0.655126	0.222408	1.92974
803.3	0.310493	0.707513	0.362526	1.38079
804	0.44462	0.86793	0.603615	1.24799
805	0.134633	0.75938	0.529483	1.08909
807	0.896253	0.96189	0.536397	1.7249
809	0.621415	0.96846	0.852792	1.09982
81	0.00106	1.74852	1.25141	2.44309
81.1	0.887307	0.945484	0.435451	2.05291
817	0.764553	1.06301	0.712661	1.58559
818	0.198255	1.76365	0.743049	4.18609
819	0.313619	0.825864	0.569233	1.19819
830	0.07849	1.22304	0.977324	1.53053
835	0.372034	0.883389	0.672855	1.1598
836	0.58835	1.33899	0.465235	3.85376
840	0.384537	0.93515	0.803988	1.08771
840.1
840.2	0.858332	1.03138	0.734626	1.44802
840.3	0.203603	0.781372	0.534175	1.14296
841	0	1.04077	1.04077	1.04077
842	0.167574	0.87506	0.723966	1.05769
8.5	0.001245	1.52466	1.18023	1.96961
850	0.639659	1.08422	0.77287	1.52099
851	1.8e-07	1.991	1.53727	2.57866
8.52	0.31004	1.2258	0.827379	1.81608
853	0.251289	1.4085	0.784538	2.52872
854	0.217853	1.22043	0.889019	1.67538
855
856	0.221475	1.88997	0.681196	5.24369
857	0.037482	1.58157	1.02691	2.43583
858	0.929779	1.02017	0.65432	1.59058
859	0.010254	1.50833	1.10209	2.0643
8.6
860	0.416966	0.812351	0.491819	1.34178
870	0.114397	1.19722	0.957464	1.49702
870.1	0.167422	0.549538	0.234892	1.28566
870.2	0.846598	0.905214	0.330062	2.4826
870.3	0.343765	1.24193	0.793046	1.94489
870.4	0.840824	1.14266	0.310969	4.19871
870.5	0.016078	2.12534	1.15034	3.92672
871	0.723	1.04175	0.830892	1.30611
871.1	0.102444	0.611217	0.338533	1.10354
871.2	0.56384	0.890451	0.600466	1.32048
871.3	0.027162	2.22358	1.09434	4.51809
871.4	0.682507	0.841726	0.368656	1.92185
872	0.216494	1.76037	0.717981	4.31612
875	0.669101	1.24247	0.459085	3.36263
876	0.159761	1.46582	0.860089	2.49816
90	0.9097	1.01958	0.729236	1.42553
90.2	0.922758	0.952192	0.353723	2.56322
907
910	0.195364	1.86498	0.72606	4.79047
911	0.112364	1.65122	0.889046	3.06681
912	0.371308	0.852046	0.599815	1.21034
913	0.724001	0.869174	0.399137	1.89274
915	0.332041	0.850452	0.613061	1.17977
916	0.54664	1.05803	0.880732	1.27102
930	0.31207	0.88651	0.70186	1.11974
931	0.040156	0.254048	0.068637	0.940309
938	7.83e-05	0.568447	0.42949	0.752363
938.1	0.113646	1.63223	0.88954	2.99501
938.2	6.62e-07	0.425331	0.303653	0.595767
939	7.02e-06	0.713721	0.616075	0.826843
939.1
941	0.006237	1.55998	1.1343	2.14541
942	0.283502	1.35847	0.77607	2.37793
946	0.927694	0.978667	0.614283	1.5592
947	0.786775	0.963751	0.737526	1.25937
949	0.000219	0.746386	0.639149	0.871614
952	0.363546	0.641682	0.246433	1.67087
958
960	0.964802	1.00354	0.857643	1.17426
960.2	0.533887	0.940145	0.774	1.14195
961	0.723618	1.07949	0.706477	1.64946
961.1	0.00136	0.65485	0.505397	0.848497
962	0.000238	1.71381	1.28583	2.28423
962.1	6.43e-05	1.85906	1.3716	2.51976
962.3	0.588665	0.742147	0.251824	2.18718
963	0.702565	0.954469	0.751424	1.21238
963.1	0.855296	0.977806	0.768235	1.24455
964	0.438266	1.31561	0.657516	2.63236
964.1	0.644725	1.21973	0.524317	2.83748
965	0.116684	1.22706	0.950267	1.58447
965.1	0.032055	1.24622	1.01905	1.52403
967	0.252732	1.28449	0.836382	1.97268
969	0.704679	0.84688	0.358567	2.0002
972	0.143271	1.6435	0.844982	3.19661
972.2	0.922435	0.948941	0.330423	2.72526
977	0.273239	1.0933	0.932049	1.28245
979	0.089404	1.17995	0.974855	1.42819
980	8.58e-05	1.74653	1.32229	2.30688
990	0.260483	0.88187	0.708452	1.09774
994	6.74e-10	1.71601	1.4456	2.037
994.1	0.027019	1.58336	1.05361	2.37948
994.2	3.76e-10	1.75257	1.47038	2.08892
994.21	0.014779	1.48983	1.08127	2.05277

## Sheet: EAA
phecode	pvalue	OR	CI (lower)	CI (upper)
10	0.069205	1.57854	0.96474	2.58286
1000	0.08642	0.535608	0.262356	1.09346
1001	0.208971	0.714459	0.422849	1.20717
1002	0.591079	1.07255	0.83072	1.38478
1004	0.004093	0.501327	0.312894	0.803242
1005	0.06139	0.860792	0.735681	1.00718
1007	0.223838	2.65784	0.550155	12.8402
1008	0.449228	1.38979	0.592505	3.25991
1009	0.008556	0.651567	0.473454	0.896685
1010	0.346472	0.908192	0.743207	1.1098
1011	0.513833	0.890113	0.627593	1.26244
1012	0.716181	1.24364	0.383883	4.02896
1013	0.561845	0.914552	0.676308	1.23672
1015	0.043251	0.73756	0.549041	0.990809
1019	0.047272	0.734374	0.541315	0.996288
110	0.116474	0.829026	0.655985	1.04771
1100	0.799201	0.927474	0.51924	1.65667
110.1	0.500279	0.917671	0.714809	1.1781
110.11	0.230493	0.819572	0.592027	1.13457
110.12	0.456208	1.20615	0.736683	1.97479
110.13	0.197698	0.745152	0.476277	1.16582
110.2	0.003753	0.46116	0.273229	0.778352
112	0.00011	0.559744	0.417106	0.751159
112.3	0.000181	0.205744	0.089925	0.470732
117	0.571029	0.859096	0.50799	1.45287
117.2	0.757784	1.24968	0.30311	5.15225
117.4	0.68216	0.819493	0.31606	2.12482
130
130.1	0.420103	0.479293	0.080195	2.86455
132	0.697226	0.82008	0.301926	2.22747
134	0.832602	1.12729	0.37113	3.42407
136	0.370305	0.909813	0.739864	1.1188
145	0.784834	0.912688	0.473683	1.75856
145.2	0.28961	0.612599	0.247332	1.5173
145.3	0.645153	1.34225	0.383499	4.69786
149	0.977601	1.00896	0.541219	1.88095
149.1
149.4	0.569017	0.612363	0.113237	3.31154
149.5	0.304484	1.54394	0.673897	3.53727
149.9	0.907163	0.919958	0.226373	3.73862
150	0.300582	0.555431	0.182443	1.69096
151	0.520258	1.26351	0.61934	2.57766
153	0.526041	1.13635	0.765445	1.68699
153.2
153.3	0.42586	1.2265	0.742038	2.02725
155	1.27e-08	3.34018	2.20467	5.06054
155.1	4.33e-09	3.68958	2.38619	5.70492
157	0.757573	0.902531	0.470608	1.73087
158	0.454615	1.2125	0.731704	2.00923
159	0.492324	0.848627	0.531174	1.3558
159.2	0.371497	1.75677	0.510524	6.04526
159.3	0.205641	2.24304	0.641999	7.83679
159.4	0.01341	0.352184	0.153999	0.805417
164	0.591033	1.4718	0.35943	6.02677
165	0.261505	1.28734	0.828361	2.00063
165.1	0.23317	1.32133	0.835747	2.08906
170	0.251804	0.769417	0.491434	1.20464
170.1	0.288091	0.719771	0.392392	1.32029
170.2
172	5.19e-06	0.41026	0.279667	0.601836
172.1	0.007789	0.310868	0.131475	0.735036
172.11	0.02983	0.372056	0.152474	0.907864
172.2	1.68e-05	0.405927	0.269244	0.611999
172.21	0.009951	0.415923	0.213456	0.810432
172.22	0.026507	0.464827	0.236256	0.914533
172.3	0.961744	1.02555	0.365804	2.87517
173	0.708752	1.05545	0.795178	1.4009
174	0.96554	1.00721	0.727127	1.39517
174.1	0.974205	0.994583	0.715566	1.3824
174.11	0.904286	1.02055	0.732516	1.42185
174.2	0.556238	1.67371	0.301058	9.30487
175	0.800067	0.949145	0.633742	1.42152
180	0.082057	1.49695	0.949999	2.35881
180.1	0.368753	0.638693	0.240275	1.69776
180.3	0.008735	1.92211	1.17943	3.13244
182	0.495668	0.775881	0.373911	1.60999
184	0.025827	0.543199	0.317605	0.929031
184.1	0.029643	0.527829	0.296758	0.938823
184.11	0.025199	0.495775	0.268205	0.916437
184.2	0.301428	0.55641	0.183019	1.69158
185	0.529398	0.866543	0.554524	1.35413
187	0.311881	0.575959	0.1977	1.67794
187.2	0.363115	0.544137	0.146598	2.01971
189	0.626445	0.887159	0.547795	1.43677
189.1	0.792497	1.0888	0.577656	2.05224
189.11	0.657914	1.15978	0.601769	2.23522
189.2	0.597309	0.826969	0.408662	1.67346
189.21	0.690241	0.858688	0.405916	1.8165
189.4
190	0.28606	0.461209	0.111276	1.91158
191
191.1
191.11	0.11133	0.614261	0.337153	1.11913
193	0.567638	0.8759	0.55605	1.37973
194	0.663186	0.77402	0.244401	2.45132
195	0.87895	0.983581	0.794846	1.21713
195.1	0.893095	0.984961	0.789657	1.22857
195.3	0.935267	0.971417	0.482479	1.95584
196	0.557278	0.949532	0.79873	1.1288
197	0.726278	1.0283	0.879556	1.2022
198	0.838605	0.974631	0.761116	1.24804
198.1	0.455341	0.887102	0.647714	1.21497
198.2	0.940277	0.983523	0.636836	1.51894
198.3
198.4	0.593622	1.13981	0.704823	1.84325
198.5	0.852065	0.938791	0.483357	1.82335
198.6	0.482836	1.19885	0.722402	1.98952
198.7	0.998227	1.00183	0.199007	5.04339
199	0.181326	1.1804	0.92558	1.50537
200	0.248164	0.802132	0.551736	1.16616
200.1	0.629763	1.2069	0.561839	2.59257
201	0.290703	0.484838	0.126583	1.85702
202
202.2	0.115283	0.672513	0.410461	1.10187
202.21	0.433284	0.65974	0.233117	1.86712
202.22
204	0.000395	0.388181	0.23	0.655152
204.1	0.016671	0.322842	0.127933	0.814702
204.11	0.206164	0.443741	0.125906	1.56391
204.12	0.024297	0.195195	0.047104	0.808871
204.2	0.003645	0.293186	0.128212	0.670437
204.21	0.044652	0.384406	0.151181	0.977425
204.4	0.080009	0.450374	0.184383	1.10008
208	0.012797	1.27101	1.05232	1.53513
209	0.440868	1.49974	0.535064	4.20365
210
211	0.074408	1.39656	0.96761	2.01567
212	0.811126	1.12851	0.418672	3.04185
213	0.924179	0.957686	0.393125	2.33301
214	0.845742	1.03858	0.709282	1.52076
214.1	0.623725	1.13206	0.689692	1.85815
215	0.067626	1.35383	0.97828	1.87356
216	0.699839	0.96436	0.801892	1.15975
216.1	0.039347	0.784593	0.622918	0.988228
217	0.914729	1.02101	0.697779	1.49398
217.1	0.932424	0.983102	0.663006	1.45774
218	0.068803	1.27045	0.98172	1.6441
218.1	0.071916	1.26734	0.979116	1.64041
220	0.946454	1.0311	0.421768	2.52076
223	0.258594	1.84102	0.638565	5.30779
224	0.019068	0.406937	0.191892	0.862976
224.1	0.288829	0.612364	0.247425	1.51557
225	0.965349	0.989873	0.625378	1.56681
225.1	0.880901	0.963955	0.596345	1.55818
226
227	0.836124	0.95357	0.607741	1.49619
227.1	0.264484	0.639728	0.291899	1.40203
227.2
227.3	0.405064	1.34188	0.671543	2.68137
228	0.62563	1.06942	0.816682	1.40037
228.1	0.198065	0.811593	0.59058	1.11532
229
240	0.505612	1.14547	0.767921	1.70865
241	0.110337	1.19901	0.959546	1.49823
241.1	0.111045	1.22886	0.953714	1.58337
241.2	0.134755	1.26144	0.930429	1.7102
242	0.389813	1.17251	0.815813	1.68516
242.1	0.855372	0.950981	0.553923	1.63265
242.3	0.911304	0.954232	0.418471	2.17592
244	5.1e-10	0.544721	0.449766	0.659724
244.1	0.764915	0.946543	0.660324	1.35682
244.2	2.17e-10	0.413225	0.314556	0.542844
244.4	5.16e-12	0.498648	0.409229	0.607607
244.5	0.824194	0.762341	0.069567	8.35398
245	0.001986	0.587454	0.419317	0.823009
245.2	0.001956	0.563621	0.392095	0.810182
245.21	0.000685	0.531115	0.368608	0.765266
246	0.05918	0.78103	0.604194	1.00962
246.2	0.65425	1.1895	0.556617	2.54197
246.7	0.020517	0.67896	0.489312	0.942112
249	0.165842	0.797419	0.578933	1.09836
250	0.939261	1.0068	0.845831	1.19839
250.1	0.119653	0.700261	0.44707	1.09684
250.11	0.884312	0.842705	0.084047	8.4495
250.12	0.274725	0.565695	0.20352	1.57238
250.13
250.14	0.002856	0.18589	0.06153	0.561591
250.2	0.960206	1.00452	0.84158	1.199
250.21
250.22	0.488768	0.903419	0.677646	1.20441
250.23	0.535897	0.884622	0.600043	1.30417
250.24	0.008399	0.649681	0.471428	0.895334
250.25	0.873743	0.971072	0.676093	1.39475
250.3	0.131996	0.812835	0.620723	1.06441
250.4	5.81e-05	1.35242	1.16734	1.56686
250.41	0.01615	1.35901	1.05846	1.74489
250.42	0.000336	1.31414	1.13185	1.5258
250.5	0.550174	0.719	0.243647	2.12176
250.6	0.001522	0.555419	0.38614	0.798908
250.7	0.834894	0.954626	0.616875	1.4773
251.1	0.035933	0.599746	0.371973	0.966992
252	0.680544	0.922023	0.626468	1.35702
252.1	0.389463	0.837052	0.558243	1.25511
252.2	0.144546	1.96259	0.793364	4.85497
253	0.189308	0.777032	0.533147	1.13248
253.1	0.275404	1.4516	0.743041	2.83582
253.2	0.01687	0.308567	0.117625	0.809471
253.3	0.757783	1.23145	0.327927	4.62444
253.4
253.7	0.021558	0.508643	0.285772	0.905328
255	0.807083	0.954864	0.659089	1.38337
255.1	0.55662	1.28633	0.55561	2.97806
255.11	0.541227	1.51723	0.398322	5.77922
255.12
255.2	0.129848	0.657764	0.382526	1.13105
255.21	0.129848	0.657764	0.382526	1.13105
255.3	0.915455	0.877698	0.078954	9.75702
256	0.001582	0.502317	0.327693	0.769996
256.4	0.002309	0.487876	0.307495	0.774069
257	0.010557	0.506248	0.300441	0.853036
257.1	0.010563	0.50627	0.300452	0.853079
258.1	0.489089	0.649624	0.191372	2.20519
259	0.010601	0.553871	0.352062	0.871359
260	0.020573	0.731087	0.560836	0.953019
260.1	0.528488	0.831187	0.467739	1.47705
260.2	0.198256	0.767629	0.513081	1.14846
260.22	0.520827	0.688509	0.220353	2.1513
260.3	0.135579	0.65706	0.378509	1.1406
260.6	0.645424	0.90974	0.608024	1.36117
261	0.00668	0.80367	0.686258	0.94117
261.2	0.000195	0.580011	0.435498	0.772477
261.4	0.042834	0.843617	0.715607	0.994527
262	0.000639	0.5186	0.355749	0.756001
263	0.946648	0.988573	0.706022	1.3842
264	0.215626	0.573394	0.237749	1.38289
264.2
264.9	0.248588	0.393682	0.0808	1.91814
269	0.386476	1.13227	0.854776	1.49985
270	0.245906	0.776997	0.507371	1.18991
270.1	0.37844	0.608455	0.201408	1.83814
270.11	0.250823	0.500417	0.15352	1.63117
270.2	0.352082	0.425435	0.070319	2.57391
270.21	0.409787	0.457852	0.071448	2.934
270.3	0.482257	0.84289	0.523268	1.35774
270.32	0.125536	0.55688	0.263324	1.17769
270.33	0.23035	0.5554	0.212462	1.45188
270.38	0.815112	0.931658	0.514722	1.68632
271	0.000597	1.32889	1.12976	1.56313
271.3	0.000687	1.32522	1.12637	1.55917
271.9
272	0.920771	0.991995	0.846699	1.16222
272.1	0.781889	0.977856	0.834503	1.14583
272.11	0.176361	1.13636	0.944144	1.36771
272.12	0.011914	1.58646	1.10716	2.27324
272.13	0.58958	1.05825	0.861487	1.29996
272.9
274	0.003458	1.61689	1.17164	2.23134
274.1	0.001957	1.70251	1.2157	2.38425
274.11	0.002253	1.92456	1.26443	2.92934
274.2	0.960065	1.02112	0.450545	2.31429
274.21	0.616309	1.23877	0.53613	2.86225
275	0.979305	1.00285	0.808847	1.24338
275.1	0.072398	2.15687	0.932497	4.98886
275.11	0.780108	1.24922	0.261933	5.95783
275.3	0.805833	1.04309	0.745119	1.46022
275.5	0.789209	1.03902	0.784802	1.37557
275.51	0.441444	1.16391	0.790812	1.71304
275.53	0.903272	0.978024	0.683455	1.39955
275.6	0.720716	1.07157	0.73356	1.56533
276	0.011605	0.802107	0.675872	0.95192
276.1	0.069787	0.843676	0.702069	1.01385
276.11
276.12	0.030308	0.762747	0.596969	0.974562
276.13	0.101545	0.799104	0.610971	1.04517
276.14	0.695166	1.05558	0.805364	1.38354
276.4	0.286416	0.861658	0.655303	1.13299
276.41	0.323232	0.863913	0.646281	1.15483
276.42	0.94354	0.975681	0.493631	1.92847
276.5	8.22e-05	0.616383	0.484454	0.784239
276.6	0.07805	0.745651	0.537972	1.0335
276.8	0.417513	0.581154	0.156484	2.15831
277	0.215325	0.851157	0.659625	1.0983
277.4	0.605434	1.12111	0.726582	1.72986
277.5	0.018352	0.5473	0.33165	0.903173
277.51	0.00296	0.399639	0.218256	0.731764
277.7	0.054163	0.623386	0.38534	1.00849
278	2.68e-16	0.501948	0.425593	0.592
278.1	6.2e-15	0.445413	0.363498	0.545787
278.11	2.11e-13	0.326155	0.241839	0.439869
278.3	0.051904	0.310268	0.095341	1.0097
278.4	7.03e-05	0.536995	0.395215	0.729637
279	0.408201	0.902051	0.706542	1.15166
279.1	0.502233	0.916667	0.710935	1.18193
279.11	0.000129	0.283696	0.148851	0.540697
279.2
279.7	0.436299	0.907733	0.711389	1.15827
279.8	0.109814	0.527857	0.241212	1.15514
280	2.86e-09	0.538723	0.439253	0.660719
280.1	9.93e-11	0.493281	0.398194	0.611074
280.2	0.042361	0.709862	0.509894	0.988255
281	0.776443	1.06355	0.695123	1.62726
281.1	0.004333	0.389707	0.203972	0.744574
281.11	0.113842	0.374223	0.110661	1.26551
281.12	0.01299	0.326135	0.134728	0.789474
281.13	0.209166	0.425945	0.112435	1.61363
281.9	0.007348	2.10339	1.22128	3.62266
282	0.274024	0.805869	0.547404	1.18637
282.5	0.407582	0.474371	0.081208	2.771
282.8	0.804104	1.05998	0.668938	1.67963
282.9	0.013955	0.395727	0.188982	0.828647
283	0.497735	0.727758	0.290438	1.82356
284	0.774888	0.951372	0.676049	1.33882
284.1	0.785707	0.952626	0.671402	1.35164
285	0.000175	0.748154	0.642943	0.870581
285.1	0.005946	0.729455	0.582614	0.913305
285.2	0.386116	0.899117	0.706925	1.14356
285.21	0.755375	0.948214	0.678621	1.32491
285.22	0.286286	0.79612	0.523561	1.21057
286	0.013751	0.723054	0.558645	0.935849
286.1
286.2	0.076419	0.770463	0.577405	1.02807
286.3	0.862782	0.947905	0.516745	1.73882
286.4	0.612257	1.17797	0.625262	2.21926
286.6	0.563357	0.804699	0.385093	1.68152
286.7	0.403611	0.852412	0.586006	1.23993
286.8	0.160337	0.670708	0.384031	1.17139
286.81	0.315386	0.72589	0.388387	1.35668
286.9	0.029905	0.604931	0.384294	0.952246
287	0.724641	0.959134	0.760424	1.20977
287.1	0.034977	2.91076	1.07823	7.85778
287.3	0.840097	0.975782	0.769003	1.23816
287.31	0.377236	0.696108	0.31151	1.55554
287.32	0.334906	0.817848	0.543467	1.23076
287.4	0.453396	1.63584	0.451855	5.92223
288	0.002015	0.714628	0.577383	0.884497
288.1	0.047897	1.24598	1.00204	1.54931
288.11	0.816914	1.03455	0.776026	1.37919
288.2	0.002489	0.707464	0.565344	0.885311
288.3	0.404519	0.760021	0.398672	1.44889
289	0.338423	1.12258	0.885932	1.42245
289.3	0.726978	1.07504	0.716165	1.61376
289.4	0.190229	0.857753	0.681795	1.07912
289.5	0.062301	0.48087	0.222695	1.03835
289.8	0.052364	1.73734	0.994369	3.03542
289.9	0.772759	0.93833	0.609152	1.44539
290	0.306678	0.790346	0.50338	1.24091
290.1	0.971223	1.01123	0.551132	1.85545
290.11
290.12	0.73857	1.47095	0.152531	14.1853
290.13	0.732965	1.53946	0.129127	18.3534
290.16	0.446529	0.618757	0.179775	2.12967
290.2	0.65641	1.17864	0.571344	2.43146
290.3	0.49938	0.80482	0.428616	1.51122
291	0.006	0.634475	0.458646	0.87771
291.4	0.810387	1.08661	0.551312	2.14164
291.8	0.002725	0.566348	0.390492	0.821399
292	0.282581	0.888432	0.716003	1.10239
292.1	0.619519	0.896754	0.583257	1.37875
292.11	0.022494	0.471284	0.246981	0.899296
292.12	0.172175	2.41257	0.681378	8.54226
292.2	0.107197	0.54452	0.259913	1.14077
292.3	0.542013	1.10596	0.800111	1.52872
292.4	0.324228	0.846278	0.607289	1.17932
292.5	0.005094	0.36128	0.177196	0.736605
292.6	0.544876	0.726705	0.258553	2.04252
293	0.971721	1.00702	0.684013	1.48256
293.1	0.577254	1.07726	0.82923	1.39947
295	0.1563	0.667948	0.382329	1.16694
295.1
295.2	0.392975	0.62233	0.209614	1.84766
295.3	0.212737	0.658005	0.340659	1.27098
296	8.23e-13	0.546222	0.462861	0.644597
296.1	0.000286	0.464543	0.306985	0.702967
296.2	6.94e-12	0.553843	0.467798	0.655714
296.22	1.05e-12	0.51375	0.427736	0.61706
297	0.035591	0.522186	0.284881	0.957165
297.1
297.2	0.977217	1.02815	0.152937	6.91198
300	8.5e-15	0.547385	0.470102	0.637374
300.1	3.53e-14	0.547264	0.46825	0.639611
300.11	9.55e-09	0.474616	0.367957	0.612192
300.12	0.01483	0.603398	0.401899	0.905921
300.13	0.929498	0.969281	0.485603	1.93472
300.3	0.000246	0.212842	0.093087	0.486661
300.4	0.075204	0.688733	0.45672	1.03861
300.8	0.048057	2.25184	1.00696	5.03572
300.9	0.000761	0.37697	0.213614	0.665247
301	0.196559	0.462023	0.143129	1.49141
301.2	0.673037	0.731098	0.170684	3.13155
302	0.000219	0.360591	0.20995	0.619316
302.1	0.000257	0.292537	0.151338	0.565474
303	0.193398	0.752587	0.490377	1.155
303.3	0.556115	0.870109	0.54748	1.38286
303.31	0.920209	1.03043	0.573141	1.85259
303.4	0.033499	0.347566	0.131199	0.920756
304	0.97311	1.0045	0.77382	1.30394
305.2	0.255971	0.634377	0.289283	1.39114
306	0.996717	0.999674	0.855683	1.16789
306.1	0.346296	1.26946	0.772644	2.08573
306.9	0.357804	0.820395	0.537984	1.25106
31	0.008487	4.2252	1.4448	12.3563
312	0.231448	0.589243	0.247777	1.40129
313	2.65e-06	0.370923	0.245204	0.561101
313.1	1.47e-07	0.307783	0.198341	0.477612
313.3	0.708296	0.741132	0.154292	3.55999
315	0.278809	0.736663	0.423699	1.2808
315.2	0.778897	0.860622	0.301814	2.45406
316	0.001961	0.609418	0.445405	0.833826
316.1	0.993216	1.00244	0.571924	1.75702
317	0.469473	0.871552	0.600496	1.26496
317.1	0.405051	0.84293	0.563781	1.2603
317.11	0.136187	0.594865	0.300409	1.17794
318	0.966718	1.00383	0.838734	1.20143
320	0.328294	0.691125	0.329513	1.44957
323	0.505289	0.735494	0.297886	1.81597
323.8	0.169146	0.477414	0.166405	1.36969
324	0.036875	0.437849	0.201607	0.950919
327	0.002613	0.772857	0.65348	0.914041
327.1	0.761988	1.0545	0.747998	1.4866
327.3	0.060452	0.825001	0.674898	1.00849
327.31	0.918445	1.03585	0.527824	2.03285
327.32	0.202833	0.865283	0.692538	1.08112
327.4	0.00419	0.757814	0.626799	0.916214
327.41	0.233458	0.82137	0.594235	1.13532
327.5	0.554297	0.787495	0.35675	1.73833
327.6	0.083774	1.95747	0.914264	4.19099
327.7	0.214353	0.767704	0.505797	1.16523
327.71	0.086716	0.589724	0.322276	1.07912
327.72	0.820981	0.88777	0.316593	2.48943
331	0.376851	0.768742	0.429	1.37754
331.1	0.325177	0.658126	0.285999	1.51444
331.9	0.623005	0.797488	0.323522	1.96582
332	0.409396	0.670965	0.259996	1.73154
333	0.002984	0.530219	0.348803	0.805991
333.1	0.001758	0.370806	0.199161	0.690381
333.2	0.622253	0.762391	0.259086	2.24343
333.4	0.650204	1.22731	0.506394	2.97454
333.8	0.738981	0.766369	0.160206	3.66603
334	0.101858	1.5453	0.9174	2.60295
334.1	0.000492	8.45578	2.54513	28.093
335	0.384167	0.665936	0.266543	1.66379
337	0.914348	1.03518	0.551274	1.94386
337.1
338	0.000323	0.77085	0.668899	0.88834
338.1	0.000534	0.747925	0.634558	0.881545
338.2	9.27e-06	0.708865	0.608835	0.82533
339	0.039268	0.826777	0.689986	0.990686
340	0.006539	0.736311	0.590539	0.918065
340.1	0.074036	0.683101	0.449663	1.03773
341	0.063668	0.304549	0.086686	1.06995
342	0.905442	0.95911	0.481622	1.90999
344	0.643322	1.19523	0.561863	2.54255
345	0.014312	0.639621	0.447323	0.914586
345.1	0.007525	0.496634	0.297256	0.82974
345.11	0.364602	0.623538	0.224593	1.73113
345.12	0.242802	0.633893	0.294979	1.3622
345.3	0.099164	0.721971	0.490175	1.06338
346	0.989126	1.00747	0.34524	2.94001
346.1	0.853766	1.04266	0.66871	1.62571
346.2	0.709347	0.795174	0.238264	2.65379
347	0.823172	1.24047	0.187397	8.21126
348	0.384542	0.866756	0.62794	1.1964
348.2	0.646559	1.11801	0.694032	1.80098
348.4	0.357326	1.69716	0.550268	5.23444
348.7	0.642752	0.856468	0.445031	1.64829
348.8	0.062448	0.668402	0.437501	1.02117
348.9	0.823056	0.95898	0.664312	1.38435
349	0.054904	0.645731	0.413155	1.00923
350	0.000815	0.684938	0.548825	0.854808
350.1	0.002209	0.65338	0.497512	0.858082
350.2	0.012901	0.675815	0.496239	0.920375
350.3	0.562563	0.807295	0.391156	1.66615
350.5	0.914618	1.06684	0.326916	3.48145
350.6	0.023864	1.6415	1.06787	2.52327
351	0.026959	0.795921	0.650189	0.974317
352	0.015345	1.87224	1.12759	3.10864
352.1	0.470387	1.36012	0.590049	3.13522
352.2	0.061383	1.86826	0.970625	3.59601
353	0.003341	0.41822	0.233633	0.748643
353.1	0.002192	0.304975	0.14264	0.652062
353.2	0.427266	1.77647	0.42997	7.33966
355	0.541977	0.736611	0.275768	1.96758
355.1	0.002391	0.338277	0.16806	0.680893
356	0.003096	0.544073	0.363502	0.814342
357	0.003653	0.701627	0.552504	0.890998
358
358.1	0.098072	0.316312	0.080883	1.23701
359	0.476009	0.82489	0.485838	1.40056
359.2	0.417404	0.790984	0.448793	1.39408
360	0.610233	0.850046	0.455143	1.58759
360.2	0.797911	0.911496	0.44843	1.85274
361	0.994861	1.00174	0.591172	1.69743
361.1	0.434244	0.726778	0.326591	1.61733
362	0.268718	1.17091	0.885305	1.54866
362.2	0.490962	1.13036	0.797599	1.60195
362.21	0.010157	0.370805	0.174028	0.790081
362.22	0.555893	0.712824	0.231059	2.19908
362.23	0.577208	1.19732	0.635678	2.25519
362.26	0.218687	1.37253	0.828687	2.27328
362.27	0.175024	1.55176	0.822347	2.92814
362.29
362.3	0.794705	1.09702	0.546135	2.20359
362.31	0.372381	1.81931	0.488469	6.77602
362.4	0.37392	0.756485	0.408922	1.39946
362.6	0.222331	1.54934	0.766935	3.12995
362.8	0.062574	2.50574	0.952924	6.58892
362.9
363	0.941822	1.03359	0.425631	2.50993
363.3	0.484005	0.68352	0.235494	1.98391
364
364.1	0.739044	0.856902	0.3454	2.12589
364.2	0.22988	0.396484	0.087573	1.79506
364.4	0.668753	0.823879	0.339191	2.00116
364.5	0.050854	0.303286	0.091576	1.00444
364.51
364.9	0.16317	0.331177	0.070065	1.56538
365	0.016073	1.40175	1.06476	1.84538
365.1	0.046951	1.61471	1.00648	2.59051
365.11	0.110821	1.60517	0.897214	2.87173
365.2	0.531307	0.821805	0.444551	1.5192
366	0.943471	0.991971	0.793827	1.23957
366.1	0.591171	0.738212	0.243888	2.23446
366.2	0.65818	0.947342	0.745472	1.20388
367	0.608741	1.05793	0.852737	1.31249
367.1	0.007015	1.56514	1.13012	2.16763
367.2	0.8663	1.02996	0.730437	1.4523
367.4	0.272657	0.823585	0.582241	1.16497
367.8	0.014891	0.387562	0.180716	0.831164
367.9	0.223745	0.788671	0.538019	1.1561
368	0.454491	1.08857	0.871524	1.35966
368.1	0.323786	0.55336	0.170815	1.79262
368.2	0.865258	1.0486	0.606107	1.81414
368.3	0.497783	1.56881	0.426778	5.76682
368.4	0.83891	1.06357	0.587072	1.92684
368.9	0.316127	0.782176	0.483833	1.26448
368.91	0.892712	0.913083	0.243585	3.42271
369	0.443604	1.1111	0.848605	1.45478
369.2	0.116072	1.68811	0.878585	3.24352
369.5	0.932285	0.987527	0.739281	1.31913
370	0.355659	1.29138	0.750594	2.22179
370.1
370.2	0.032699	3.04074	1.09586	8.43728
370.3	0.614675	1.26591	0.505489	3.17026
370.31	0.212348	2.65137	0.572738	12.2739
371	0.050328	0.800197	0.640111	1.00032
371.1	0.102494	0.539823	0.257556	1.13144
371.2	0.718104	0.93605	0.65384	1.34007
371.21	0.93439	1.01696	0.681361	1.51787
371.3	0.13065	0.808595	0.613887	1.06506
371.33
372	0.281335	1.2287	0.844733	1.78719
374	0.473086	1.11492	0.828289	1.50075
374.1	0.436905	1.37216	0.618011	3.04659
374.2	0.403655	0.597198	0.178106	2.00243
374.3	0.884242	1.0353	0.649044	1.65141
374.6	0.158799	1.53659	0.845419	2.79284
375	0.450559	0.813336	0.475525	1.39113
375.1	0.436089	0.912536	0.724796	1.14891
375.2	0.765629	0.915219	0.511159	1.63868
376
377	0.256773	1.3307	0.812147	2.18034
377.1	0.768185	1.09994	0.583819	2.07234
377.3	0.681599	0.860826	0.420726	1.76129
378	0.718793	1.09302	0.673558	1.77369
378.1	0.421441	1.30393	0.682755	2.49025
378.2
378.5	0.698739	1.21942	0.44654	3.33
379	0.018514	1.34036	1.05039	1.7104
379.1	0.988105	1.00762	0.371371	2.73393
379.2	0.004372	1.5489	1.14642	2.09269
379.3
379.4	0.037796	0.371351	0.145822	0.945683
379.5
379.9	0.931161	0.986116	0.718055	1.35425
38	6.29e-05	0.608335	0.476893	0.776006
380	0.74262	0.87134	0.383	1.98233
380.1	0.01163	0.611685	0.417548	0.896084
380.4	0.012301	0.718752	0.554999	0.930821
38.1	0.514243	0.834423	0.484347	1.43753
381	0.001279	0.644067	0.49278	0.841799
381.1	0.001568	0.577264	0.410631	0.811515
381.11	0.035423	0.646765	0.430929	0.970705
381.2	0.136598	0.748821	0.511653	1.09592
381.3
381.9
38.2	0.744757	0.850374	0.320511	2.2562
382	0.006049	0.65421	0.483218	0.88571
38.3	0.314433	0.796059	0.510448	1.24148
384	0.452074	0.777873	0.404171	1.4971
384.4
385	0.103176	0.470746	0.190217	1.16499
386	0.674829	0.931508	0.668703	1.2976
386.1	0.454646	0.706383	0.284002	1.75695
386.2	0.326418	0.824947	0.56171	1.21155
386.3	0.157123	2.181	0.740476	6.42395
386.9	0.758259	1.02998	0.853369	1.24314
388	0.328049	0.848149	0.609726	1.1798
389	0.795261	1.02723	0.838593	1.25829
389.1	0.534834	1.10187	0.811126	1.49682
389.2	0.930374	1.03199	0.509248	2.09132
389.3	0.122613	2.79368	0.758157	10.2943
389.4	0.556067	0.912817	0.673731	1.23675
389.5	0.708136	0.866546	0.409355	1.83436
394	0.966367	0.992702	0.706248	1.39534
394.1	0.067965	0.450762	0.19158	1.06058
394.2	0.759736	0.923328	0.553774	1.5395
394.3	0.523949	1.77207	0.304972	10.2968
394.7	0.607586	0.87648	0.529915	1.4497
395	0.944684	0.991417	0.777157	1.26475
395.1	0.296732	0.845931	0.617799	1.1583
395.2	0.288529	1.21627	0.847244	1.74603
395.3	0.594425	0.892173	0.5862	1.35785
395.4
395.6	0.433843	0.823967	0.507365	1.33813
396	0.241371	1.1811	0.894036	1.56034
401	0.012674	1.22939	1.04513	1.44613
401.1	0.009001	1.24166	1.05552	1.46063
401.2	0.853626	0.977862	0.770892	1.2404
401.21	0.591883	0.902464	0.620133	1.31333
401.22	0.573856	1.08149	0.823105	1.42097
401.3	0.671508	0.944171	0.724008	1.23128
402	0.390278	1.10805	0.876808	1.40027
41	0.322147	0.904325	0.741075	1.10354
41.1	0.358786	0.795828	0.488643	1.29613
411	0.232232	0.881164	0.716002	1.08442
41.11	0.771245	0.901601	0.448496	1.81247
411.1	0.364309	0.757741	0.416127	1.3798
41.12	0.752627	0.872336	0.373097	2.0396
411.2	0.001758	0.600445	0.436194	0.826545
411.3	0.194925	0.803826	0.577767	1.11833
411.4	0.050666	0.804746	0.647208	1.00063
411.41	0.577072	1.47675	0.375201	5.81232
411.8	0.142012	0.747771	0.50731	1.10221
411.9	0.168348	0.63769	0.336206	1.20952
41.2	0.844784	0.958656	0.628185	1.46298
41.4	0.224599	0.735277	0.447619	1.20779
414	0.024222	0.673647	0.477769	0.949831
414.2
415	0.050359	0.74607	0.556366	1.00046
415.1	0.077136	0.643337	0.394479	1.04919
415.11	0.079583	0.645225	0.395339	1.05306
415.2	0.056119	0.712356	0.502978	1.00889
415.21	0.262191	0.720548	0.406303	1.27784
416	0.961111	0.994029	0.78135	1.2646
41.8	0.177558	1.31105	0.884387	1.94356
418	0.01824	0.828748	0.709078	0.968616
418.1	0.091916	0.717278	0.487376	1.05563
41.9	0.005529	0.426642	0.23374	0.778742
420	0.249612	0.83008	0.604545	1.13975
420.1	0.274044	1.88891	0.604326	5.90406
420.2	0.141727	0.770384	0.543989	1.091
420.21	0.456748	1.48121	0.526355	4.16827
420.22	0.794561	1.15233	0.396364	3.35011
420.3	0.753151	0.89826	0.460248	1.75312
425	0.956246	0.990779	0.711617	1.37945
425.1	0.917476	0.981861	0.694498	1.38813
425.11	0.525382	1.4642	0.451363	4.74977
425.12	0.993788	0.996328	0.394626	2.51547
425.2	0.881337	0.9586	0.550226	1.67007
425.8	0.973216	1.02355	0.263058	3.98259
426	0.534279	0.940952	0.77662	1.14006
426.2	0.122128	1.47213	0.901605	2.40367
426.21	0.231895	1.51788	0.765784	3.00861
426.23	0.120601	2.32692	0.801057	6.75928
426.24	0.111611	2.03374	0.848209	4.87625
426.25	0.358104	1.85143	0.497714	6.88708
426.3	0.916176	1.02219	0.679237	1.53831
426.31	0.205913	1.37611	0.839087	2.25683
426.32	0.070577	0.505578	0.241386	1.05892
426.4	0.838972	0.84315	0.162647	4.37082
426.7	0.406787	0.916731	0.746504	1.12577
426.8	0.486696	0.745878	0.326493	1.70397
426.9	0.300335	1.24271	0.823731	1.87481
426.91	0.074362	1.54171	0.958297	2.48032
426.92	0.636104	1.14681	0.650206	2.02272
427	0.002745	0.791345	0.678976	0.922311
427.1	0.134807	0.804264	0.604517	1.07001
427.11	0.860084	0.967202	0.667542	1.40138
427.12	0.191916	0.760913	0.504783	1.14701
427.2	0.759095	0.956437	0.719497	1.2714
427.21	0.723339	0.948712	0.708818	1.2698
427.22	0.500503	1.15989	0.753378	1.78574
427.3	0.121046	0.831542	0.658574	1.04994
427.4	0.090187	1.68331	0.921627	3.0745
427.41	0.108596	2.11979	0.846683	5.30722
427.42	0.388516	1.3722	0.668464	2.81681
427.5	0.912082	1.02038	0.713255	1.45974
427.6	0.745001	1.05773	0.754217	1.48337
427.61	0.303373	1.41236	0.731821	2.72573
427.7	8.22e-06	0.591643	0.469759	0.745151
427.8	0.302893	0.784186	0.49381	1.24531
427.9	0.112511	0.847317	0.690529	1.0397
428	0.086824	0.785197	0.595352	1.03558
428.1	0.28514	0.846414	0.623433	1.14915
428.2	0.059652	0.683269	0.459679	1.01561
428.3	0.160808	0.772454	0.538469	1.10811
428.4	0.120145	0.734517	0.497756	1.0839
429	0.036826	0.801967	0.651893	0.986589
429.1	0.832597	1.04727	0.682423	1.60719
429.2	0.375411	0.829356	0.548354	1.25436
429.3	0.010426	0.745614	0.59561	0.933398
429.9	0.13206	1.79186	0.838785	3.82789
430	0.839421	0.950906	0.584353	1.54739
430.1	0.956097	1.02324	0.45161	2.31841
430.2	0.533029	0.808624	0.414665	1.57687
430.3	0.428503	1.36487	0.631943	2.94784
433	0.464896	0.915212	0.721651	1.16069
433.1	0.685276	0.933098	0.667562	1.30426
433.11	0.570942	0.817187	0.4065	1.64279
433.12	0.976722	1.01547	0.362147	2.84739
433.2	0.496317	0.887564	0.629449	1.25152
433.21	0.655357	0.923612	0.651546	1.30929
433.3	0.275167	0.847592	0.629803	1.1407
433.31	0.251108	0.830398	0.604567	1.14059
433.5	0.909552	1.0373	0.551501	1.95101
433.8	0.226646	0.717699	0.419191	1.22877
440	0.54132	1.08994	0.826772	1.43688
440.1	0.062387	2.85777	0.947116	8.62288
440.2	0.519869	0.832557	0.476464	1.45478
440.21	0.734166	1.25003	0.344773	4.5322
440.22	0.293726	0.629946	0.265871	1.49258
440.9	0.721723	1.05778	0.776519	1.44091
441	0.822773	0.922178	0.453862	1.87373
441.1	0.896356	1.08814	0.305308	3.87821
441.2
442	0.488269	1.143	0.783238	1.66801
442.1	0.163347	1.41428	0.868696	2.30252
442.11	0.181015	1.73921	0.772996	3.91317
442.2	0.144186	3.39617	0.658192	17.5237
442.3
442.4	0.035232	0.387649	0.160456	0.936526
442.8	0.48783	0.76596	0.36064	1.62681
443	0.009874	0.667792	0.491401	0.907501
443.1	0.013905	0.497836	0.285571	0.867875
443.7	0.217533	0.686709	0.377861	1.24799
443.8	0.292945	0.656583	0.299766	1.43813
443.9	0.065967	0.68776	0.461474	1.025
444	0.742306	1.12254	0.563587	2.23583
444.1	0.026877	3.60263	1.158	11.208
446	0.423932	0.772523	0.410364	1.4543
446.5	0.914249	0.892445	0.112483	7.08068
446.9	0.42337	0.723481	0.327554	1.59798
447	0.301511	1.18678	0.857613	1.64228
447.1	0.032707	2.21955	1.06779	4.61364
447.7	0.066207	1.68023	0.965865	2.92296
448	0.222722	0.559326	0.219814	1.42323
450	0.061243	0.59056	0.34021	1.02514
451	0.105462	0.534337	0.250204	1.14114
451.2
452	0.013122	0.701268	0.529794	0.928242
452.2	0.003912	0.595843	0.419152	0.847016
452.8	0.156828	0.376169	0.097179	1.45611
453	0.076262	0.404412	0.148641	1.1003
454	0.003091	0.596118	0.423152	0.839785
454.1	0.003353	0.532054	0.349021	0.811074
454.11	0.017487	0.538847	0.323578	0.897329
455	0.241311	1.10903	0.932752	1.31861
456	0.000792	0.504301	0.338088	0.752229
457	0.113968	0.839746	0.676224	1.04281
457.2	0.002644	0.521775	0.341428	0.797383
457.3	0.058511	0.809843	0.650884	1.00762
458	0.00364	0.702602	0.553841	0.891321
458.1	0.119332	0.713369	0.466373	1.09117
458.2	0.121723	0.684069	0.422921	1.10647
458.9	0.036529	0.744372	0.564436	0.981671
459	0.06875	0.815596	0.654856	1.01579
459.1	0.142714	0.684159	0.411846	1.13653
459.7	0.157777	0.759875	0.519126	1.11227
459.9	0.337149	0.879777	0.677299	1.14279
464	0.000798	0.653873	0.5101	0.83817
465	0.293162	0.919231	0.785654	1.07552
465.2	0.003577	0.736774	0.599899	0.904878
465.4	0.317746	0.736599	0.404366	1.3418
470	0.316674	0.848485	0.615138	1.17035
471	0.630342	1.16276	0.629173	2.14887
472	0.39086	0.888713	0.678771	1.16359
473	0.734288	1.04902	0.795729	1.38295
473.1	0.390099	0.692187	0.299123	1.60176
473.3	0.034466	0.555319	0.321931	0.957904
473.4	0.925897	1.01523	0.738319	1.396
474	0.408361	1.21544	0.765358	1.9302
474.1	0.296149	0.677819	0.326795	1.4059
474.2	0.169476	1.44407	0.854915	2.43923
475	0.206469	0.876285	0.713943	1.07554
475.9	0.459419	0.905514	0.696141	1.17786
476	0.785917	0.977087	0.826597	1.15498
477	0.635212	0.918265	0.645615	1.30606
478	0.510581	0.871839	0.579426	1.31182
479	0.04148	0.824218	0.684427	0.992561
480	0.014716	0.764717	0.616444	0.948653
480.1	0.717942	1.07034	0.740186	1.54774
480.11	0.929069	0.975917	0.57056	1.66926
480.12	0.164987	0.40238	0.111314	1.45453
480.13	0.776179	1.26085	0.255095	6.23194
480.2	0.862123	0.961808	0.619778	1.49259
480.3	0.196894	0.593116	0.268274	1.31129
480.5	0.961088	1.01764	0.504058	2.05452
481	0.025826	0.671869	0.473591	0.95316
483	0.007029	0.642227	0.465427	0.886187
495	0.004696	0.766534	0.637504	0.921681
495.1	0.008269	0.427661	0.227675	0.803312
495.11	0.031658	0.126452	0.019175	0.833901
495.2	0.055073	0.719257	0.513641	1.00718
496	0.948552	0.991063	0.754526	1.30175
496.1	0.749699	1.07862	0.677559	1.71707
496.2	0.011943	0.529476	0.322506	0.869272
496.21	0.006486	0.391039	0.198892	0.768816
496.3	0.054844	1.50906	0.991495	2.29679
497	0.128307	0.779025	0.56466	1.07477
498	0.559983	0.80967	0.39809	1.64678
500	0.901637	1.04532	0.517599	2.11108
500.1	0.516854	0.500923	0.06194	4.05108
501	0.187562	0.74296	0.477591	1.15578
502	0.255989	0.80531	0.554254	1.17009
503	0.076936	0.770843	0.577712	1.02854
504	0.050798	0.627661	0.393322	1.00162
504.1	0.251791	0.681897	0.354271	1.31251
505	0.156967	0.625445	0.326552	1.19791
506	0.954563	0.990839	0.721949	1.35988
507	0.342352	0.904218	0.734539	1.11309
508	0.090293	0.848341	0.701326	1.02618
509	0.066284	0.790431	0.614981	1.01594
509.1	0.011189	0.714181	0.550625	0.926319
509.2	0.714415	0.884447	0.458186	1.70727
509.3	0.836786	0.933932	0.487406	1.78953
509.8	0.119469	0.687748	0.429324	1.10173
510	0.60078	0.938074	0.738329	1.19186
510.2	0.274851	0.664674	0.319306	1.3836
512	0.048948	0.86796	0.753847	0.999347
512.1	0.023175	0.658387	0.458978	0.944432
512.2	0.044259	0.754449	0.573327	0.992789
512.3	0.956785	0.973879	0.37389	2.53668
512.7	0.052219	0.853143	0.726744	1.00153
512.8	0.101711	0.87994	0.754974	1.02559
512.9	0.007697	0.792663	0.668152	0.940375
513	0.001811	0.620658	0.459949	0.837522
513.3	0.265728	0.761315	0.47097	1.23065
513.31	0.353587	0.753956	0.415145	1.36928
513.32	0.685938	1.24449	0.431094	3.59264
513.4	0.819195	1.13439	0.384775	3.34439
513.8	0.008267	0.585039	0.393011	0.870893
514	0.079049	0.863291	0.73267	1.0172
514.1	0.76635	0.905239	0.469442	1.7456
514.2	0.310639	1.13517	0.888425	1.45044
516	0.386395	0.830131	0.544745	1.26503
516.1	0.464478	0.843623	0.534898	1.33053
519	0.288894	0.884232	0.704397	1.10998
519.2	0.297437	0.613193	0.244373	1.53865
519.8	0.982428	0.996591	0.735438	1.35048
519.9	0.364005	0.862103	0.625782	1.18767
521	0.353054	0.686416	0.310248	1.51868
521.1	0.278919	0.635916	0.280233	1.44304
522	0.80638	0.902974	0.399231	2.04233
522.5	0.863793	0.930196	0.406943	2.12626
523	0.185741	0.693192	0.402843	1.19281
523.1	0.245394	0.587109	0.239046	1.44197
523.3
523.31
525	0.0431	0.535144	0.291991	0.980784
525.1	0.082291	0.326903	0.092614	1.15387
526	0.468774	1.13912	0.800804	1.62038
526.4	0.174191	1.37048	0.869867	2.15921
526.41	0.283232	1.38842	0.762448	2.52832
526.42	0.32695	1.44465	0.69236	3.01437
526.5	0.757338	0.802193	0.198191	3.24693
526.9	0.337845	1.96909	0.492609	7.87096
527	0.20028	0.783808	0.539905	1.1379
527.2	0.006164	0.350156	0.165248	0.74197
527.7	0.408015	0.812987	0.497836	1.32764
527.8
528	0.110528	0.796136	0.601702	1.0534
528.1	0.428457	0.83975	0.545011	1.29388
528.11	0.3421	0.725441	0.374123	1.40666
528.12	0.811307	0.909651	0.418074	1.97923
528.3	0.537204	0.613221	0.129722	2.89883
528.5	0.104697	0.654456	0.392162	1.09218
528.6	0.939012	0.937356	0.17873	4.91601
528.7
529	0.12206	1.54686	0.889816	2.68909
529.1	0.481621	1.51586	0.475864	4.82873
529.6	0.847533	1.11862	0.356776	3.50731
53	0.049618	1.42946	1.0006	2.04213
530	0.004287	0.80655	0.695925	0.934761
530.1	0.000827	0.775498	0.668117	0.900138
530.11	0.000588	0.768308	0.661095	0.892909
530.12	0.928865	1.02773	0.563771	1.8735
530.13	0.323922	0.704599	0.351409	1.41277
530.14	0.221034	0.795796	0.551988	1.14729
530.15	0.790588	1.17232	0.362593	3.79032
530.2	0.472344	0.881242	0.624249	1.24404
530.3	0.904239	1.03702	0.573604	1.87482
530.5	0.735232	0.906899	0.514734	1.59785
530.6
530.9	0.970112	1.00862	0.64385	1.58004
53.1	0.381455	1.39864	0.659797	2.96486
531	0.385366	0.880357	0.660244	1.17385
531.1	0.029465	0.493455	0.261279	0.931947
531.2	0.823238	1.04808	0.69416	1.58244
531.3	0.996707	0.998503	0.490099	2.0343
531.4	0.161838	0.769931	0.533782	1.11055
531.5	0.999972	1.44e-13	0	inf
532	0.194419	0.862128	0.68906	1.07866
535	0.992688	0.998966	0.800646	1.24641
535.1	0.040884	1.86792	1.02623	3.39994
535.2	0.316217	1.15011	0.874908	1.51187
535.6	0.075392	0.527851	0.260997	1.06755
535.8	0.081965	1.5254	0.947863	2.45482
535.9	0.499294	0.892742	0.64236	1.24072
536	0.313915	0.882405	0.691709	1.12567
536.3	0.550106	0.843705	0.483188	1.47321
536.7	0.048145	0.461816	0.214622	0.993717
536.8	0.364679	0.883514	0.675955	1.15481
537	0.830229	1.02527	0.81617	1.28793
537.1	0.026629	0.320483	0.11719	0.876434
539	0.003035	0.413418	0.230535	0.741379
54	0.590097	1.08808	0.800334	1.47929
540	0.049447	0.563351	0.317806	0.998612
540.1	0.095382	0.596193	0.324642	1.09489
540.11	0.282157	0.653977	0.301609	1.41802
550	7.84e-06	0.604508	0.484777	0.753811
550.1	0.003883	0.530495	0.344989	0.815751
550.2	0.044358	0.751751	0.569212	0.992827
550.3	0.093236	0.119282	0.009962	1.42824
550.4	5.74e-07	0.270727	0.162211	0.451838
550.5	0.001194	0.440173	0.267959	0.723067
550.6	0.030734	0.407992	0.180901	0.920156
555	0.000178	0.460293	0.306808	0.690561
555.1	0.122938	0.587842	0.299284	1.15461
555.2	1.91e-05	0.371554	0.23599	0.584992
555.21	5.65e-05	0.290654	0.159289	0.530355
556	0.426003	0.800853	0.463543	1.38362
556.1	0.19275	0.674329	0.372702	1.22006
556.11	0.629352	0.769958	0.266329	2.22595
557	0.200654	0.671898	0.365429	1.23539
557.1	0.020168	0.328889	0.128709	0.840403
558	4.7e-05	0.583321	0.449967	0.756196
559	0.359333	0.6389	0.245136	1.66517
560	0.065819	0.743869	0.542736	1.01954
560.1	0.225365	0.762883	0.492535	1.18162
560.2	0.427271	0.785221	0.432256	1.42641
560.3
560.4	0.302659	0.775261	0.477785	1.25795
561	0.009544	0.81505	0.698269	0.951361
561.1	0.012824	0.785598	0.649626	0.950029
561.2	0.000598	0.702232	0.573876	0.859296
562	0.001994	0.686166	0.540403	0.871246
562.1	0.003587	0.696355	0.545831	0.888388
562.2	0.020669	0.511231	0.28961	0.902447
563	0.000595	0.725347	0.603874	0.871257
564	0.000344	0.712341	0.591602	0.857721
564.1	1.09e-06	0.445506	0.321856	0.61666
564.8	0.192937	0.800049	0.57183	1.11935
564.9	0.274392	0.871751	0.68156	1.11501
565	0.30741	0.880276	0.689084	1.12451
565.1	0.639322	0.915863	0.63416	1.3227
567	0.015977	0.561719	0.35137	0.897993
568	0.962192	0.992278	0.720184	1.36717
568.1	0.917934	0.980902	0.679723	1.41553
569	0.001431	0.707231	0.571587	0.875064
569.1	0.991781	0.996716	0.532991	1.8639
569.2	0.020667	0.579306	0.364831	0.919867
571	0.034857	1.2253	1.01455	1.47982
571.5	0.034214	1.22865	1.01544	1.48663
571.51	0.225709	1.25842	0.867611	1.82528
571.6	0.05825	0.378497	0.13848	1.03452
571.8	0.652158	1.09698	0.733516	1.64055
571.81	0.452447	0.844092	0.542462	1.31344
572	0.16626	0.816446	0.612677	1.08799
573	0.000469	1.45983	1.18098	1.80452
573.1
573.2	0.185395	1.44341	0.83849	2.48474
573.3	0.605372	0.917295	0.661142	1.27269
573.4	0.984761	1.00684	0.499994	2.0275
573.5	0.709732	0.927789	0.625241	1.37674
573.6	0.019716	1.38707	1.05355	1.82618
573.7	0.055158	1.35556	0.993307	1.84991
573.9	0.932988	1.01058	0.790718	1.29158
574	0.510376	0.914372	0.700432	1.19366
574.1	0.419128	0.889982	0.670789	1.1808
574.11	0.386952	0.685477	0.291369	1.61265
574.12	0.711693	1.13025	0.590437	2.16361
574.2	0.068439	0.621022	0.372016	1.0367
574.3	0.884216	1.04285	0.592872	1.83436
575	0.00168	1.53495	1.17489	2.00536
575.1	0.857609	1.07391	0.492791	2.34032
575.2	0.926545	1.02401	0.618422	1.69558
575.6	1.35e-07	4.14414	2.44292	7.03005
575.7	0.791069	1.05883	0.693685	1.61617
575.8	0.571922	1.13109	0.737894	1.7338
575.9	0.027149	1.9925	1.08093	3.67282
577	0.327061	0.856247	0.627779	1.16786
577.1	0.74723	0.916479	0.539236	1.55764
577.2	0.14693	0.536423	0.231206	1.24456
577.3	0.488406	1.20901	0.706715	2.06833
578	0.093168	0.832922	0.672849	1.03108
578.1	0.120332	0.631589	0.353699	1.1278
578.2	0.027307	0.713635	0.528882	0.962928
578.8	0.737481	0.954313	0.725998	1.25443
578.9	0.341207	0.83447	0.574878	1.21128
579	0.123846	0.814094	0.626474	1.0579
579.2	0.599925	0.890859	0.57844	1.37202
579.8	0.187176	0.804073	0.581523	1.11179
580	0.963302	0.993142	0.740787	1.33146
580.1	0.668744	1.17217	0.566195	2.42669
580.12	0.602103	1.25098	0.539094	2.90294
580.2	0.874912	0.96203	0.594131	1.55774
580.3	0.790159	1.04428	0.758957	1.43687
580.31	0.735097	1.06955	0.724527	1.57887
580.32	0.524334	1.1426	0.758006	1.72232
580.4	0.1664	0.630964	0.328663	1.21132
585	0.727784	0.96589	0.79443	1.17435
585.1	0.327693	0.892217	0.71005	1.12112
585.2	0.763866	1.08342	0.642343	1.82737
585.3	0.834136	0.97649	0.781556	1.22004
585.31	0.945446	1.01173	0.724481	1.41286
585.32	0.440664	1.14405	0.812617	1.61066
585.33	0.361136	1.14098	0.859698	1.51429
585.34	0.378107	1.21596	0.787198	1.87825
585.4	0.266988	1.21248	0.862841	1.70381
586	0.89245	1.01422	0.826469	1.24463
586.1	0.921067	0.944315	0.304046	2.93288
586.12	0.23761	0.311982	0.045142	2.15613
586.2	0.994472	0.998903	0.732295	1.36258
586.3	0.34245	0.510886	0.127685	2.04413
586.4	0.077483	0.688396	0.454793	1.04199
587	0.522572	1.14586	0.754861	1.7394
588	0.68572	0.927798	0.645383	1.3338
588.2	0.93306	0.983993	0.675247	1.43391
589	0.314939	1.35031	0.751692	2.42563
590	0.121192	0.697405	0.442126	1.10008
591	0.000567	0.714315	0.58995	0.864898
592	0.044511	0.775712	0.60549	0.99379
592.1	0.074839	0.793035	0.614459	1.02351
592.11	0.284263	0.854258	0.640281	1.13975
592.12	0.43892	0.607899	0.172366	2.14394
592.13	0.226814	0.445731	0.120222	1.65258
592.2	0.076295	0.49218	0.224753	1.07781
593	0.252091	0.869827	0.685144	1.10429
593.1	0.08683	0.701498	0.467508	1.0526
593.2	0.200853	0.828436	0.620883	1.10537
594	0.25183	0.855833	0.655765	1.11694
594.1	0.415432	0.889947	0.672199	1.17823
594.2	0.90792	0.936362	0.307284	2.8533
594.3	0.286581	0.662522	0.310705	1.41271
594.8	0.310937	0.616322	0.241673	1.57176
595	0.003463	0.562312	0.382252	0.82719
596	0.153658	0.797162	0.583843	1.08842
596.1	0.719521	1.17096	0.494819	2.77099
596.5	0.401714	0.842235	0.563833	1.25811
597	0.910355	1.04657	0.473884	2.31133
597.1	0.977833	1.01887	0.272499	3.80956
597.2	0.318838	1.47204	0.688277	3.1483
597.8
598	0.265617	0.832055	0.601962	1.1501
598.4	0.35517	0.531158	0.138918	2.0309
598.9	0.31421	0.844983	0.608679	1.17303
599	0.000299	0.748497	0.639746	0.875736
599.1	0.027242	0.591959	0.371678	0.942795
599.2	0.019119	0.716576	0.542248	0.946951
599.3	0.002262	0.718905	0.581665	0.888526
599.4	0.123081	0.783357	0.574346	1.06843
599.5	0.069936	0.815145	0.653489	1.01679
599.6	0.509575	0.810171	0.433387	1.51453
599.8	0.061114	0.71665	0.505673	1.01565
599.9	0.002129	0.609315	0.444171	0.83586
600	0.182421	0.813104	0.599879	1.10212
601	0.000758	0.435396	0.268361	0.706399
601.1	0.074875	0.542146	0.27641	1.06336
601.11	0.724742	0.826009	0.285049	2.3936
601.12	0.097217	0.413495	0.145622	1.17412
601.3	0.082068	0.289124	0.071388	1.17096
601.4	0.001288	0.247039	0.105437	0.578811
602	0.578771	1.28259	0.532728	3.08794
603	0.170563	0.623182	0.316862	1.22563
603.1	0.34686	0.680947	0.305774	1.51644
603.2
604	0.005175	0.3889	0.200593	0.753982
604.3	0.256677	0.296033	0.036128	2.42566
605	0.03714	0.703994	0.506088	0.979292
608	0.045635	0.665588	0.446522	0.992131
609
609.1	0.149408	0.509608	0.203803	1.27428
609.2	0.469925	0.615917	0.165435	2.29307
610	0.489466	1.11181	0.823186	1.50163
610.1	0.801763	0.955423	0.669254	1.36396
610.2
610.3	0.279364	1.57761	0.690644	3.60368
610.4	0.062636	1.6736	0.973203	2.87805
610.8	0.063727	1.69862	0.970197	2.97393
611	0.048132	1.23095	1.00171	1.51265
611.1	0.013456	1.34692	1.06358	1.70576
611.11	0.005304	2.24417	1.27133	3.96144
611.3	0.429556	1.11317	0.853169	1.45242
612	0.415245	0.792667	0.45324	1.38629
612.2	0.287866	0.691672	0.350474	1.36504
613	0.360031	0.891764	0.697782	1.13967
613.1	0.814537	0.927425	0.49418	1.7405
613.5	0.350649	0.858768	0.62376	1.18232
613.7	0.243555	1.422	0.786898	2.56969
613.8	0.776003	0.941752	0.622878	1.42387
613.9	0.754404	1.14427	0.491861	2.66204
614	0.75822	0.962561	0.754937	1.22729
614.1
614.3	0.636812	0.823623	0.368055	1.84308
614.33	0.084609	0.38224	0.128132	1.14029
614.5	0.965473	1.00574	0.776102	1.30333
614.51	0.001294	2.05435	1.32495	3.1853
614.52	0.228618	0.825956	0.605012	1.12759
614.53	0.141828	0.405173	0.121382	1.35247
614.54
615	0.065754	0.686671	0.460111	1.02479
617	0.0286	0.751151	0.581373	0.97051
618	0.000357	0.427326	0.267933	0.681544
618.1	0.033175	0.531257	0.296847	0.950773
618.2	0.005618	0.327607	0.148712	0.721706
618.5	0.992423	2.96e-08	0	inf
619	0.774452	1.02801	0.851014	1.24182
619.1	0.496667	0.858039	0.551799	1.33424
619.2	0.322372	1.24569	0.806199	1.92478
619.3	0.041131	1.4426	1.01487	2.05061
619.4	0.201047	0.855596	0.673662	1.08666
619.5	0.286519	0.73558	0.418181	1.29388
620	0.119907	1.8987	0.84629	4.25984
620.1	0.277006	1.61712	0.679806	3.84679
621
622
622.1
622.2	0.373961	1.32156	0.714744	2.44358
623	0.195834	0.739862	0.468689	1.16793
624	0.855279	0.969172	0.69225	1.35687
624.1
624.9	0.381342	0.821531	0.529028	1.27576
625	0.07115	0.795169	0.619932	1.01994
625.1	0.558066	0.865775	0.534497	1.40238
626	0.782868	1.02894	0.839986	1.2604
626.1	0.903612	1.01347	0.8161	1.25858
626.11	0.074689	1.35719	0.970026	1.89888
626.12	0.22428	0.820209	0.595798	1.12915
626.13	0.707708	1.04993	0.813845	1.35451
626.14	0.682428	0.911027	0.583007	1.4236
626.15	0.278386	1.55633	0.699439	3.463
626.2	0.501401	0.858967	0.551434	1.33801
626.4	0.05205	0.457356	0.207727	1.00697
626.8	0.710978	0.929517	0.631475	1.36823
627	0.732502	0.963751	0.779859	1.19101
627.1	0.919922	1.02733	0.607366	1.73766
627.2	0.279381	0.879241	0.696364	1.11014
627.22	0.00231	0.605098	0.438021	0.835906
627.3	0.061224	1.48444	0.981581	2.24492
627.4	0.991571	0.995863	0.461536	2.14879
627.5	0.985732	1.00591	0.527291	1.91897
628	0.51864	1.11418	0.802354	1.54721
634	0.550663	0.902037	0.642934	1.26556
634.1
635	0.340866	1.21859	0.811294	1.83037
635.2	0.377323	1.23956	0.7695	1.99676
635.3	0.088889	1.72643	0.920326	3.23861
636	0.24252	1.24221	0.86343	1.78716
636.1	0.306524	1.72678	0.606053	4.92001
636.3	0.986786	0.995952	0.616273	1.60955
638	0.66497	0.927812	0.660983	1.30236
642	0.15383	1.41017	0.879274	2.26162
642.1	0.043206	1.99226	1.02128	3.8864
643	0.206679	1.39764	0.831231	2.35
643.1
644	0.614072	1.12568	0.710522	1.78342
645	0.451477	0.826877	0.504124	1.35627
646	0.929897	1.01495	0.729245	1.41259
647	0.580912	0.857845	0.497724	1.47853
647.1	0.281288	1.58306	0.686421	3.65093
649	0.336426	1.15516	0.860831	1.55011
649.1	0.097435	1.44976	0.934452	2.24923
650	0.222961	1.25973	0.868973	1.8262
651	0.364803	0.78957	0.473669	1.31615
653	0.307084	1.22378	0.830624	1.80301
654	0.161878	1.24081	0.917078	1.67883
654.1	0.730763	1.09899	0.641944	1.88145
654.2
655	0.821036	0.966059	0.716259	1.30298
655.1	0.673215	0.921049	0.628481	1.34981
656	0.590047	0.893586	0.593439	1.34554
661	0.880933	1.03549	0.656056	1.63438
665	0.832246	0.965403	0.696974	1.33721
669	0.810072	0.948096	0.613873	1.46429
671	0.338021	1.42611	0.689922	2.94785
674	0.990471	1.00462	0.471691	2.13966
676	0.294639	1.43092	0.732122	2.79673
681	0.089823	0.808702	0.632771	1.03355
681.1	0.41229	0.824748	0.520331	1.30726
681.2	0.419414	0.759096	0.388804	1.48205
681.3	0.636798	0.84587	0.422231	1.69456
681.5	0.004513	0.517397	0.328336	0.815324
681.6	0.217688	0.576551	0.240201	1.38389
681.7	0.989363	1.00367	0.586	1.71902
686	0.106227	0.784507	0.584399	1.05313
686.1	0.550248	0.810408	0.406604	1.61523
686.2	0.888721	1.04477	0.565727	1.92944
686.3
686.4	0.286467	1.78421	0.615307	5.17368
686.5
687	0.855207	0.979834	0.787266	1.2195
687.1	0.829916	1.01942	0.855316	1.21502
687.2	0.92785	1.01194	0.782664	1.30838
687.3	0.815302	1.0869	0.540183	2.18695
687.4	0.131241	0.855057	0.697719	1.04788
689	0.00288	0.742435	0.610375	0.903066
690	0.039218	0.716847	0.522396	0.983679
690.1	0.047488	0.724747	0.527136	0.996439
691	0.489899	1.20235	0.712619	2.02863
694	0.023914	0.78848	0.641541	0.969074
694.1	0.006673	0.334895	0.151934	0.738184
694.2	0.043293	0.80602	0.653905	0.993521
695	0.007056	0.706777	0.549084	0.909758
695.2	0.124907	0.267189	0.049512	1.44186
695.3	0.519267	0.846585	0.510158	1.40487
695.4	0.305635	0.758519	0.447007	1.28712
695.41	0.978908	1.01327	0.381249	2.69305
695.42	0.284612	0.746105	0.43632	1.27583
695.7	0.012009	0.569096	0.366574	0.883506
695.8	0.014387	0.527535	0.3161	0.880396
695.9	0.193861	1.71466	0.76017	3.86761
696	0.210206	0.802403	0.568645	1.13225
696.3	0.242426	0.572176	0.224378	1.45908
696.4	0.205737	0.790832	0.549826	1.13748
696.41	0.213381	0.791054	0.54685	1.14431
696.42	0.988276	0.994024	0.446906	2.21094
697	0.15529	0.487492	0.180973	1.31317
698	0.058798	0.806903	0.64592	1.00801
70	1.02e-12	3.32388	2.38898	4.62465
700	0.296874	0.745089	0.428651	1.29513
70.1	0.187847	2.49711	0.639674	9.74803
701	0.248969	0.89195	0.734369	1.08334
701.1	0.409071	0.846889	0.570785	1.25655
701.2	0.120173	0.77497	0.561889	1.06886
701.3	0.123478	0.501481	0.208378	1.20686
701.4	0.13822	1.35608	0.906546	2.02853
701.5	0.383704	0.703787	0.319288	1.55131
701.6	0.251293	0.583869	0.232849	1.46405
70.2	6.96e-14	5.4922	3.51671	8.57742
702	0.928751	1.01007	0.810901	1.25816
702.1	0.165734	0.725355	0.460637	1.1422
702.2	0.763909	1.03531	0.825526	1.2984
70.3	0.009065	1.95872	1.18218	3.24535
703	0.03651	0.687427	0.483802	0.976753
703.1	0.677957	0.897378	0.538299	1.49599
70.4	0.10955	2.00916	0.85483	4.72224
704	0.002483	0.714718	0.57496	0.888448
704.1	0.001586	0.638318	0.483121	0.843368
704.11	0.619683	0.820339	0.375267	1.79327
704.12	0.877955	0.944777	0.457561	1.95078
704.2	0.001281	0.250925	0.108161	0.582128
704.8	0.209764	0.81986	0.601092	1.11825
705	0.766672	0.917785	0.52076	1.6175
705.1	0.177953	1.82305	0.760932	4.36767
705.3	0.177373	0.471548	0.15818	1.40572
705.8	0.005274	0.537002	0.346955	0.831148
706	0.091646	0.852164	0.70761	1.02625
706.1	0.503699	0.918335	0.71541	1.17882
706.2	0.706015	0.945254	0.705509	1.26647
706.8	0.29626	0.83291	0.591018	1.1738
707	0.015315	0.618782	0.419799	0.912084
707.1	0.238636	0.665822	0.338502	1.30965
707.2	0.058061	0.574768	0.324169	1.01909
707.3	0.286431	0.722707	0.397781	1.31305
70.9	4.82e-05	2.54372	1.62154	3.99037
709	0.75806	0.945636	0.66261	1.34955
709.2	0.993691	1.00196	0.616006	1.62975
709.3	0.510828	0.735445	0.29429	1.83791
709.5	0.945584	1.03955	0.341319	3.16612
709.6	0.701018	0.842281	0.350696	2.02294
709.7	0.873566	1.04606	0.600717	1.82157
71	0.226798	0.561245	0.219975	1.43196
710
710.1	0.193731	0.64524	0.333243	1.24934
710.11	0.209427	0.532914	0.199443	1.42395
710.12	0.067187	0.447998	0.189615	1.05847
710.19
71.1
711	0.497517	0.710916	0.265283	1.90515
711.1	0.513517	1.58762	0.396783	6.35241
713	0.086864	0.313589	0.083145	1.18273
714	0.121671	0.765605	0.545911	1.07371
714.1	0.111485	0.715698	0.474059	1.08051
714.2	0.004636	0.137192	0.034685	0.542649
715	0.057442	0.683161	0.461123	1.01211
715.1	0.052428	0.622271	0.385298	1.00499
715.2	0.262755	0.617097	0.265123	1.43635
715.3	0.91212	1.0896	0.237359	5.00187
716	1.05e-05	0.619316	0.500453	0.76641
716.1	0.256492	0.606027	0.255152	1.43941
716.9	4.22e-05	0.636266	0.512464	0.789976
717	0.123153	0.342693	0.087825	1.33718
720	0.038217	0.748484	0.569111	0.98439
720.1	0.000981	0.546315	0.381332	0.782676
721	0.104808	0.840766	0.681795	1.0368
721.1	0.258877	0.884148	0.713996	1.09485
721.2	0.86339	0.939292	0.460223	1.91705
721.8	0.276506	1.39712	0.764985	2.55161
722	0.022728	0.799787	0.659923	0.969293
722.1	0.564506	0.920646	0.694936	1.21967
722.6	0.0309	0.795677	0.646544	0.97921
722.7	0.258504	1.8227	0.643402	5.16355
722.8	0.073661	0.516442	0.250362	1.06531
722.9	0.217424	0.747739	0.471118	1.18678
723	0.119209	0.710622	0.462394	1.09211
723.1	0.241459	0.661452	0.331242	1.32084
724	0.074071	0.766939	0.573204	1.02615
724.1	0.047624	0.702658	0.495557	0.996311
724.2	0.026753	0.668266	0.467801	0.954634
724.8	0.104493	0.638359	0.371299	1.0975
724.9	0.824143	1.07335	0.574925	2.00387
726	0.054444	0.839868	0.703036	1.00333
726.1	0.021328	0.773921	0.622209	0.962625
726.2	0.452124	0.809623	0.466872	1.404
726.3	0.071715	0.675112	0.440234	1.0353
726.4	0.116347	0.686768	0.429659	1.09773
727	0.623363	1.05084	0.862142	1.28085
727.1	0.565766	1.07223	0.845132	1.36034
727.2	0.905751	1.08279	0.290222	4.03975
727.4	0.90461	1.0257	0.677328	1.55324
727.5	0.618689	0.829062	0.396265	1.73456
727.6	0.018996	0.429406	0.211884	0.870238
727.7	0.563431	0.691857	0.198284	2.41404
728	0.015835	0.359018	0.156212	0.825121
728.2	0.262586	1.81205	0.640473	5.12674
728.7	0.119541	0.776996	0.565524	1.06755
728.71	0.437951	0.648126	0.216647	1.93895
729	0.042682	0.800513	0.645541	0.992689
729.3	0.21956	2.37792	0.596508	9.47935
731	0.203918	0.677575	0.371684	1.23521
732	0.667194	0.689925	0.127074	3.74583
733	0.841778	0.97849	0.790378	1.21137
733.2	0.055713	0.361928	0.127783	1.02511
733.4
733.6	0.653216	1.13913	0.645337	2.01076
733.8	0.260716	0.603834	0.250687	1.45446
733.9	0.784966	1.08689	0.597374	1.97755
735	0.5903	0.936004	0.735731	1.19079
735.1	0.352027	0.79373	0.487962	1.2911
735.2	0.039873	0.537481	0.297306	0.971677
735.21	0.013412	0.391655	0.186301	0.823368
735.23	0.725781	0.762943	0.168211	3.46043
735.3	0.998781	1.00028	0.695099	1.43946
736	0.004925	0.463125	0.270819	0.791985
736.2	0.004842	0.22734	0.081122	0.637113
736.4	0.166769	0.319939	0.063604	1.60935
736.6	0.448593	0.649487	0.212707	1.98317
737	0.947096	1.01325	0.686854	1.49475
737.1	0.931823	1.04389	0.390208	2.79262
737.3	0.790356	1.05985	0.690439	1.62691
738	0.180634	0.784225	0.549421	1.11938
738.4	0.098456	0.67659	0.425664	1.07543
739	0.399862	1.53853	0.56429	4.19477
740	7.5e-05	0.694335	0.579631	0.831738
740.1	0.000937	0.717929	0.58997	0.873643
740.11	0.001293	0.723254	0.593716	0.881056
740.12	0.116332	0.59233	0.308106	1.13875
740.2	0.804147	0.944099	0.599194	1.48754
740.3	0.213841	0.602266	0.270756	1.33967
740.9	0.000348	0.69419	0.568342	0.847903
741	0.075163	0.83298	0.681113	1.01871
741.2	0.978348	0.994304	0.658202	1.50203
741.3	0.010378	0.32128	0.13483	0.765563
741.4	0.019337	0.748479	0.587148	0.954139
742	0.502203	0.870877	0.581542	1.30417
742.2
742.8	0.389067	0.740343	0.373526	1.46739
742.9	0.681508	0.90299	0.554676	1.47003
743	0.847871	0.980905	0.805528	1.19447
743.1	0.272739	1.16661	0.885787	1.53645
743.11	0.293576	1.16218	0.877944	1.53844
743.12	0.949819	0.987067	0.658083	1.48051
743.13	0.160376	1.46891	0.858697	2.51276
743.2	0.25969	0.7458	0.447841	1.242
743.21	0.505271	0.705251	0.252454	1.97017
743.22
743.4	0.862384	1.08923	0.414383	2.86311
743.9	0.95741	1.00582	0.812857	1.24459
745	0.124485	0.894526	0.77595	1.03122
747	0.893745	0.979209	0.719419	1.33281
747.1	0.220487	1.26275	0.86945	1.83394
747.11	0.555264	0.860696	0.522856	1.41683
747.12	0.428311	1.30542	0.675048	2.52444
747.13	0.994349	0.997539	0.504485	1.97247
747.2	0.179156	0.694468	0.407965	1.18217
748	0.557933	1.52626	0.370994	6.279
749	0.789858	1.13125	0.456738	2.80186
750	0.00136	2.19541	1.35685	3.5522
750.1
750.11	0.445348	1.66122	0.451175	6.11661
750.13	0.182251	1.85385	0.748457	4.59177
750.14	0.04539	3.48427	1.02595	11.8331
750.2	0.142224	1.78382	0.823502	3.86402
750.21
750.22	0.721221	1.19916	0.442202	3.25189
751	0.686492	0.921387	0.619119	1.37123
751.1	0.165172	0.551657	0.238153	1.27786
751.11	0.801144	0.863071	0.274395	2.71467
751.2	0.969044	1.00895	0.643359	1.58229
751.21	0.91685	1.02693	0.623511	1.69138
751.22
752	0.667672	0.846568	0.395766	1.81086
752.1	0.638173	0.689156	0.146031	3.25229
752.2	0.579041	0.767326	0.301048	1.9558
753	0.989746	1.00721	0.336672	3.01324
754	0.002291	0.34028	0.170201	0.680318
754.2	0.00659	0.289969	0.11871	0.708294
755	0.006783	0.387174	0.194793	0.769555
755.1	0.091362	0.460404	0.187095	1.13296
755.6	0.30754	0.509883	0.139824	1.85933
756	0.289554	0.705225	0.369525	1.3459
756.2	0.52857	0.733005	0.27898	1.92593
756.21	0.510021	0.714369	0.262627	1.94315
756.3	0.705496	0.726339	0.138346	3.81339
757	0.28718	0.55856	0.191117	1.63246
758	0.413419	0.743853	0.366035	1.51165
758.1	0.652726	0.837548	0.386957	1.81282
759	0.17672	0.640649	0.335783	1.22231
760	0.002506	0.789302	0.677038	0.920181
761	0.554877	0.945599	0.785363	1.13853
763	0.002323	0.666912	0.51386	0.865548
764	0.018379	0.737732	0.572917	0.949961
765	0.715136	1.06167	0.769856	1.46411
766	0.031476	0.689078	0.490796	0.967467
767	0.999859	0.999771	0.078071	12.803
770	0.000511	0.706056	0.580203	0.859209
771	0.519259	0.907693	0.676124	1.21857
771.1	0.029508	0.784659	0.630733	0.976149
771.2	0.013438	0.613339	0.416266	0.903711
772	0.060983	0.691458	0.470053	1.01715
772.1	0.011853	0.448938	0.240598	0.837683
772.2	0.023448	0.669248	0.472861	0.947198
772.3	0.423465	0.861564	0.598177	1.24093
772.4	0.990968	1.00602	0.356032	2.84264
772.6	0.687839	1.15263	0.576451	2.30472
773	1.44e-05	0.719682	0.620296	0.834992
78	0.092602	1.24991	0.963781	1.62098
780	0.205115	0.696934	0.398696	1.21826
781	0.009676	0.718451	0.559255	0.922964
781.1	0.744904	0.789557	0.19021	3.27743
781.2	0.980858	1.00958	0.463266	2.20015
782.3	0.116579	0.838633	0.673158	1.04478
782.6	0.903847	1.02858	0.651188	1.62468
783	7.06e-07	0.616369	0.509086	0.746259
783.1	0.62344	0.839586	0.417772	1.68729
785	0.002062	0.800184	0.694397	0.922086
788	0.026764	0.739278	0.565871	0.965823
789	0.009262	0.804737	0.683273	0.947793
789.1	0.059186	0.561248	0.308023	1.02265
79	0.002136	0.774944	0.658554	0.911904
790	0.972661	0.995651	0.77599	1.27749
790.1	0.460512	0.814148	0.471577	1.40558
790.6	0.036411	0.839441	0.712506	0.988991
790.8	0.960031	0.981505	0.472942	2.03694
790.9	0.46064	1.97205	0.324685	11.9777
79.1	0.500665	1.10648	0.824238	1.48537
791	0.336134	0.710234	0.353669	1.42629
79.2
792	0.15226	1.25536	0.91949	1.71391
792.1	0.153799	1.30488	0.905215	1.88099
793	0.395512	0.763051	0.408916	1.42388
793.2	0.241319	1.24153	0.864548	1.78289
794	0.90044	1.07089	0.366197	3.13169
795	0.274403	1.31217	0.806131	2.13588
795.8	0.375488	0.781248	0.452571	1.34862
795.81	0.262414	0.619425	0.268042	1.43144
795.82
796	0.410622	1.18483	0.791045	1.77465
797	0.343551	0.838107	0.581546	1.20785
797.1	0.160438	0.669671	0.382559	1.17226
798	1.32e-07	0.658519	0.563853	0.769079
798.1	0.001346	0.516303	0.34466	0.773425
79.9	0.000112	0.501696	0.353531	0.711955
8	0.865524	0.977378	0.749979	1.27372
80	0.160908	0.66862	0.38088	1.17374
800	0.470534	0.861413	0.574433	1.29177
800.1	0.137632	0.570132	0.271538	1.19707
800.2	0.301358	0.538258	0.166282	1.74236
800.3	0.982252	0.991095	0.450665	2.1796
800.4	0.710804	0.793303	0.233272	2.69784
801	0.095957	0.683252	0.436346	1.06987
801.1
802	0.339282	1.96055	0.492824	7.79945
803	0.088738	0.69608	0.458649	1.05642
803.1	0.83262	0.911168	0.384521	2.15912
803.2	0.169589	0.631082	0.327203	1.21718
803.21	0.223715	0.262949	0.030574	2.26145
803.3	0.658964	0.819178	0.337832	1.98635
804	0.173122	0.692533	0.408196	1.17493
805	0.870105	1.04639	0.60762	1.80202
807	0.363221	0.676278	0.291034	1.57147
809	0.514478	0.945784	0.799847	1.11835
81	0.10306	0.643842	0.379208	1.09316
81.1	0.644174	0.737772	0.202976	2.68163
817	0.245086	0.696003	0.377767	1.28232
818	0.510707	0.68345	0.219865	2.1245
819	0.374919	1.26826	0.750288	2.14384
830	0.138862	0.777214	0.556657	1.08516
835	0.331055	0.830371	0.570807	1.20797
836	0.028794	0.132417	0.021616	0.811152
840	0.007617	0.757801	0.618151	0.929001
840.1	0.37358	0.697094	0.314851	1.5434
840.2	0.152376	0.694415	0.421426	1.14424
840.3	0.439866	0.820075	0.495751	1.35658
841	0.336596	0.877291	0.671699	1.14581
842	0.792129	0.965662	0.744683	1.25221
8.5	0.466031	1.13738	0.804623	1.60774
850	0.387188	0.809255	0.500905	1.30742
851	0.722079	1.07429	0.723816	1.59447
8.52	0.287808	0.728806	0.406707	1.306
853	0.159149	0.546688	0.235859	1.26715
854	0.542982	1.16718	0.70929	1.92066
855
856	0.521742	1.75029	0.315767	9.70184
857	0.179416	0.627403	0.31768	1.23909
858	0.009949	0.385607	0.186834	0.795852
859	0.088758	0.670888	0.423667	1.06237
8.6	0.561316	1.22586	0.616637	2.437
860	0.97828	1.0109	0.463236	2.20604
870	0.132001	0.780474	0.565319	1.07751
870.1	0.017708	0.211984	0.058824	0.76393
870.2	0.32962	0.335525	0.037343	3.01467
870.3	0.469937	0.781871	0.401115	1.52406
870.4	0.804546	1.38772	0.103577	18.5927
870.5	0.163537	0.597776	0.289859	1.23279
871	0.624714	0.922178	0.666562	1.27582
871.1	0.429445	0.709908	0.303462	1.66073
871.2	0.159958	1.45892	0.861478	2.47068
871.3	0.032387	0.29198	0.094535	0.901804
871.4	0.37537	0.557758	0.153404	2.02794
872	0.448775	0.620001	0.179969	2.13594
875	0.015447	6.31499	1.42106	28.0629
876	0.799024	0.890459	0.364543	2.1751
90	0.177336	0.696528	0.411856	1.17797
90.2	0.401517	0.572483	0.155533	2.10719
907	0.060511	0.355038	0.120416	1.0468
910	0.583913	0.637247	0.127054	3.19615
911	0.901017	1.06193	0.412	2.7371
912	0.009185	1.77861	1.15327	2.74305
913	0.019106	0.289587	0.102715	0.816442
915	0.511891	0.844028	0.508504	1.40094
916	0.177993	0.830774	0.634341	1.08804
930	0.713092	0.946162	0.704458	1.2708
931	0.03882	4.79387	1.08384	21.2036
938	0.080155	0.677956	0.438659	1.04779
938.1
938.2	0.254028	0.716406	0.403901	1.2707
939	0.756776	1.02761	0.86491	1.22092
939.1
941	0.852066	0.955965	0.595501	1.53462
942	0.966603	0.982244	0.424621	2.27215
946	0.209917	0.697825	0.397637	1.22463
947	0.174198	1.23669	0.910302	1.6801
949	0.494761	0.933226	0.765297	1.138
952	0.730033	1.3404	0.253852	7.07761
958	0.611831	1.37191	0.404516	4.65279
960	0.34647	0.900169	0.72316	1.12051
960.2	0.873581	0.978327	0.746901	1.28146
961	0.915931	1.03489	0.547441	1.95638
961.1	0.118996	0.761457	0.540568	1.07261
962	0.124156	0.707604	0.455317	1.09968
962.1	0.254506	0.759328	0.47289	1.21927
962.3	0.940251	1.05887	0.237277	4.72527
963	0.939869	0.988113	0.724222	1.34816
963.1	0.953573	1.00943	0.735971	1.3845
964	0.271732	0.587336	0.227378	1.51714
964.1
965	0.251127	1.24302	0.857279	1.80234
965.1	0.002426	0.609883	0.443043	0.839551
967	0.132076	0.615481	0.327254	1.15756
969	0.206703	0.407994	0.101462	1.64061
972	0.749835	0.872617	0.377638	2.01637
972.2	0.73828	1.31107	0.2677	6.42103
977	0.006303	0.736246	0.591031	0.917141
979	0.004417	0.683763	0.526305	0.888328
980	0.827597	0.952473	0.614518	1.47629
990	0.294158	0.860488	0.64987	1.13937
994	0.000551	0.649106	0.50797	0.829456
994.1	0.83253	1.05957	0.619734	1.81157
994.2	0.000227	0.622683	0.484057	0.80101
994.21	0.592448	1.14277	0.701036	1.86286
