# Supplementary material for: Leveraging genomic diversity for discovery in an electronic health record linked biobank: the UCLA ATLAS Community Health Initiative
Source: Genome Med. 2022 Sep 9;14:104. doi: 10.1186/s13073-022-01106-x (PMC9461263; doi:10.1186/s13073-022-01106-x)
Supplement: Supplementary file 5 — Additional file 5: Table S9. Associations between genetic ancestry proportions and phecodes within SIREs. [file 13073_2022_1106_MOESM5_ESM.xlsx]

## Sheet: Legend
Tsble S9: Associations between genetic ancestry proportions and phecodes within SIREs.	We perform a marginal regression between each of the ancestry proportions estimated from ADMIXTURE (k=4; European, African, Native American ancestry, and East Asian ancestry) and >1,500 phecodes within each of the 7 main ATLAS SIRE groups (NH-White, NH- AfAm, HL-Other, HL-White, NH-Asian, NH-PI, NH-AmIn). Age and sex are used as covariates in the model.

## Sheet: HL-White
phecode	pvalue	OR	CI (lower)	CI (upper)	ancestry proportion
250.2	9.06e-26	11.7476	7.41558	18.6104	Native American
250.2	2.6e-25	0.0878579	0.0555446	0.13897	European
250	3.23e-24	10.34	6.58661	16.2322	Native American
250	7.21e-24	0.0994347	0.06346	0.155803	European
276.1	2.21e-21	0.110405	0.0700535	0.174	European
276.1	4.07e-20	8.30401	5.28628	13.0444	Native American
276.12	5.43e-20	0.0681492	0.0383464	0.121115	European
276.12	5.56e-20	13.6208	7.78613	23.8279	Native American
480.2	1.51e-19	35.2663	16.2941	76.3291	Native American
480.2	1.18e-18	0.0241871	0.0105744	0.0553239	European
216	1.41e-16	7.71562	4.75232	12.5267	European
994.2	3.07e-16	0.0971247	0.0555143	0.169924	European
994	3.71e-16	0.103863	0.0602379	0.179082	European
585.32	6.86e-16	0.0674232	0.0350323	0.129763	European
585.32	1.15e-15	13.152	7.00106	24.7068	Native American
994.2	2.02e-15	9.08546	5.26977	15.664	Native American
994	3.35e-15	8.47449	4.97942	14.4227	Native American
216	3.6e-15	0.131912	0.0796425	0.218486	Native American
38	1.1e-14	0.116284	0.0673727	0.200703	European
250.22	1.13e-14	0.0788882	0.0414107	0.150283	European
480	1.21e-14	0.150331	0.0928916	0.243288	European
276	2.6e-14	0.199485	0.131754	0.302035	European
401.2	7.16e-14	0.135015	0.0799221	0.228086	European
509	7.87e-14	0.124281	0.0719245	0.214751	European
585	7.88e-14	0.183331	0.117486	0.28608	European
276	8.12e-14	4.89366	3.22588	7.42369	Native American
250.22	8.29e-14	10.8964	5.82054	20.3986	Native American
585.1	8.32e-14	0.151295	0.0921486	0.248404	European
588	1.2e-13	14.3637	7.10341	29.0445	Native American
509.1	1.25e-13	0.117376	0.0666066	0.206842	European
276.4	2.18e-13	0.114954	0.0645027	0.204867	European
480	2.27e-13	5.92806	3.68381	9.53955	Native American
38	2.62e-13	7.30654	4.28754	12.4513	Native American
276.4	3.03e-13	8.15918	4.64134	14.3433	Native American
509	3.07e-13	7.3538	4.30119	12.5729	Native American
250.3	3.58e-13	0.11458	0.0638947	0.205471	European
585.1	4.24e-13	6.14713	3.7618	10.045	Native American
509.1	4.58e-13	7.74405	4.44858	13.4808	Native American
585	5.34e-13	5.14594	3.29783	8.02973	Native American
401.2	5.53e-13	6.74914	4.01679	11.3401	Native American
588.2	5.72e-13	13.7044	6.72497	27.9274	Native American
588	6.7e-13	0.0679938	0.0326592	0.141558	European
585.3	8.38e-13	0.1651	0.100799	0.270419	European
285.21	1.01e-12	9.71301	5.19857	18.1478	Native American
276.13	1.1e-12	0.117398	0.065081	0.21177	European
276.13	1.43e-12	8.06858	4.5269	14.3811	Native American
585.31	1.47e-12	0.10042	0.0531367	0.189777	European
585.3	2.52e-12	5.74646	3.52235	9.37494	Native American
585.31	2.54e-12	9.08768	4.89937	16.8564	Native American
588.2	2.88e-12	0.0713267	0.033994	0.149659	European
285.21	3.43e-12	0.102172	0.0537404	0.194249	European
250.3	3.74e-12	7.57231	4.27726	13.4057	Native American
172	5.96e-12	22.4079	9.2413	54.3338	European
702.1	8.6e-12	30.6461	11.4744	81.8503	European
279.1	8.97e-12	5.95804	3.56795	9.94919	Native American
276.41	1.08e-11	0.124736	0.0684273	0.22738	European
279	1.17e-11	5.77187	3.4782	9.57809	Native American
285.2	1.37e-11	5.9379	3.54299	9.95168	Native American
285.2	1.46e-11	0.165238	0.0979805	0.278665	European
571	1.48e-11	4.55661	2.93346	7.07789	Native American
275	1.87e-11	0.185941	0.113799	0.303817	European
275	2.27e-11	5.26442	3.23554	8.56552	Native American
172	2.42e-11	0.0407768	0.0159441	0.104286	Native American
401.22	2.44e-11	0.142038	0.0800941	0.25189	European
276.41	2.54e-11	7.33704	4.08528	13.1771	Native American
172.2	2.87e-11	24.5149	9.55219	62.9157	European
279.1	3.85e-11	0.173682	0.103352	0.291871	European
571.51	4.07e-11	11.3477	5.51718	23.34	Native American
279	4.61e-11	0.178989	0.107244	0.298731	European
571.51	5.37e-11	0.0813961	0.0384711	0.172216	European
172.2	5.88e-11	0.0349472	0.0128039	0.0953854	Native American
571	7.09e-11	0.231611	0.149199	0.359546	European
514	1.02e-10	0.26339	0.17576	0.394709	European
275.5	1.27e-10	6.53434	3.68748	11.5791	Native American
401.22	1.27e-10	6.35323	3.61608	11.1622	Native American
571.5	1.3e-10	4.29462	2.7537	6.69782	Native American
275.5	1.32e-10	0.147327	0.0821426	0.264238	European
514	1.42e-10	3.80292	2.52843	5.71985	Native American
851	1.44e-10	8.95261	4.58111	17.4956	Native American
702.1	1.77e-10	0.0344745	0.0122531	0.096995	Native American
571.8	1.8e-10	10.5542	5.11569	21.7742	Native American
571.8	2.01e-10	0.0869075	0.0409403	0.184486	European
851	2.46e-10	0.106767	0.0534067	0.213442	European
172.21	4.35e-10	59.5741	16.5045	215.037	European
571.5	5.65e-10	0.245518	0.157495	0.382734	European
172.21	5.96e-10	0.0124477	0.00310515	0.0498994	Native American
573.2	7.07e-10	15.4513	6.47064	36.8963	Native American
573.2	1.17e-09	0.0572652	0.0227892	0.143897	European
275.3	1.2e-09	0.121098	0.0613173	0.239163	European
580	2.95e-09	0.152315	0.081812	0.283576	European
275.3	3.5e-09	7.28942	3.77056	14.0922	Native American
702	3.58e-09	5.20692	3.01049	9.00586	European
249	4.89e-09	7.8409	3.93342	15.6301	Native American
573	6.39e-09	4.39529	2.66647	7.24501	Native American
285	7.74e-09	3.15742	2.13716	4.66475	Native American
249	7.96e-09	0.124653	0.0614463	0.252876	European
571.81	7.96e-09	0.0767667	0.0320954	0.183613	European
571.81	8.34e-09	11.6084	5.04143	26.7297	Native American
285	1.29e-08	0.327042	0.222508	0.480686	European
580	1.29e-08	5.83886	3.17861	10.7255	Native American
458	1.32e-08	4.94522	2.84952	8.58222	Native American
702.2	2.48e-08	5.07665	2.86755	8.98761	European
702	2.49e-08	0.198889	0.112711	0.350956	Native American
587	2.56e-08	8.41026	3.97499	17.7944	Native American
458	3.07e-08	0.207097	0.118616	0.361581	European
250.24	3.98e-08	0.14154	0.070442	0.284399	European
276.14	4.24e-08	5.55974	3.01032	10.2682	Native American
573	5.62e-08	0.248443	0.150297	0.410677	European
276.14	5.92e-08	0.176943	0.0946027	0.330951	European
428.2	6.23e-08	0.0863403	0.0355613	0.209628	European
783	6.27e-08	0.289025	0.184363	0.453104	European
428	7.1e-08	0.180611	0.0969181	0.336578	European
702.2	7.17e-08	0.195561	0.108	0.354111	Native American
587	7.65e-08	0.11923	0.0549053	0.258915	European
1013	8.93e-08	0.17602	0.0931185	0.332728	European
317.11	1.04e-07	21.5071	6.94406	66.6114	Native American
428	1.16e-07	5.24546	2.84163	9.68276	Native American
503	1.19e-07	0.19039	0.103043	0.35178	European
228.1	1.26e-07	7.78027	3.63524	16.6516	European
1013	1.27e-07	5.3728	2.87951	10.025	Native American
580.31	1.33e-07	0.11867	0.0537519	0.261993	European
250.24	1.45e-07	6.25769	3.15916	12.3953	Native American
275.53	1.92e-07	0.157652	0.0786479	0.316017	European
401.3	2.03e-07	0.217903	0.12265	0.387131	European
275.53	2.09e-07	6.02267	3.05752	11.8634	Native American
783	2.14e-07	3.28218	2.09463	5.14301	Native American
250.6	2.18e-07	0.127434	0.0584761	0.277712	European
580.3	2.52e-07	0.174758	0.09005	0.33915	European
317.11	2.57e-07	0.0424413	0.012758	0.141187	European
580.31	2.93e-07	7.45237	3.4586	16.0579	Native American
585.2	3.04e-07	10.9886	4.39071	27.5012	Native American
428.2	3.13e-07	9.18946	3.92834	21.4967	Native American
276.6	3.47e-07	0.167036	0.0839248	0.332454	European
401.3	4.37e-07	4.32126	2.44919	7.62427	Native American
572	4.67e-07	5.05021	2.69012	9.48085	Native American
572	4.75e-07	0.192015	0.101026	0.364953	European
580.3	5.51e-07	5.2585	2.74614	10.0693	Native American
228	5.77e-07	5.47911	2.81229	10.6748	European
228.1	6.04e-07	0.131266	0.059125	0.29143	Native American
250.6	6.9e-07	6.85193	3.20491	14.649	Native American
980	7.89e-07	6.58636	3.11682	13.9181	Native American
949	9.28e-07	0.252503	0.145708	0.437572	Native American
585.2	9.7e-07	0.0899555	0.0343115	0.235839	European
585.33	9.96e-07	0.233871	0.13067	0.418577	European
503	1.08e-06	4.48846	2.45479	8.20694	Native American
706	1.22e-06	3.57327	2.13633	5.97673	European
507	1.29e-06	0.295272	0.180196	0.483837	European
962.1	1.31e-06	0.116406	0.0487099	0.278185	European
585.34	1.41e-06	0.124998	0.0536984	0.290968	European
401.1	1.48e-06	0.351127	0.229293	0.537697	European
276.6	1.5e-06	5.20984	2.65968	10.2051	Native American
250.7	1.54e-06	0.100307	0.0392729	0.256195	European
507	1.58e-06	3.3437	2.04285	5.47292	Native American
585.34	1.64e-06	7.39236	3.26227	16.7512	Native American
949	1.67e-06	3.63599	2.14393	6.16646	European
428.1	1.73e-06	0.197504	0.101607	0.38391	European
458.9	1.9e-06	4.41866	2.39776	8.14282	Native American
228	2.12e-06	0.185628	0.0925368	0.372369	Native American
962	2.19e-06	0.133977	0.0583029	0.307873	European
401	2.23e-06	0.356598	0.232628	0.546633	European
250.23	2.28e-06	0.136062	0.059508	0.311099	European
415	2.37e-06	0.223918	0.12027	0.416891	European
401	2.48e-06	2.84103	1.83983	4.38706	Native American
585.33	2.65e-06	3.98458	2.23783	7.09475	Native American
428.1	2.69e-06	4.78887	2.48976	9.21103	Native American
401.1	2.73e-06	2.81882	1.82808	4.34649	Native American
250.42	2.75e-06	0.388717	0.261878	0.576991	European
313	2.87e-06	15.6931	4.95383	49.714	European
980	2.89e-06	0.159166	0.0737059	0.343715	European
458.9	3.05e-06	0.228606	0.123012	0.424842	European
1010	3.39e-06	3.59301	2.09466	6.16317	European
938.2	3.98e-06	22.7973	6.03733	86.0838	European
706	4e-06	0.285701	0.167752	0.486582	Native American
313	4.11e-06	0.0556009	0.016258	0.190151	Native American
415.2	4.37e-06	0.189871	0.0934462	0.385793	European
797	4.87e-06	0.170719	0.079991	0.364353	European
580.4	4.97e-06	0.0558251	0.0161773	0.192643	European
250.7	4.97e-06	8.22274	3.32839	20.3142	Native American
962	5.2e-06	6.50197	2.90616	14.5469	Native American
250.23	5.33e-06	6.52672	2.90969	14.6401	Native American
962.1	5.52e-06	7.0031	3.02482	16.2136	Native American
610.1	5.88e-06	0.0874988	0.030501	0.251009	Native American
509.2	6.05e-06	16.2131	4.85047	54.1937	Native American
941	6.12e-06	0.121937	0.0489857	0.303529	European
1010	6.55e-06	0.291944	0.170927	0.498642	Native American
941	6.63e-06	7.52791	3.12807	18.1164	Native American
313.1	6.67e-06	19.7228	5.38838	72.1902	European
580.4	6.95e-06	14.3358	4.48947	45.7773	Native American
54	7.58e-06	0.177702	0.0834053	0.37861	Native American
286	7.81e-06	3.61174	2.05682	6.34215	Native American
278.1	7.96e-06	0.401245	0.268766	0.599025	European
278.1	8.06e-06	2.51019	1.67571	3.76023	Native American
938.2	9.23e-06	0.040817	0.00992798	0.167812	Native American
573.9	9.32e-06	0.276147	0.156319	0.48783	European
54	9.67e-06	5.08575	2.47427	10.4535	European
452	9.82e-06	0.271644	0.152434	0.48408	European
41.4	1.19e-05	0.143125	0.0599621	0.341627	European
415	1.23e-05	3.92511	2.12664	7.24453	Native American
313.1	1.3e-05	0.0461872	0.0115904	0.184054	Native American
994.21	1.36e-05	0.114501	0.0431246	0.304015	European
317.1	1.47e-05	5.486	2.54019	11.848	Native American
250.42	1.5e-05	2.41488	1.61995	3.59989	Native American
706.2	1.75e-05	5.2181	2.45516	11.0904	European
286	1.81e-05	0.289091	0.163908	0.509881	European
564.1	1.92e-05	5.55389	2.53	12.192	European
797	2.12e-05	4.97928	2.37554	10.4369	Native American
509.2	2.18e-05	0.0614681	0.0169621	0.222752	European
415.2	2.31e-05	4.48444	2.23842	8.98409	Native American
611.3	2.33e-05	4.89368	2.3452	10.2115	European
610.1	2.59e-05	8.3187	3.10057	22.3187	European
416	2.77e-05	0.313024	0.181843	0.53884	European
217	2.84e-05	5.93302	2.57748	13.657	European
250.4	2.99e-05	0.433999	0.293277	0.642242	European
611.3	3.12e-05	0.195305	0.090557	0.421217	Native American
564.1	3.23e-05	0.174192	0.0764122	0.397096	Native American
573.9	3.3e-05	3.30178	1.87869	5.80284	Native American
317.1	3.35e-05	0.189105	0.0860949	0.415362	European
627.2	3.87e-05	3.71999	1.98978	6.95472	European
573.4	3.91e-05	0.0885792	0.0279043	0.281185	European
286.7	3.91e-05	5.27156	2.38725	11.6408	Native American
512.7	3.95e-05	0.439021	0.296495	0.65006	European
579.2	3.95e-05	5.01186	2.32381	10.8093	Native American
586	3.96e-05	0.37171	0.23186	0.595912	European
573.7	4.15e-05	0.240642	0.12178	0.475517	European
476	4.39e-05	0.375198	0.234446	0.60045	Native American
610	4.44e-05	0.150295	0.0605158	0.373269	Native American
508	4.62e-05	0.402611	0.259895	0.623698	European
706.2	4.8e-05	0.195246	0.0888244	0.429174	Native American
246	4.94e-05	0.206872	0.0966557	0.442769	Native American
41.4	5.13e-05	5.71444	2.45811	13.2845	Native American
278	5.27e-05	2.20084	1.50152	3.22588	Native American
627.2	5.3e-05	0.261785	0.136677	0.501412	Native American
260	5.37e-05	0.257618	0.133392	0.497533	European
579.2	5.5e-05	0.198422	0.0904202	0.435424	European
452	5.5e-05	3.25094	1.83313	5.76536	Native American
278	6e-05	0.461924	0.316761	0.673612	European
395.3	6.11e-05	5.36652	2.36006	12.2029	Native American
722.1	6.34e-05	3.72968	1.95682	7.10875	European
217.1	6.57e-05	5.70351	2.42561	13.4111	European
573.7	6.64e-05	3.91081	2.00099	7.64345	Native American
722.1	6.69e-05	0.254862	0.130157	0.499049	Native American
994.21	7.03e-05	6.73081	2.62901	17.2323	Native American
395.3	7.41e-05	0.181917	0.0783081	0.422611	European
796	7.49e-05	10.3938	3.26262	33.112	European
327	7.5e-05	2.34288	1.53722	3.57079	European
573.4	7.79e-05	9.15736	3.05228	27.4737	Native American
199	7.96e-05	0.280575	0.149236	0.527505	Native American
586	8.25e-05	2.59189	1.61326	4.16419	Native American
327	8.42e-05	0.419659	0.272228	0.646937	Native American
286.7	8.65e-05	0.197073	0.0875881	0.443413	European
771.1	8.78e-05	0.380614	0.234877	0.616778	European
416	8.94e-05	2.955	1.71848	5.08124	Native American
8	9.39e-05	0.321046	0.181538	0.567765	European
246	9.44e-05	4.24665	2.05492	8.77603	European
260	0.000100788	3.62991	1.89539	6.95173	Native American
250.4	0.000100997	2.19713	1.47752	3.26722	Native American
476	0.000105046	2.46345	1.56202	3.88509	European
287.32	0.000108006	5.67846	2.3574	13.6781	Native American
300.1	0.000109763	0.45932	0.309672	0.681285	Native American
38.3	0.000110811	0.181439	0.0763636	0.431095	European
508	0.00011649	2.37727	1.53036	3.69287	Native American
512.7	0.000117674	2.17968	1.4661	3.24056	Native American
411.8	0.000119046	0.159131	0.0623991	0.405816	European
288.1	0.000119482	2.81969	1.66282	4.78143	Native American
41	0.000122193	0.42033	0.270117	0.654076	European
702.1	0.000122568	3.8e-07	2.01e-10	0.000717404	African
796	0.000124714	0.0924307	0.0273844	0.311982	Native American
216.1	0.000130592	3.41278	1.81955	6.40109	European
199	0.000135251	3.25638	1.77596	5.97086	European
300.1	0.000140729	2.11543	1.43836	3.1112	European
155.1	0.000141632	7.99891	2.74103	23.3425	Native American
110.12	0.00014568	0.140197	0.0508683	0.386392	European
287.3	0.000149685	0.336867	0.191951	0.591189	European
501	0.000150017	0.13021	0.0453854	0.37357	European
428.3	0.000152697	0.219946	0.100438	0.481652	European
79	0.00016047	2.1507	1.44502	3.201	Native American
689	0.000164362	2.60415	1.58296	4.28412	European
260.2	0.000175061	0.155746	0.0589674	0.41136	European
599.6	0.000181791	8.21517	2.72709	24.7476	Native American
599.6	0.000184718	0.111014	0.0350733	0.351382	European
427.4	0.000193584	0.0958238	0.0279179	0.3289	European
300	0.000200994	0.478469	0.324397	0.705718	Native American
770	0.000203086	0.38306	0.230895	0.635505	Native American
706.1	0.000203591	0.226875	0.103721	0.496256	Native American
706.1	0.0002037	4.14621	1.95765	8.78145	European
287.32	0.000210823	0.180809	0.0731743	0.446768	European
578.2	0.000218384	154.108	10.6628	2227.32	African
8	0.000222146	2.90705	1.64986	5.12222	Native American
611	0.000222197	0.326678	0.180387	0.591608	Native American
287.3	0.000231923	2.86496	1.63589	5.01747	Native American
260.2	0.000244161	5.82066	2.27117	14.9174	Native American
38.3	0.000246929	4.84703	2.0842	11.2723	Native American
480.1	0.00025011	4.05449	1.91678	8.57632	Native American
368.2	0.000254834	504.165	17.9586	14153.8	East Asian
480.1	0.000271491	0.242761	0.113299	0.520153	European
458.2	0.000274511	8.23184	2.64428	25.6263	Native American
284.1	0.000276784	3.66715	1.82029	7.38783	Native American
41	0.000279461	2.27818	1.46119	3.55198	Native American
695.7	0.000284519	705.885	20.4258	24394.3	African
455	0.000286734	0.407073	0.250464	0.661604	Native American
300	0.000287395	2.0225	1.38218	2.95947	European
627	0.000289095	0.345361	0.194365	0.61366	Native American
79	0.000290063	0.483179	0.326036	0.716062	European
278.11	0.000294142	0.409752	0.252786	0.664185	European
241	0.000299977	3.29779	1.72695	6.29746	European
428.3	0.00030383	4.13655	1.91441	8.938	Native American
411.8	0.000310329	5.37395	2.15484	13.4021	Native American
275.51	0.000315762	4.63004	2.01104	10.6598	Native American
401.21	0.000327237	0.218925	0.0955877	0.501405	European
79.1	0.000342547	4.9176	2.05646	11.7594	European
269	0.000347726	0.280923	0.1401	0.563295	European
580.32	0.000349122	0.212471	0.090904	0.496612	European
427.4	0.000358667	8.52098	2.62703	27.6384	Native American
580.32	0.000359162	4.52877	1.97551	10.382	Native American
287	0.000359962	0.370304	0.21456	0.6391	European
429.3	0.000361247	2.49284	1.50909	4.11789	Native American
292.4	0.000362934	3.52062	1.76261	7.03206	Native American
611	0.00037024	2.83944	1.59858	5.04348	European
284	0.000379469	0.285015	0.142637	0.569509	European
429.3	0.000384029	0.403364	0.244372	0.665798	European
284	0.00038534	3.45186	1.74175	6.84101	Native American
155	0.000387558	6.56974	2.32261	18.5832	Native American
278.11	0.000400785	2.39509	1.47666	3.88477	Native American
81	0.000405505	5.60489	2.15626	14.5691	Native American
217	0.000406666	0.210104	0.0884788	0.49892	Native American
216.1	0.000408273	0.308782	0.160941	0.592431	Native American
155.1	0.000409782	0.134764	0.0443398	0.409595	European
286.4	0.000430421	6.27928	2.25795	17.4624	Native American
288.1	0.000435791	0.386834	0.227869	0.656695	European
275.51	0.000465534	0.217792	0.0927546	0.511385	European
165	0.000471145	10.192	2.77398	37.4469	European
689	0.000472164	0.400851	0.240108	0.669204	Native American
110.12	0.000476481	5.76358	2.15743	15.3974	Native American
501	0.000478118	6.15048	2.21926	17.0455	Native American
287	0.000494621	2.63474	1.52765	4.54416	Native American
284.1	0.000513269	0.284274	0.139805	0.578032	European
770	0.000529127	2.37798	1.45694	3.88128	European
317	0.000529556	3.59926	1.74431	7.42679	Native American
241	0.000590323	0.308525	0.157752	0.603404	Native American
475	0.000593444	0.39165	0.229395	0.668671	Native American
286.4	0.000613539	0.157593	0.054752	0.4536	European
509.8	0.00065163	4.83181	1.95347	11.9512	Native American
317	0.000652406	0.279717	0.134462	0.581884	European
627	0.000654023	2.63259	1.50879	4.59343	European
428.4	0.000655317	0.20221	0.0806346	0.50709	European
455	0.000659087	2.26836	1.41587	3.63413	European
280	0.000664346	2.37467	1.44321	3.90728	Native American
530.2	0.000681168	3.72507	1.74426	7.95531	Native American
173	0.000687963	3.35484	1.66777	6.74848	European
580.2	0.000704103	0.149323	0.0496995	0.448641	European
276.5	0.000705612	0.398191	0.233723	0.678392	European
250.25	0.000706431	0.259569	0.118933	0.566502	European
348.8	0.000717523	3.9649	1.78493	8.80731	Native American
8.5	0.000730871	0.277223	0.131682	0.583625	European
217.1	0.00073101	0.216816	0.0892985	0.526426	Native American
401.21	0.000734278	4.09622	1.80679	9.28668	Native American
729	0.0007411	0.44071	0.2738	0.709367	European
726	0.000746186	0.449463	0.282374	0.715424	Native American
245	0.000750726	0.179895	0.0663424	0.487808	Native American
251.1	0.000752189	5.73657	2.07684	15.8454	Native American
81	0.000759385	0.184107	0.0687516	0.49301	European
340	0.000768708	2.51546	1.46958	4.30567	European
939	0.000779324	0.408798	0.242602	0.688846	Native American
269	0.000786043	3.25097	1.63356	6.46977	Native American
165	0.000805802	0.0953163	0.0241022	0.376945	Native American
425	0.00080938	0.281678	0.134209	0.591186	European
458.2	0.000849054	0.134157	0.0412203	0.436629	European
70.3	0.000865472	6.11539	2.1071	17.7485	Native American
38.1	0.000874015	0.191776	0.0725166	0.507167	European
79.1	0.000884059	0.213688	0.086043	0.530695	Native American
251.1	0.000886391	0.168895	0.0591878	0.481952	European
217	0.000901186	1.79e-05	2.83e-08	0.0113724	African
280.1	0.000918072	2.40464	1.43128	4.03996	Native American
276.11	0.000922316	5.69469	2.035	15.9359	Native American
1015	0.000924301	3.12284	1.59199	6.12575	Native American
425	0.00092866	3.44767	1.65715	7.17279	Native American
443.9	0.000943294	0.240006	0.103012	0.559186	European
38.1	0.00095547	4.93462	1.91392	12.7228	Native American
509.8	0.0010137	0.210606	0.083183	0.533221	European
245.2	0.00102855	0.168782	0.0583422	0.488284	Native American
245.21	0.00102855	0.168782	0.0583422	0.488284	Native American
280	0.00104229	0.435287	0.264759	0.71565	European
155	0.00105346	0.166489	0.0569553	0.486672	European
854	0.00106091	4.51976	1.83196	11.151	Native American
70.3	0.00109238	0.160753	0.0536667	0.481518	European
535	0.00110345	2.42267	1.42378	4.12235	Native American
470	0.00113619	0.224607	0.0913736	0.552109	Native American
280.1	0.00113706	0.422609	0.251563	0.709954	European
367.9	0.00118732	0.238514	0.100271	0.56735	European
854	0.00119831	0.216863	0.0860074	0.546807	European
285.1	0.00121824	0.414169	0.242778	0.706555	European
452.2	0.00123694	0.319095	0.159559	0.638147	European
185	0.00123836	7.71707	2.23321	26.6671	European
745	0.00124676	0.528509	0.358835	0.778413	Native American
41.9	0.00125	0.173589	0.059933	0.50278	European
510.2	0.00126301	6.77779	2.1178	21.6915	Native American
276.11	0.00126997	0.174704	0.0604627	0.504798	European
425.1	0.0012745	3.45369	1.62483	7.34107	Native American
475	0.0013171	2.33427	1.39162	3.91544	European
41.1	0.00132591	4.4039	1.7814	10.8871	Native American
457	0.00141431	0.436883	0.262737	0.726456	European
261.4	0.0014456	0.505523	0.332241	0.769181	European
217.1	0.00144572	2.23e-05	3.05e-08	0.0162254	African
842	0.00146265	0.355515	0.188021	0.672216	Native American
530.2	0.00147147	0.287475	0.133334	0.619813	European
426.7	0.00148733	0.454753	0.279679	0.739422	European
261.4	0.00150162	1.98537	1.3	3.03207	Native American
579	0.00157336	2.51224	1.41902	4.44767	Native American
575.8	0.00158514	0.197263	0.0720467	0.540105	European
426.91	0.00164765	4.90053	1.82139	13.1851	Native American
425.1	0.00165514	0.29384	0.137008	0.630199	European
938	0.00165992	4.98992	1.83259	13.587	European
771.1	0.00170325	2.16899	1.33724	3.51809	Native American
426.92	0.00171127	6.30283	1.99468	19.9158	Native American
726	0.00171246	2.06137	1.31164	3.23965	European
340	0.00175746	0.414128	0.23838	0.71945	Native American
731	0.00178484	6.94625	2.05885	23.4356	Native American
244.4	0.00178796	2.26846	1.35676	3.79279	European
41.1	0.00181527	0.229146	0.0907818	0.578399	European
737.3	0.00183966	4.83661	1.794	13.0395	European
426.7	0.00185225	2.17361	1.33318	3.54387	Native American
737	0.00188075	4.24662	1.70626	10.5692	European
292.4	0.00193453	0.332226	0.165528	0.666799	European
185	0.00196211	0.128736	0.0351613	0.471338	Native American
704	0.00197366	0.390121	0.214906	0.708189	Native American
939	0.00197386	2.21929	1.33939	3.67723	European
694	0.00199272	2.39204	1.37601	4.1583	European
348.8	0.00199707	0.278579	0.123868	0.626524	European
350.6	0.00204986	8.3032	2.16189	31.8902	European
737	0.00207983	0.223428	0.0860539	0.580103	Native American
443.9	0.00210796	3.71101	1.60863	8.56105	Native American
842	0.00211696	2.62007	1.41755	4.84269	European
426.92	0.0021458	0.155485	0.0473719	0.510337	European
535	0.00216235	0.435528	0.256052	0.740806	European
737.3	0.00217195	0.196632	0.0695128	0.556214	Native American
694.2	0.00217649	2.41405	1.37403	4.24129	European
276.42	0.00217777	6.06573	1.91528	19.2103	Native American
276.5	0.00218449	2.29954	1.3499	3.91723	Native American
590	0.00223128	0.282036	0.125297	0.634846	European
575.8	0.00223814	4.62151	1.73188	12.3325	Native American
798.1	0.00231446	4.12	1.65698	10.2442	European
70	0.00233024	3.70355	1.59428	8.60343	Native American
510.2	0.00235038	0.153427	0.0458532	0.513371	European
8.5	0.00235909	3.12754	1.49976	6.52205	Native American
70	0.00239858	0.26574	0.112949	0.625217	European
733.6	0.00241115	220.495	6.75616	7196.09	African
745	0.00241355	1.80101	1.23155	2.63378	European
250.25	0.00241855	3.30291	1.52622	7.14787	Native American
798.1	0.00250072	0.230012	0.0887104	0.596383	Native American
173	0.0025268	0.328205	0.159271	0.67632	Native American
379.2	0.00253657	80.5014	4.66138	1390.25	African
426	0.00255515	0.494423	0.312864	0.781344	European
426.9	0.00257341	3.9704	1.61992	9.73139	Native American
470	0.00264962	3.71935	1.57934	8.75905	European
285.1	0.00265752	2.27034	1.32991	3.8758	Native American
90	0.00266389	5.03419	1.75374	14.4508	European
261	0.00266694	0.535945	0.356753	0.805141	European
241.1	0.00272302	3.04018	1.46939	6.29015	European
348	0.00277908	2.74716	1.41679	5.32675	Native American
426	0.00278999	2.02174	1.27444	3.20725	Native American
428.4	0.00280217	3.9709	1.60744	9.8094	Native American
215	0.00281374	0.231512	0.0886507	0.604594	Native American
580.2	0.00285545	5.07168	1.74509	14.7396	Native American
208	0.0028935	0.457648	0.273636	0.765402	Native American
208	0.00289536	2.1411	1.2974	3.53344	European
41.9	0.00292749	4.80073	1.70802	13.4934	Native American
701.2	0.00293513	3.50535	1.53388	8.01075	European
415.21	0.00297644	0.165033	0.050264	0.541856	European
429	0.00299196	0.492606	0.308657	0.786183	European
411	0.00299552	0.469532	0.285009	0.77352	European
78	0.00300351	0.356638	0.180498	0.704665	Native American
579	0.00306705	0.42134	0.237773	0.746627	European
726.1	0.00310456	0.429068	0.24489	0.751761	Native American
175	0.00323468	5.39195	1.75659	16.5508	European
215	0.0032775	3.9601	1.58235	9.91085	European
252.1	0.00328913	0.290796	0.127616	0.662628	European
772	0.00329606	0.249193	0.0986404	0.629532	Native American
426.91	0.00332823	0.220198	0.0801775	0.604749	European
457	0.00335379	2.14972	1.28912	3.58486	Native American
727.4	0.0033988	0.170309	0.0521003	0.556715	Native American
1015	0.00340807	0.363428	0.184587	0.715545	European
457.3	0.00343385	0.465579	0.278997	0.776942	European
245	0.0034365	4.08948	1.59187	10.5058	European
244	0.00347671	2.11711	1.28013	3.50132	European
327.1	0.00348529	3.23503	1.47162	7.1115	European
90	0.00351244	0.19288	0.0638822	0.582364	Native American
771.1	0.0036531	69.9806	3.9894	1227.57	East Asian
261	0.0036833	1.83903	1.21904	2.77434	Native American
477	0.00375642	0.271611	0.112488	0.655825	European
535.9	0.00379181	2.94803	1.41791	6.12934	Native American
244.4	0.00382847	0.458623	0.270405	0.777852	Native American
704	0.00385377	2.33787	1.31426	4.15871	European
426.9	0.0038632	0.261203	0.105066	0.649377	European
174	0.00389907	0.252421	0.099111	0.642878	Native American
327.4	0.00395708	0.490224	0.301862	0.796123	Native American
477	0.00397963	3.57668	1.50239	8.51486	Native American
242	0.00402486	0.19894	0.0661979	0.597863	Native American
110.11	0.00403103	0.391519	0.206629	0.741847	European
252.1	0.00406086	3.29869	1.46143	7.44573	Native American
427.9	0.00415848	0.462929	0.273377	0.783912	Native American
564.9	0.00418871	2.29132	1.29905	4.0415	Native American
78	0.00431076	2.60131	1.3493	5.01503	European
454.11	0.00433468	135.626	4.64852	3957.04	African
457.3	0.00442453	2.11324	1.26235	3.53767	Native American
276.42	0.00447261	0.17735	0.0538181	0.58443	European
912	0.00453828	6.95916	1.82262	26.5716	European
350.6	0.00463723	0.130107	0.0317072	0.533881	Native American
797.1	0.00474657	0.203949	0.0676489	0.614869	European
731	0.00475361	0.166878	0.0481479	0.578393	European
427.9	0.0047717	2.08839	1.25227	3.48278	European
340.1	0.00477602	0.270115	0.10882	0.670484	Native American
367.9	0.00485233	3.41046	1.45231	8.00878	Native American
420	0.00487486	0.358802	0.175768	0.732436	European
724	0.00505548	0.378097	0.191557	0.746292	Native American
726.1	0.0050567	2.17519	1.2634	3.74502	European
252	0.00510581	0.328081	0.150386	0.715738	European
797.1	0.00525742	4.62616	1.57777	13.5643	Native American
578.9	0.00534468	3.3077	1.42551	7.67505	Native American
415.21	0.00541717	5.13913	1.62143	16.2885	Native American
327.4	0.00544106	1.95205	1.21805	3.12835	European
575	0.00544585	2.39798	1.29416	4.44326	Native American
625.1	0.00553258	6.32081	1.71808	23.2542	European
241.1	0.00557076	0.344721	0.162343	0.731983	Native American
938	0.00561596	0.229384	0.0809132	0.650289	Native American
420	0.00563161	2.72079	1.33953	5.52634	Native American
174	0.00568705	3.53388	1.44433	8.64643	European
694	0.00569081	0.448169	0.253731	0.791606	Native American
535.9	0.0057018	0.353312	0.16897	0.738769	European
429	0.00571174	1.94196	1.21294	3.10913	Native American
394.7	0.00578013	0.210111	0.0693902	0.636209	European
245.2	0.00588669	4.0861	1.50057	11.1266	European
245.21	0.00588669	4.0861	1.50057	11.1266	European
240	0.00589254	0.139007	0.0341263	0.566221	Native American
729	0.00606575	51.1597	3.07878	850.113	East Asian
288.11	0.00607289	2.43556	1.28957	4.59997	Native American
41.8	0.00613739	0.268753	0.105005	0.687849	European
523	0.00615297	4.27432	1.51188	12.0841	Native American
611.1	0.0062113	0.39403	0.202221	0.767773	Native American
175	0.00625142	0.194712	0.0602591	0.629161	Native American
452.2	0.00627029	2.61264	1.31221	5.20179	Native American
252	0.00637159	2.93447	1.35403	6.35959	Native American
288.2	0.00652582	0.495749	0.299009	0.821938	European
654	0.00653554	4.87699	1.55675	15.2786	European
575	0.00655289	0.424155	0.228563	0.787126	European
348	0.00663153	0.397615	0.204312	0.773807	European
523	0.00674301	0.229714	0.0792598	0.665766	European
912	0.0067613	0.14259	0.0348281	0.583777	Native American
694.2	0.00676829	0.448852	0.251368	0.801487	Native American
411.2	0.00709591	0.33806	0.1535	0.744526	European
772	0.00714886	3.36482	1.38991	8.14585	European
727.4	0.00726027	4.64116	1.51339	14.2333	European
701.2	0.00729626	0.309407	0.131328	0.728958	Native American
496.3	0.0073197	0.269946	0.10367	0.702911	European
573.5	0.00733157	3.83385	1.43558	10.2386	Native American
242	0.00735467	4.17678	1.46845	11.8802	European
110.1	0.00747039	0.478293	0.278623	0.821053	European
472	0.00757952	0.36384	0.173228	0.764192	Native American
790.6	0.00771167	0.568617	0.375374	0.86134	European
338.2	0.00781125	0.582532	0.391209	0.867423	Native American
729	0.00792895	1.91159	1.18487	3.08403	Native American
293	0.00794955	74.0418	3.08308	1778.15	East Asian
286.9	0.00810721	3.75745	1.41029	10.0111	Native American
578.9	0.00821283	0.317188	0.135374	0.743186	European
286.9	0.00821437	0.260289	0.0959396	0.706178	European
798	0.00828657	0.582621	0.390137	0.870072	Native American
244	0.00830875	0.499032	0.297819	0.836188	Native American
366	0.00843468	37.7113	2.53213	561.639	African
174.1	0.00854521	0.279593	0.108148	0.722829	Native American
804	0.00858872	5.01779	1.50685	16.7091	European
136	0.00860621	1.92485	1.18097	3.13729	Native American
338.1	0.00861979	1.71664	1.14703	2.56912	Native American
281	0.00872683	3.33182	1.35537	8.1904	Native American
512.8	0.00878876	0.595535	0.40414	0.877574	European
681.5	0.00879699	0.328989	0.14321	0.755768	European
705.8	0.00883957	0.269168	0.100773	0.718959	Native American
288.2	0.00884183	1.97054	1.18591	3.2743	Native American
569.2	0.00887305	0.256859	0.0928062	0.710904	European
724	0.00896617	2.39689	1.24428	4.6172	European
110	0.00904066	22.6467	2.17607	235.688	African
590	0.00906908	2.90751	1.30427	6.48148	Native American
564.9	0.00919151	0.470967	0.267263	0.829931	European
136	0.00919877	0.524235	0.322454	0.852285	European
428.4	0.00920185	95.6452	3.09125	2959.33	East Asian
327.1	0.00922637	0.338521	0.149781	0.765096	Native American
372	0.00928798	2.71423	1.27911	5.7595	Native American
296	0.00930886	1.70888	1.14109	2.55918	European
372	0.00932511	0.366586	0.172038	0.781137	European
654	0.00945339	0.207415	0.0632267	0.680423	Native American
364	0.00958096	190.453	3.58899	10106.6	African
704.8	0.0100685	2.75093	1.27283	5.94552	European
681.5	0.0102267	2.94398	1.29134	6.71165	Native American
574	0.0105518	0.457249	0.251002	0.832968	European
338.2	0.0105714	1.66363	1.12612	2.45769	European
296.2	0.0106205	1.70133	1.13173	2.5576	European
426.3	0.0107683	3.26824	1.3153	8.12086	Native American
272.12	0.0107871	2.76696	1.26535	6.05057	Native American
710.1	0.010834	0.208321	0.0623297	0.696263	European
375.1	0.0108445	0.447727	0.241286	0.830796	European
585.4	0.0108534	37.8913	2.3121	620.971	African
704.8	0.0108837	0.353851	0.159056	0.787212	Native American
300.11	0.0110122	2.05753	1.17971	3.58852	European
578.2	0.0110338	0.400377	0.197658	0.811005	European
442.1	0.011229	169.496	3.20621	8960.37	East Asian
411	0.0113093	1.91608	1.15848	3.16913	Native American
459	0.0114232	0.515873	0.308892	0.861547	European
110	0.0114281	0.508499	0.301089	0.858785	European
278.4	0.0117646	2.36695	1.21076	4.62721	European
41.2	0.0119869	3.39381	1.30831	8.80368	Native American
110.11	0.0121079	2.26676	1.19611	4.29575	Native American
790.6	0.0121698	1.71014	1.12425	2.60138	Native American
340.1	0.0122094	3.03718	1.27389	7.24118	European
394.7	0.0123992	3.97894	1.34793	11.7454	Native American
555	0.0125887	4.01365	1.34729	11.9568	European
472	0.0126008	2.48343	1.21534	5.07465	European
626.2	0.0126869	4.04688	1.34804	12.1489	European
378	0.0126976	61.8304	2.41266	1584.56	East Asian
720	0.0128327	2.40342	1.20468	4.79502	European
296	0.0129707	0.592899	0.392551	0.8955	Native American
345.3	0.0129788	2.50871	1.21427	5.18306	Native American
573.5	0.0130402	0.28141	0.103423	0.765708	European
195	0.0130452	2.01581	1.15901	3.50601	European
804	0.0132616	0.203892	0.0579269	0.717665	Native American
504	0.0135143	3.77031	1.31523	10.8081	Native American
459	0.013639	1.91344	1.14258	3.20438	Native American
502	0.0136886	0.34985	0.151797	0.806307	European
613.8	0.0138664	0.282251	0.103054	0.773049	Native American
728.7	0.0142188	2.54682	1.20623	5.37734	European
569.2	0.0142453	3.49024	1.28458	9.48314	Native American
345.3	0.0142467	0.401378	0.193432	0.832871	European
961.1	0.0143364	0.312772	0.123369	0.792955	Native American
589	0.0143568	3.78635	1.30411	10.9933	Native American
174.1	0.0144663	3.11217	1.25282	7.73103	European
454	0.0144913	43.1461	2.10987	882.321	East Asian
611.1	0.0144969	2.23583	1.17297	4.26177	European
707	0.0145654	2.58566	1.20664	5.54075	Native American
720	0.0146791	0.41135	0.201534	0.839607	Native American
278.4	0.0146837	0.422559	0.211537	0.844088	Native American
555	0.0146916	0.2417	0.0772437	0.756293	Native American
496.1	0.0146989	0.197481	0.0536514	0.726894	Native American
626.14	0.0147993	3.66998	1.28997	10.4411	European
426.3	0.014885	0.319412	0.127475	0.800347	European
625.1	0.0148984	0.184963	0.047546	0.719544	Native American
411.4	0.0153846	0.518983	0.305323	0.882159	European
240	0.01562	116.342	2.46084	5500.34	African
841	0.015633	2.18589	1.15948	4.12089	European
961.1	0.0156919	3.00874	1.23112	7.35309	European
381.2	0.0157064	7.08e-05	3.04e-08	0.164868	African
338.1	0.0157564	0.612054	0.410882	0.911721	European
433.3	0.0160382	0.438878	0.224512	0.857924	European
695.3	0.0161423	3.34062	1.25041	8.92487	European
174.11	0.0165341	0.308973	0.118257	0.807263	Native American
367	0.0165568	0.521353	0.306042	0.888144	European
504	0.0168305	0.271167	0.0930099	0.79058	European
411.8	0.0168755	102.945	2.29998	4607.75	African
496.3	0.016993	3.16455	1.2288	8.14972	Native American
375.1	0.0170825	22.9833	1.74818	302.161	African
574	0.0172229	2.07535	1.13808	3.78451	Native American
379	0.0172653	0.464078	0.246684	0.873055	Native American
578	0.0173371	18.9685	1.68006	214.162	African
563	0.0177746	0.584966	0.375468	0.911356	European
296.2	0.0177784	0.604562	0.398758	0.916582	Native American
41.8	0.018023	3.06147	1.21128	7.73771	Native American
444	0.0181521	0.219506	0.0623879	0.77231	European
420.2	0.0181847	0.38822	0.177042	0.851296	European
41.2	0.0183373	0.311888	0.118452	0.821211	European
798	0.0184709	1.60268	1.08252	2.37277	European
512.8	0.0184717	1.60304	1.08256	2.37376	Native American
411.2	0.0185059	2.57455	1.17204	5.65537	Native American
198.1	0.0185861	3.17264	1.21307	8.2977	European
742	0.0186413	3.31262	1.22129	8.98515	European
707	0.0187876	0.399877	0.186158	0.858955	European
195	0.0189763	0.506111	0.286521	0.893993	Native American
573.6	0.0189973	0.473241	0.253269	0.884265	European
710	0.0190513	0.239392	0.0724536	0.790967	European
318	0.0190978	0.576487	0.363696	0.913779	Native American
1004	0.0192571	0.260681	0.0845579	0.803643	European
574.1	0.0193228	0.472928	0.252533	0.88567	European
216	0.0193575	0.0352506	0.00213571	0.581822	African
433.31	0.0193699	0.423654	0.206242	0.870254	European
454.1	0.0193727	48.5124	1.87395	1255.88	African
272.12	0.0196391	0.391463	0.178047	0.860692	European
930	0.0197321	0.354394	0.148166	0.847665	Native American
496.1	0.0200352	4.3503	1.26011	15.0185	European
281	0.0201619	0.340002	0.136847	0.844745	European
425.2	0.0202164	0.222345	0.0625082	0.790894	European
742	0.020335	0.29208	0.10327	0.826098	Native American
430	0.0206656	0.288598	0.100732	0.826835	European
613	0.0207606	0.447203	0.226081	0.884595	Native American
302	0.0213383	4.20656	1.23792	14.2943	European
211	0.0213445	0.000721717	1.53e-06	0.341509	African
705.8	0.0213832	3.00562	1.17723	7.67373	European
710.1	0.0214105	4.00048	1.22791	13.0334	Native American
153	0.0214911	3.77411	1.21651	11.7089	European
426.31	0.0215597	3.70247	1.21236	11.3071	Native American
741.2	0.0218365	3.5063	1.19998	10.2453	European
379	0.021971	21.2834	1.55535	291.241	African
245.2	0.0220984	46.1583	1.73391	1228.78	African
245.21	0.0220984	46.1583	1.73391	1228.78	African
367.1	0.0225466	0.294983	0.103329	0.842114	Native American
402	0.0225557	2.01913	1.10392	3.69311	European
626.14	0.02268	0.284105	0.0962545	0.838567	Native American
589	0.0233897	0.28436	0.0958752	0.843397	European
457.2	0.0236287	0.287245	0.0975156	0.846119	European
598	0.0238213	0.441448	0.217222	0.897128	European
366.2	0.023995	25.1145	1.5288	412.57	African
430	0.0240906	3.30083	1.16947	9.31657	Native American
288.11	0.0241504	0.00635631	7.83e-05	0.51619	African
110.1	0.0244256	16.3402	1.43406	186.187	African
433.8	0.0245977	0.259026	0.0797588	0.841218	European
782.3	0.0247924	0.570035	0.348947	0.931202	European
575.2	0.0248785	3.69631	1.17953	11.5832	Native American
502	0.0250018	2.58558	1.12667	5.93362	Native American
626.2	0.0250312	0.273286	0.0878759	0.849896	Native American
530.14	0.0252143	0.00163375	5.93e-06	0.450475	African
241.2	0.0253805	2.66083	1.12822	6.27535	European
555.2	0.0261658	0.238441	0.0673933	0.843617	Native American
580.2	0.0262263	50.6076	1.59055	1610.22	East Asian
374.3	0.0262954	118.549	1.75559	8005.24	East Asian
420.2	0.0265106	2.42146	1.10862	5.28897	Native American
288.11	0.0265643	0.485974	0.256843	0.919515	European
345	0.0266042	2.21148	1.09648	4.46033	Native American
532	0.0266569	0.551067	0.325358	0.933355	European
585.4	0.0266662	0.471669	0.242678	0.916735	European
414	0.0269378	0.411429	0.187328	0.903625	European
173	0.0270576	0.0051446	4.81e-05	0.550093	African
741.2	0.0272396	0.284065	0.0929502	0.86813	Native American
742.9	0.0276036	0.262408	0.0798037	0.862841	Native American
440.2	0.027926	0.286946	0.0942738	0.873394	European
930	0.0280761	2.56086	1.10645	5.92705	European
240	0.0281802	4.35693	1.17053	16.2173	European
300.11	0.02822	0.528152	0.298618	0.934119	Native American
444	0.0282642	125.538	1.67316	9419.19	African
702	0.0283203	0.0260536	0.000999896	0.67886	African
503	0.0284609	25.0776	1.40436	447.809	East Asian
255	0.0288153	45.1568	1.48287	1375.13	African
174.11	0.0291561	2.78797	1.10968	7.00453	European
426.31	0.0291907	0.283005	0.0910177	0.879962	European
110.1	0.0293752	1.82916	1.06243	3.14924	Native American
8.5	0.0294387	29.7255	1.40348	629.583	East Asian
555.2	0.0294523	3.81905	1.14317	12.7585	European
379.2	0.0294814	43.7498	1.45744	1313.29	East Asian
782.3	0.0295587	1.7316	1.05601	2.8394	Native American
1019	0.0297206	0.471783	0.23965	0.928768	European
532	0.0300569	1.79801	1.05826	3.05488	Native American
218	0.0302563	2.21929	1.07904	4.56448	European
218.1	0.0302563	2.21929	1.07904	4.56448	European
574.1	0.0308793	1.99832	1.06579	3.74679	Native American
790	0.0313748	0.500142	0.266119	0.939965	European
433.3	0.0314143	2.09114	1.06797	4.09455	Native American
276.6	0.031444	26.7703	1.3398	534.893	East Asian
835	0.0315856	34.5669	1.36694	874.117	African
613.8	0.031827	2.87238	1.09607	7.52743	European
724.9	0.0318354	0.256329	0.0739546	0.888445	Native American
598.9	0.032263	0.456405	0.2226	0.935784	European
464	0.0328146	1.81063	1.0497	3.12317	European
288	0.0329102	0.588959	0.362109	0.957924	European
282	0.0329969	102.201	1.45296	7188.76	African
841	0.0330156	0.491945	0.256259	0.944396	Native American
710	0.0331627	3.58173	1.10728	11.5858	Native American
425.2	0.0332819	3.85733	1.11292	13.3693	Native American
512.9	0.0333768	0.640435	0.424807	0.965514	European
613	0.0336585	2.04754	1.05695	3.96651	European
573.6	0.0342582	1.96685	1.05146	3.67915	Native American
402	0.0346791	0.512164	0.275263	0.95295	Native American
318	0.0347088	1.62335	1.03544	2.54508	European
743.11	0.0348435	0.477134	0.239969	0.948691	European
563	0.0355739	1.61614	1.03292	2.52868	Native American
454	0.0359969	0.47113	0.23315	0.952019	European
962.1	0.0365964	37.7087	1.25387	1134.05	African
153	0.0368114	0.285789	0.0881882	0.926151	Native American
742.9	0.0369831	3.35448	1.07584	10.4594	European
198.1	0.0371079	0.346673	0.128039	0.938637	Native American
300.9	0.0371354	0.258167	0.0722564	0.922412	Native American
345	0.0371409	0.473373	0.234298	0.956396	European
288	0.0372013	1.68373	1.03139	2.74869	Native American
302	0.0372709	0.258771	0.0725186	0.923379	Native American
763	0.037465	1.92065	1.03859	3.55185	European
850	0.0375011	2.80938	1.06156	7.43496	Native American
429.2	0.037598	54.1945	1.25732	2335.95	African
479	0.0376076	0.607352	0.379569	0.97183	Native American
300.4	0.0376544	2.55293	1.05495	6.17801	European
1004	0.0377343	3.23389	1.06879	9.78495	Native American
619	0.0379227	0.58572	0.353453	0.970618	Native American
687.4	0.0381344	0.600736	0.371087	0.972503	European
850	0.038182	0.353352	0.132139	0.944901	European
728.7	0.0382785	0.443103	0.205163	0.956993	Native American
198.1	0.0383999	0.000641179	6.09e-07	0.675225	African
440.2	0.0387203	118.926	1.28116	11039.5	African
565	0.0387542	0.494036	0.253131	0.96421	Native American
440	0.0389124	0.489867	0.248849	0.964317	European
433.21	0.0391614	0.426023	0.189359	0.958473	European
339	0.0395147	0.637439	0.415207	0.978617	European
444	0.0395598	3.65083	1.06383	12.5288	Native American
599.9	0.0396785	23.9999	1.16188	495.745	African
743	0.0401685	1.671	1.0233	2.72868	Native American
619.3	0.0403246	3.03879	1.05025	8.79245	European
218	0.0404017	0.460138	0.219039	0.966616	Native American
218.1	0.0404017	0.460138	0.219039	0.966616	Native American
1019	0.0408793	2.02669	1.02973	3.98888	Native American
386.2	0.0410152	2.47063	1.03761	5.88274	Native American
496.2	0.0412555	65.2406	1.18033	3606.05	East Asian
411.4	0.0414685	1.74499	1.02177	2.98013	Native American
38	0.0415275	18.3169	1.11812	300.065	East Asian
743.11	0.0419908	2.04974	1.02633	4.09364	Native American
433.8	0.0422487	3.33081	1.04302	10.6367	Native American
722	0.0422896	0.605888	0.37356	0.982708	Native American
743	0.0427268	0.605627	0.372861	0.9837	European
537	0.0427527	1.81751	1.0197	3.23951	Native American
565	0.0430321	1.95353	1.02122	3.73701	European
743.2	0.0430553	3.81e-05	2e-09	0.727698	African
279.7	0.0435513	13.3543	1.0779	165.447	African
575.7	0.0435982	2.71355	1.02909	7.15522	Native American
386.2	0.0438161	0.408336	0.17093	0.975477	European
586.2	0.0439032	28.0801	1.09539	719.827	African
575.7	0.0446333	0.366832	0.137839	0.97625	European
411.4	0.04482	13.4135	1.06185	169.441	African
440.2	0.0452515	3.08581	1.02412	9.29797	Native American
722	0.0452602	1.62075	1.01025	2.60019	European
276.5	0.0452639	16.9871	1.06156	271.826	East Asian
790	0.0454338	1.90793	1.01321	3.59272	Native American
656	0.0456763	0.326777	0.109103	0.978732	European
994.21	0.0458504	32.5248	1.06628	992.1	East Asian
433.21	0.0458521	2.28174	1.01531	5.12778	Native American
433.31	0.0460034	2.08336	1.01311	4.28425	Native American
695.3	0.0464967	0.35635	0.129035	0.984117	Native American
272	0.0465211	0.648344	0.423166	0.993346	European
300.9	0.0465688	3.44209	1.01896	11.6276	European
724.2	0.0466716	0.408264	0.168894	0.98689	Native American
577	0.0468177	2.16583	1.01094	4.64007	Native American
575.9	0.0470081	3.42373	1.01641	11.5327	Native American
792	0.0470188	0.416031	0.175094	0.988512	Native American
245	0.0473392	27.672	1.03976	736.456	African
575.2	0.0473574	0.307783	0.0960414	0.986353	European
567	0.0477075	0.390078	0.153615	0.990535	European
367	0.0477515	1.71884	1.00538	2.93862	Native American
110	0.0478205	1.70362	1.00513	2.88751	Native American
591	0.0479995	1.58083	1.00404	2.48898	Native American
375.1	0.0481162	1.87043	1.0052	3.48039	Native American
1010	0.0481816	0.0853814	0.00743484	0.980516	African
577.1	0.0487875	0.305142	0.0937011	0.993707	European
241.2	0.0489554	0.0029857	9.15e-06	0.973729	African
454.1	0.0491829	39.4269	1.01323	1534.17	East Asian
724.9	0.0492923	3.28514	1.00369	10.7524	European
394	0.049657	0.472472	0.22348	0.998877	European
368	0.0504938	16.1718	0.99403	263.098	East Asian
608	0.0508805	0.360622	0.129541	1.00391	European
440.9	0.0511259	0.457662	0.208655	1.00383	European
625	0.0513085	0.5285	0.278302	1.00363	Native American
195.1	0.0513343	1.77976	0.996666	3.17813	European
614.51	0.0514473	3.01031	0.993101	9.12492	European
443.7	0.0515452	0.279251	0.0773171	1.00859	European
316	0.0515464	19.4186	0.980297	384.662	East Asian
443.7	0.0517257	3.51776	0.990634	12.4916	Native American
598	0.0524917	2.01658	0.992474	4.09744	Native American
442.1	0.0525392	0.281007	0.0778724	1.01403	Native American
411	0.0525501	10.6885	0.974229	117.266	African
250.1	0.0529961	0.349743	0.12067	1.01367	European
272	0.0530905	1.53416	0.994312	2.36711	Native American
379.9	0.0531382	0.466013	0.214936	1.01039	European
567	0.0532228	2.49113	0.9874	6.2849	Native American
339	0.0539095	7.64152	0.966395	60.4234	African
563	0.0539487	8.00759	0.965301	66.4265	African
292	0.0539566	1.62957	0.991729	2.67765	Native American
415	0.0540273	14.2219	0.95509	211.775	African
619	0.0542843	1.62634	0.991094	2.66875	European
724.2	0.0544718	2.3065	0.984093	5.40593	European
733	0.0547819	0.597803	0.35362	1.0106	European
599.8	0.054842	0.437654	0.188285	1.01729	Native American
1002	0.0549712	0.0223288	0.000459807	1.08431	African
198	0.0552214	0.0102276	9.44e-05	1.10781	African
272.1	0.0554733	0.658678	0.429638	1.00982	European
443	0.0558038	0.517251	0.263213	1.01647	European
763	0.0559118	0.540021	0.287124	1.01567	Native American
195.1	0.056058	0.559536	0.308417	1.01512	Native American
260.6	0.0563235	0.366491	0.13073	1.02742	European
627.2	0.0571176	8.57e-07	4.81e-13	1.52599	East Asian
253	0.057253	2.37682	0.973675	5.80201	Native American
577.1	0.0576209	3.08765	0.9642	9.88755	Native American
394	0.0576375	20.7172	0.906451	473.497	African
735.3	0.0580031	37.1964	0.884582	1564.1	African
792	0.0581056	2.24874	0.972559	5.19952	European
557	0.0582774	0.279629	0.0747776	1.04567	Native American
687.2	0.0583078	0.578607	0.328405	1.01943	European
859	0.0586114	0.394971	0.150813	1.03441	European
465.2	0.0587074	0.604228	0.358383	1.01872	Native American
428.2	0.0588523	29.1023	0.881539	960.755	East Asian
427.4	0.0591416	75.5214	0.846302	6739.3	African
608	0.059352	2.66836	0.962021	7.40127	Native American
465.2	0.0594305	1.63285	0.980688	2.71871	European
557	0.0594841	3.37013	0.952575	11.9232	European
724.1	0.0596376	0.447977	0.194243	1.03315	Native American
771.1	0.0597575	8.59021	0.915391	80.6122	African
447	0.0598524	26.9832	0.872207	834.769	African
575.9	0.0599474	0.305372	0.0887327	1.05093	European
464	0.0599647	0.585001	0.334615	1.02275	Native American
8.52	0.0605499	0.347292	0.115087	1.048	European
454	0.0614248	18.1786	0.870369	379.679	African
780	0.061475	38.9882	0.838529	1812.79	East Asian
656	0.0615652	2.78917	0.95153	8.17574	Native American
433.31	0.0616624	23.6302	0.856908	651.629	East Asian
367.1	0.0619116	2.59479	0.953595	7.06057	European
458.1	0.0619664	3.13e-14	2.07e-28	4.74186	East Asian
350.2	0.0622195	17.5665	0.863836	357.224	African
495	0.0622223	0.629645	0.387195	1.02391	Native American
433.2	0.0623012	0.468639	0.211231	1.03973	European
272.1	0.0626129	1.51074	0.97851	2.33246	Native American
619.3	0.062701	0.351273	0.116737	1.05702	Native American
253	0.063112	0.426822	0.173895	1.04763	European
172	0.0631542	0.00536607	2.16e-05	1.33186	African
250.7	0.0632285	34.6741	0.822471	1461.81	East Asian
695.7	0.0633127	0.296315	0.0820756	1.06978	European
433	0.0639502	0.587919	0.335163	1.03128	European
440.9	0.0642791	49.6607	0.793271	3108.88	East Asian
380.4	0.0647918	15.81	0.844229	296.074	African
687.4	0.0652625	1.57941	0.971527	2.56765	Native American
743.1	0.0652763	0.529455	0.26927	1.04104	European
414	0.0652847	2.09542	0.954261	4.60125	Native American
625	0.0653616	1.79961	0.963324	3.36189	European
622	0.0654006	0.371302	0.129427	1.06519	Native American
585.4	0.0655591	1.87093	0.960477	3.64442	Native American
440.9	0.0655656	2.10092	0.953317	4.63002	Native American
300.4	0.0657263	0.424585	0.170504	1.05729	Native American
622	0.0662406	2.59311	0.938101	7.16793	European
568	0.0666381	0.505197	0.243542	1.04797	European
457.2	0.0673176	76.9052	0.733775	8060.25	African
110.11	0.0673659	14.1419	0.827505	241.682	African
443.7	0.0674129	7.71e-19	2.99e-38	19.8572	East Asian
262	0.067552	0.417999	0.164059	1.065	European
262	0.0681124	2.3751	0.937679	6.01604	Native American
614.5	0.0681237	0.54978	0.289095	1.04553	Native American
568	0.0682756	1.97174	0.950341	4.09091	Native American
772.2	0.0683687	3.87e-09	3.48e-18	4.30664	East Asian
615	0.0684485	0.348974	0.112455	1.08295	Native American
578.2	0.0689395	1.92628	0.950396	3.90423	Native American
599.8	0.0694525	2.1272	0.941692	4.80514	European
589	0.0695613	1.96e-15	2.55e-31	15.0262	East Asian
250.3	0.0696768	11.1615	0.823566	151.268	African
513	0.0697505	1.80563	0.953406	3.41962	Native American
695.8	0.0701257	0.324069	0.0957308	1.09704	Native American
110.12	0.0701474	40.561	0.737368	2231.17	African
174.11	0.0701855	64.5612	0.709265	5876.72	East Asian
281	0.0704545	0.00267955	4.38e-06	1.63933	African
704.1	0.0705491	0.471492	0.208726	1.06506	Native American
459.9	0.0711895	0.577206	0.317736	1.04857	European
457.2	0.0712913	2.6859	0.917919	7.85916	Native American
565.1	0.0713142	2.62828	0.919568	7.51207	European
433.2	0.0716166	2.08151	0.93757	4.62118	Native American
531	0.0717333	4.11e-09	3.07e-18	5.5098	East Asian
797	0.0717439	18.4884	0.772643	442.404	East Asian
598.9	0.0719523	1.93416	0.942843	3.96774	Native American
425.2	0.0723253	84.0371	0.669194	10553.3	African
577	0.0725845	0.49734	0.232011	1.0661	European
496.2	0.0726134	0.000363269	6.38e-08	2.0682	African
550	0.0728735	0.0699118	0.00381895	1.27985	African
350.6	0.0730756	1.15e-18	2.77e-38	47.5954	East Asian
459.9	0.0731036	1.73196	0.94988	3.15795	Native American
350	0.0731513	9.28455	0.81138	106.242	African
513	0.0732472	0.559191	0.296039	1.05626	European
788	0.0736103	15.2246	0.770924	300.663	East Asian
275.6	0.0738696	0.431866	0.171988	1.08443	European
382	0.0742068	13.3614	0.776029	230.051	African
614	0.0743905	0.572862	0.310646	1.05641	Native American
747.11	0.0744118	0.423587	0.164857	1.08838	European
747.11	0.0747689	2.34565	0.918322	5.99147	Native American
743.1	0.07494	1.85767	0.939604	3.67276	Native American
578	0.0750109	0.611107	0.355356	1.05092	European
593	0.0755241	1.69215	0.947365	3.02246	Native American
619.2	0.0755314	106.644	0.618701	18382	East Asian
250.1	0.0757	2.60292	0.905767	7.48008	Native American
696.41	0.0759772	2.9958	0.891667	10.0652	European
741.4	0.0761478	0.603338	0.345182	1.05456	European
565.1	0.0763636	0.373301	0.125538	1.11005	Native American
388	0.0764977	0.455741	0.19103	1.08726	Native American
512.9	0.0765117	1.45566	0.960797	2.20542	Native American
479	0.0765429	1.51334	0.956782	2.39364	European
414	0.0778384	20.6345	0.713572	596.691	African
8.6	0.0793024	2.73268	0.889081	8.39918	Native American
724.1	0.0794331	2.06003	0.918629	4.61962	European
241.2	0.0796963	0.453884	0.187615	1.09805	Native American
727	0.079882	0.000666052	1.86e-07	2.38962	East Asian
695.3	0.0801954	0.0023053	2.56e-06	2.07574	African
465	0.0806816	0.696827	0.464624	1.04508	Native American
721	0.0808729	0.630158	0.375211	1.05833	Native American
415.2	0.0809598	15.0663	0.716131	316.972	African
275.6	0.0815564	2.26076	0.902843	5.66105	Native American
701.2	0.0815835	0.00730306	2.88e-05	1.85317	African
263	0.0822737	1.99646	0.915342	4.35452	European
695.42	0.0827724	0.359114	0.112913	1.14214	European
388	0.0827939	2.10509	0.907864	4.88114	European
715	0.0834631	0.439642	0.173371	1.11487	Native American
415.1	0.0842019	31.0481	0.628846	1532.95	African
415.11	0.0842019	31.0481	0.628846	1532.95	African
696	0.0843809	0.381798	0.127918	1.13955	Native American
443	0.0846856	1.81723	0.921543	3.58347	Native American
379	0.0849594	1.71044	0.928711	3.15017	European
227	0.0851383	0.350844	0.106477	1.15605	Native American
715.1	0.0852061	2.52431	0.879483	7.24531	European
733	0.0852491	1.59319	0.937381	2.70782	Native American
465	0.0860208	5.67094	0.78206	41.1217	African
349	0.0862497	2.28377	0.888988	5.86692	Native American
440	0.0862869	1.81699	0.918354	3.59495	Native American
614	0.0865652	1.68718	0.927623	3.06868	European
614.51	0.0866518	0.36757	0.11698	1.15497	Native American
304	0.0867571	0.577206	0.307762	1.08255	Native American
614.52	0.0869929	1.85007	0.91455	3.74256	European
614.5	0.0870207	1.72942	0.923498	3.23866	European
687.2	0.0885722	1.64073	0.928004	2.90086	Native American
743.9	0.0886206	1.58925	0.932404	2.70881	Native American
199	0.0886397	2.19e-05	9.52e-11	5.0598	East Asian
715	0.0887351	2.18324	0.888442	5.36504	European
726.4	0.0888872	9.97e-14	1.05e-28	94.784	East Asian
38.3	0.0894379	19.2156	0.634284	582.135	East Asian
227	0.0894835	35.6864	0.57626	2209.98	African
591	0.0897033	0.677835	0.432588	1.06212	European
706	0.0899044	0.00134995	6.51e-07	2.79786	East Asian
573	0.0899955	0.00104851	3.77e-07	2.91669	East Asian
701.4	0.0906594	0.000291125	2.33e-08	3.6321	African
743.12	0.090708	2.41931	0.869258	6.7334	Native American
442	0.0909869	0.421458	0.154747	1.14786	Native American
366.2	0.0910697	0.586286	0.315603	1.08912	European
729	0.0917164	6.85507	0.731798	64.2144	African
8.52	0.092006	2.56022	0.85773	7.64193	Native American
573.3	0.092204	1.79308	0.908702	3.53815	Native American
174.1	0.0922835	50.5739	0.524989	4871.95	East Asian
352	0.0930871	37.9896	0.544534	2650.36	African
536.3	0.0932667	0.399758	0.137024	1.16627	European
598.9	0.0935427	12.2354	0.655365	228.43	African
292	0.0937138	0.656597	0.401475	1.07384	European
214	0.0938569	0.449564	0.176445	1.14544	Native American
452.2	0.0939182	14.5864	0.633938	335.622	East Asian
615	0.094261	23.0773	0.584116	911.743	African
772.2	0.0943719	1.90433	0.895308	4.05055	European
259	0.0944585	0.00210443	1.53e-06	2.88671	African
696.41	0.0945789	0.341937	0.0971703	1.20325	Native American
722.9	0.0952637	2.4714	0.853675	7.15477	European
367.4	0.0953427	0.481558	0.204041	1.13653	European
338.1	0.09552	0.0257447	0.000348363	1.90258	East Asian
512.9	0.0958505	9.26537	0.674417	127.291	East Asian
480	0.0959027	6.65437	0.714844	61.9444	African
622.1	0.0960014	2.5846	0.844914	7.90631	European
535.2	0.0965503	1.7766	0.902029	3.49911	Native American
590	0.0967163	14.903	0.614908	361.192	African
1019	0.097078	12.5182	0.632467	247.769	African
263	0.0971763	0.506595	0.22682	1.13147	Native American
530	0.0972159	1.38515	0.942499	2.03569	Native American
579.8	0.0972483	0.498954	0.219383	1.13479	Native American
721	0.0972887	1.535	0.924962	2.54738	European
785	0.0977473	1.37465	0.94324	2.00337	Native American
727	0.0978145	6.98121	0.699549	69.6696	African
859	0.0978691	2.24594	0.861623	5.85433	Native American
284	0.0979288	13.9695	0.615123	317.249	East Asian
593.2	0.0983842	0.0126448	7.1e-05	2.25338	African
427.7	0.0986766	1.55416	0.920886	2.62291	Native American
457	0.0987304	7.79427	0.680991	89.2093	African
415.1	0.0994775	0.420707	0.150181	1.17854	European
415.11	0.0994775	0.420707	0.150181	1.17854	European
228.1	0.099487	0.0190401	0.00017095	2.12065	African
380.1	0.0996797	2.06367	0.871118	4.88883	European
743.12	0.0996879	0.424245	0.152863	1.17742	European
516	0.0998481	2.78673	0.822184	9.44539	Native American
598	0.099861	11.4666	0.627419	209.56	African
327.32	0.0999805	0.648744	0.387398	1.0864	Native American
537	0.100167	0.617476	0.34754	1.09707	European
174	0.100253	45.4623	0.479693	4308.63	East Asian
427.3	0.100358	11.6998	0.622332	219.957	East Asian
250.24	0.101112	13.1301	0.604515	285.188	African
703	0.101158	0.518476	0.2364	1.13713	European
614.52	0.101686	0.547306	0.265929	1.12641	Native American
349	0.101725	0.453831	0.176191	1.16897	European
702.2	0.102635	0.0660834	0.00253078	1.72556	African
8.6	0.102666	0.388086	0.124528	1.20945	European
394.2	0.102965	31.614	0.497844	2007.55	East Asian
429.1	0.102987	0.460354	0.181184	1.16968	European
429.1	0.103095	2.16683	0.855117	5.49065	Native American
715.1	0.103236	0.403286	0.135271	1.20233	Native American
433.3	0.103679	16.4505	0.564098	479.734	East Asian
979	0.103824	1.65159	0.902278	3.02319	Native American
761	0.104445	0.67113	0.414708	1.0861	Native American
696	0.104839	2.38943	0.833931	6.84634	European
695.42	0.104904	2.58123	0.820441	8.12095	Native American
304	0.105228	1.65819	0.899315	3.05741	European
722.9	0.105364	0.402492	0.133779	1.21095	Native American
573.7	0.105381	11.5525	0.597645	223.309	African
379.2	0.105821	0.539324	0.255199	1.13978	Native American
585.1	0.105883	9.57715	0.619249	148.118	East Asian
740.11	0.105977	0.669204	0.411206	1.08908	European
433	0.105987	1.59645	0.905387	2.81499	Native American
938	0.106008	0.00359237	3.9e-06	3.30827	African
915	0.106201	0.00127732	3.94e-07	4.13996	African
365	0.106268	0.57487	0.293643	1.12543	European
276.41	0.106332	9.24154	0.621792	137.355	African
741.4	0.106532	8.13517	0.638037	103.726	African
495	0.106557	1.47822	0.919599	2.37619	European
379.9	0.106762	17.056	0.543178	535.564	East Asian
473.4	0.10718	15.8069	0.549938	454.339	African
721.1	0.10727	0.64922	0.383784	1.09824	Native American
386	0.108558	1.87443	0.870144	4.03784	Native American
79.1	0.109276	0.00959948	3.26e-05	2.82946	African
765	0.109479	1.89405	0.866379	4.14073	European
191	0.109488	6.32e-15	2.59e-32	1545.33	East Asian
805	0.110224	0.000703777	9.52e-08	5.20061	African
979	0.110353	0.612928	0.336076	1.11784	European
736	0.110718	0.000460052	3.65e-08	5.80333	African
695	0.11086	0.60708	0.328688	1.12126	Native American
427.5	0.111117	0.0119431	5.15e-05	2.77122	African
785	0.111269	0.740006	0.510856	1.07194	European
339	0.111599	1.42167	0.92166	2.19293	Native American
591	0.111816	0.138859	0.0121813	1.58289	African
256	0.11183	2.55308	0.804063	8.10659	European
371	0.111866	0.627061	0.352724	1.11477	Native American
415.21	0.111878	33.658	0.441008	2568.79	African
740.2	0.112345	2.26482	0.825596	6.21297	Native American
743.9	0.112612	0.652225	0.384691	1.10581	European
260.6	0.112672	2.29736	0.82207	6.42023	Native American
427.7	0.113246	0.657254	0.390996	1.10483	European
214.1	0.113318	2.56406	0.799402	8.22416	European
365	0.113743	1.72688	0.877481	3.39851	Native American
773	0.114518	4.89924	0.680867	35.2529	African
627.22	0.11461	0.502975	0.214192	1.1811	Native American
374	0.115173	18.9887	0.487388	739.802	East Asian
626.1	0.115489	1.59956	0.891201	2.87094	European
41.4	0.115789	19.5241	0.481064	792.39	East Asian
440.2	0.115794	6.3e-13	3.92e-28	1010.68	East Asian
327.3	0.116133	0.682928	0.424395	1.09895	Native American
765	0.116384	0.524344	0.234217	1.17385	Native American
780	0.116553	0.380829	0.114057	1.27156	European
429	0.116937	6.04284	0.637614	57.2696	African
695.8	0.117042	2.54371	0.791441	8.17557	European
280.2	0.11808	1.83475	0.857103	3.92753	Native American
627.22	0.118548	1.93259	0.844977	4.42011	European
771	0.119024	7.33e-06	2.57e-12	20.9453	East Asian
214	0.119371	2.05025	0.830629	5.06066	European
395.1	0.1194	14.9253	0.497118	448.114	East Asian
292.4	0.119609	0.0284185	0.000320814	2.51738	African
452.2	0.119976	11.5276	0.528916	251.24	African
41.8	0.120554	21.1415	0.448911	995.664	East Asian
627.3	0.12096	2.18714	0.813421	5.88079	European
721.1	0.120984	1.50147	0.89827	2.50973	European
442.1	0.121563	2.62469	0.773671	8.90429	European
593	0.121772	0.634448	0.356536	1.12899	European
458.2	0.121959	0.00115932	2.21e-07	6.09042	African
962	0.122398	15.8262	0.476054	526.136	African
703	0.123236	1.85938	0.844964	4.09163	Native American
707.3	0.123509	2.37037	0.790408	7.10852	Native American
280.2	0.123535	0.550695	0.257745	1.17661	European
615	0.12376	2.34839	0.791841	6.96472	European
695.4	0.124466	0.409674	0.131219	1.27903	European
442	0.124773	28.5137	0.395571	2055.33	East Asian
595	0.125241	1.9723	0.827714	4.69966	Native American
447	0.125403	0.510886	0.216414	1.20604	Native American
579.8	0.126355	1.86011	0.839353	4.12225	European
327.41	0.126836	1.91677	0.831396	4.41909	European
696.4	0.126852	2.46965	0.773663	7.88351	European
327.32	0.127058	1.47979	0.894481	2.44809	European
256	0.127759	0.397153	0.121018	1.30336	Native American
41.9	0.127813	19.8829	0.423851	932.713	East Asian
260	0.128537	11.1057	0.498053	247.638	East Asian
457.2	0.128677	37.0233	0.350855	3906.81	East Asian
649	0.129321	1.09e-07	1.09e-16	108.268	East Asian
728.7	0.129534	0.0262859	0.000238002	2.90313	African
695	0.129877	1.58699	0.87301	2.8849	European
380.1	0.130904	0.504181	0.207342	1.22599	Native American
367.9	0.131122	15.9658	0.437666	582.422	African
686	0.132133	3.33e-05	4.95e-11	22.4192	East Asian
350.2	0.133336	19.5724	0.402845	950.939	East Asian
366	0.134081	0.643196	0.36109	1.1457	European
473	0.134159	10.3171	0.486791	218.663	African
481	0.134586	12.1446	0.461255	319.76	African
509.1	0.134756	9.26787	0.500923	171.47	East Asian
727.1	0.135587	9.89e-05	5.44e-10	17.9726	East Asian
284.1	0.136075	0.0305578	0.000311312	2.99951	African
536.3	0.136343	2.24666	0.774427	6.51772	Native American
701	0.136375	1.43932	0.891323	2.32424	European
704.1	0.137429	1.8172	0.826289	3.99645	European
269	0.137697	10.6292	0.468982	240.904	African
416	0.137926	6.98208	0.53577	90.9894	African
394	0.138165	1.76553	0.832769	3.74305	Native American
687	0.138301	0.679813	0.408079	1.13249	European
367	0.139034	6.48685	0.544777	77.2412	African
622.1	0.139059	0.00349355	1.94e-06	6.28416	African
452	0.140023	9.36004	0.480033	182.509	East Asian
740.1	0.140184	0.69398	0.427116	1.12758	European
199	0.140213	7.52551	0.514997	109.968	African
465	0.140234	1.34841	0.906373	2.00602	European
735	0.140734	7.56022	0.512404	111.546	African
628	0.140954	0.532533	0.230165	1.23212	Native American
495	0.141534	5.35492	0.571699	50.1578	African
470	0.141566	13.5728	0.419232	439.424	African
567	0.14158	15.9842	0.39694	643.661	East Asian
573.3	0.141961	0.601752	0.305505	1.18527	European
561.1	0.142019	0.72731	0.475485	1.11251	European
327.3	0.142401	1.41648	0.889561	2.25551	European
724	0.142592	8.17175	0.492912	135.475	African
703.1	0.142714	0.512943	0.210079	1.25244	European
626	0.142764	0.666345	0.387192	1.14676	Native American
379.9	0.142781	1.78646	0.822203	3.88158	Native American
458.1	0.143078	2.10793	0.776985	5.71872	Native American
626	0.143079	1.49007	0.873753	2.54113	European
381.2	0.143388	2.09672	0.77779	5.6522	European
395.1	0.14344	0.56563	0.263648	1.2135	Native American
70.9	0.143544	2.02e-09	4.52e-21	903.088	East Asian
374.3	0.144285	0.426825	0.136109	1.33848	European
727	0.144339	0.686136	0.413784	1.13775	Native American
720.1	0.145022	0.506063	0.202485	1.26478	Native American
191	0.145058	2.4877	0.730207	8.47522	European
356	0.145372	14.9301	0.392378	568.096	African
386	0.145557	0.566765	0.263825	1.21756	European
740.11	0.145595	1.44227	0.880728	2.36186	Native American
509	0.146164	8.38833	0.476328	147.722	East Asian
782.6	0.146526	17.6058	0.366541	845.644	African
561.1	0.146716	1.37506	0.894356	2.11415	Native American
535.2	0.147737	0.607318	0.30915	1.19306	European
278	0.147768	0.0866212	0.00315566	2.3777	East Asian
741.4	0.14797	1.51572	0.862831	2.66265	Native American
401.22	0.148018	8.95441	0.45932	174.566	East Asian
707.3	0.148684	0.443722	0.147297	1.33668	European
433.1	0.14914	0.53974	0.233515	1.24754	European
333	0.14921	0.437459	0.142236	1.34544	Native American
327.41	0.14943	0.531179	0.224735	1.25548	Native American
705.8	0.14959	13.8189	0.388373	491.699	East Asian
512.7	0.149973	6.73693	0.501835	90.4407	East Asian
191	0.150361	0.393526	0.110415	1.40255	Native American
627.1	0.150678	59.6151	0.226016	15724.4	East Asian
574.2	0.15104	23.9135	0.3139	1821.78	East Asian
695.4	0.151261	2.29001	0.738571	7.1004	Native American
537	0.151469	0.0814468	0.00264637	2.50667	African
296.1	0.151587	1.99716	0.775889	5.14074	European
627.3	0.151693	0.473993	0.170802	1.31538	Native American
595	0.151917	0.529644	0.222031	1.26344	European
172.2	0.151945	0.0165073	6.02e-05	4.5284	African
281.9	0.152381	2.16716	0.751441	6.25008	Native American
117	0.152422	2.19308	0.748066	6.42938	Native American
771.2	0.152629	21.3965	0.321634	1423.38	East Asian
327	0.152745	0.0397452	0.00047789	3.30554	East Asian
198	0.153174	1.67256	0.825796	3.38758	European
1005	0.153306	0.737534	0.485628	1.12011	Native American
1005	0.153344	1.34789	0.894702	2.03062	European
622.1	0.153667	0.432141	0.136476	1.36834	Native American
772.2	0.154441	0.569471	0.262369	1.23604	Native American
720.1	0.154478	23.7714	0.303346	1862.82	East Asian
701	0.154829	0.700832	0.42946	1.14368	Native American
743.11	0.155177	23.1661	0.304067	1764.97	East Asian
433.8	0.15533	31.0247	0.271739	3542.11	African
327.1	0.155607	0.026939	0.000183614	3.95235	African
766	0.155968	13.0406	0.375457	452.935	East Asian
696.4	0.156018	0.419376	0.126236	1.39323	Native American
726.1	0.156348	9.23265	0.427112	199.577	East Asian
313.1	0.156671	0.00176063	2.72e-07	11.406	African
709.7	0.157361	7.99e-14	5.6e-32	114032	East Asian
214.1	0.157432	0.419307	0.12567	1.39905	Native American
619.1	0.157545	44.9154	0.229604	8786.42	East Asian
586.4	0.158487	2.00562	0.762365	5.27635	Native American
516	0.158495	0.411437	0.119736	1.41378	European
706.2	0.158507	8.48e-06	7.57e-13	94.9835	East Asian
371.21	0.158692	17.489	0.327066	935.179	African
338	0.1591	1.30674	0.900457	1.89634	European
338	0.159115	0.761964	0.521905	1.11244	Native American
709	0.159161	1.5e-07	4.75e-17	473.946	East Asian
625	0.159743	0.00130691	1.25e-07	13.6894	East Asian
252	0.160194	11.2795	0.383484	331.764	African
454	0.160261	1.66005	0.818235	3.36794	Native American
743.1	0.16029	21.4723	0.296978	1552.5	East Asian
367.4	0.160391	13.7633	0.353841	535.348	African
738.4	0.160434	23.4016	0.286597	1910.82	East Asian
250.22	0.160798	8.13399	0.434585	152.241	African
795	0.160832	2.5575	0.688354	9.50211	European
276.1	0.16107	6.66911	0.469477	94.7372	East Asian
569	0.161791	0.119403	0.00608142	2.34437	African
624	0.162368	0.52579	0.213383	1.29558	Native American
804	0.162493	6.02e-12	1.08e-27	33455.3	East Asian
333	0.1627	2.16603	0.731835	6.41085	European
371	0.164124	1.48882	0.849886	2.60809	European
930	0.164169	11.2084	0.372306	337.432	African
789	0.164447	0.0763742	0.00203309	2.86905	East Asian
689	0.164635	0.0103593	1.64e-05	6.52398	East Asian
377	0.164843	28.4201	0.252592	3197.64	African
599.3	0.166083	5.04483	0.510682	49.8358	African
562.2	0.166872	7.88e-10	9.76e-23	6368.49	East Asian
427.22	0.167073	6.74e-09	1.73e-20	2631.24	East Asian
290	0.167659	1.98159	0.750074	5.23506	Native American
994	0.167724	7.37623	0.431401	126.121	East Asian
723	0.167828	2.10195	0.731397	6.04076	European
242	0.168187	15.8792	0.311119	810.457	African
257	0.168268	0.446008	0.141422	1.40659	Native American
257.1	0.168268	0.446008	0.141422	1.40659	Native American
395.2	0.169231	15.2712	0.313294	744.379	East Asian
761	0.169537	1.39047	0.868761	2.22549	European
367.9	0.169834	15.2179	0.312042	742.161	East Asian
362	0.169873	9.67796	0.378597	247.395	African
401.2	0.169927	5.66901	0.475807	67.5436	African
386.9	0.170342	6.86913	0.437089	107.953	East Asian
695.8	0.170951	21.6014	0.265553	1757.16	East Asian
110.13	0.171343	0.49173	0.177838	1.35965	Native American
367.1	0.171437	15.6743	0.303611	809.206	African
720.1	0.171833	1.85569	0.76444	4.50472	European
70.9	0.17187	1.93233	0.751056	4.97156	Native American
327.7	0.172023	2.00063	0.73954	5.41218	European
378	0.172108	0.512407	0.196246	1.33792	European
110.13	0.172392	1.9856	0.741344	5.31817	European
785	0.172576	0.126829	0.00652512	2.46519	East Asian
345.1	0.172588	1.95192	0.746571	5.1033	Native American
418	0.173174	0.763853	0.518402	1.12552	European
578.8	0.174005	0.606815	0.295312	1.2469	Native American
440	0.174161	9.00103	0.378404	214.106	African
705	0.174325	2.40896	0.677522	8.56514	European
622	0.174606	36.2662	0.203222	6471.94	East Asian
703.1	0.175865	1.8547	0.758266	4.53657	Native American
571.81	0.176014	13.0961	0.3155	543.608	East Asian
250.42	0.176032	3.93657	0.540847	28.6525	African
555	0.176092	0.00562263	3.09e-06	10.2251	African
367.4	0.176266	1.81289	0.765439	4.2937	Native American
915	0.176281	18.5634	0.269101	1280.56	East Asian
185	0.176384	0.00205384	2.61e-07	16.1644	African
656	0.176521	20.6373	0.25597	1663.86	African
930	0.177296	2.76e-06	2.33e-14	328.573	East Asian
276.1	0.178157	4.32566	0.513077	36.4688	African
261.4	0.178304	6.15408	0.436543	86.7559	East Asian
727	0.178736	1.40376	0.856248	2.30137	European
960.2	0.179072	0.633345	0.325303	1.23308	Native American
300.11	0.179245	0.00578197	3.14e-06	10.6631	East Asian
70.3	0.179277	21.1393	0.246172	1815.28	East Asian
465.2	0.179301	0.0133403	2.45e-05	7.26887	East Asian
418	0.179457	1.30909	0.88347	1.93977	Native American
457.3	0.181244	5.47265	0.452886	66.1312	African
433.1	0.181486	17.8265	0.260598	1219.44	East Asian
287.3	0.182538	7.39549	0.390185	140.173	East Asian
216.1	0.182711	0.0820477	0.00207357	3.24649	African
585	0.182847	4.30915	0.502283	36.9688	African
250.25	0.182878	12.7381	0.301257	538.61	East Asian
501	0.182952	22.3011	0.231166	2151.43	African
227	0.18305	2.17154	0.693454	6.80013	European
70.9	0.183121	0.526378	0.204625	1.35406	European
350	0.183782	0.692599	0.402963	1.19041	Native American
628	0.184199	1.73932	0.768409	3.93702	European
117	0.184261	0.480998	0.163282	1.41693	European
257	0.184987	2.12148	0.697704	6.4507	European
257.1	0.184987	2.12148	0.697704	6.4507	European
480	0.185786	6.31907	0.411771	96.9729	East Asian
345.1	0.186249	0.522253	0.199316	1.36842	European
357	0.186463	0.69053	0.398657	1.1961	European
740.1	0.186596	4.91732	0.462586	52.2715	African
250.6	0.186689	10.4177	0.321414	337.657	African
698	0.186974	6.00856	0.418862	86.1924	African
379.9	0.186978	8.98989	0.344462	234.622	African
782.6	0.187204	0.469386	0.152547	1.4443	Native American
694.2	0.187752	0.115225	0.00462603	2.87001	African
252.1	0.188308	10.9885	0.309146	390.581	African
357	0.188473	1.45126	0.833084	2.52816	Native American
770	0.189011	4.58722	0.472512	44.5334	African
442	0.189134	1.90814	0.72741	5.00545	European
788	0.189766	0.645949	0.336125	1.24135	Native American
561.1	0.189999	5.76412	0.419821	79.1409	East Asian
456	0.190265	0.593737	0.272146	1.29534	European
781	0.190451	0.00263832	3.64e-07	19.1267	East Asian
293.1	0.190658	1.53783	0.807183	2.92986	European
530	0.191752	0.776888	0.531792	1.13495	European
578	0.191769	1.43989	0.832918	2.48918	Native American
577	0.192475	0.0405111	0.000326263	5.03014	African
8.52	0.193838	13.7391	0.263867	715.377	East Asian
368	0.194067	5.207	0.431603	62.8188	African
800	0.194184	4.23e-07	1.01e-16	1771.18	East Asian
411.2	0.194361	13.3494	0.266531	668.617	East Asian
594.1	0.194989	1.56105	0.795978	3.06147	European
740.1	0.195103	1.38415	0.846462	2.2634	Native American
560	0.195265	1.59579	0.786707	3.23697	Native American
841	0.195768	0.00102603	3.04e-08	34.615	East Asian
175	0.195804	0.0100111	9.35e-06	10.7153	African
296.1	0.196043	0.526373	0.198972	1.3925	Native American
281.9	0.196715	0.497069	0.171994	1.43655	European
599.5	0.197002	0.00937254	7.78e-06	11.2975	East Asian
452	0.197066	5.89292	0.398003	87.2519	African
796	0.197681	0.00503712	1.61e-06	15.7867	African
530.9	0.197803	0.462054	0.142688	1.49623	Native American
244	0.197956	0.0180585	4.01e-05	8.14239	East Asian
740.2	0.198314	0.517741	0.189899	1.41157	European
938.2	0.198824	0.00362086	6.84e-07	19.166	African
741	0.19925	4.50831	0.452328	44.934	African
550.2	0.199405	0.0938908	0.00253199	3.48164	African
793.2	0.19971	1.7535	0.743232	4.13703	European
795	0.200609	0.412764	0.106456	1.60041	Native American
415.1	0.200699	1.95898	0.699381	5.48713	Native American
415.11	0.200699	1.95898	0.699381	5.48713	Native American
458.1	0.200904	0.521247	0.192057	1.41468	European
296.2	0.20181	0.242265	0.0274695	2.13663	African
389.1	0.201977	7.97e-05	4.03e-11	157.486	East Asian
447	0.202446	1.71729	0.747697	3.94424	European
395.6	0.20263	17.0281	0.217391	1333.8	East Asian
733	0.202971	4.84477	0.426881	54.9844	African
241.1	0.203098	0.000108978	8.61e-11	137.877	East Asian
278	0.203331	3.48577	0.509065	23.8685	African
793.2	0.203447	0.563704	0.233021	1.36366	Native American
599	0.203474	0.106372	0.00336491	3.36262	East Asian
200	0.203694	12.7177	0.25204	641.722	African
250.25	0.203857	10.2751	0.282557	373.649	African
605	0.204066	0.591483	0.263027	1.3301	Native American
300.9	0.204119	17.4146	0.211687	1432.62	East Asian
624	0.204429	1.76629	0.733645	4.25244	European
270.3	0.204679	0.538155	0.206574	1.40197	European
165	0.205218	2.15e-11	6.7e-28	687297	East Asian
531.2	0.205516	1.08e-09	1.42e-23	82287.5	East Asian
596.5	0.205961	0.587233	0.257359	1.33993	Native American
483	0.206229	10.4575	0.274601	398.246	East Asian
646	0.207225	1.83933	0.713471	4.74182	Native American
278.11	0.207391	4.3999	0.439706	44.0274	African
351	0.207422	0.735843	0.45675	1.18547	European
724.8	0.207533	0.446734	0.127601	1.56402	Native American
379	0.207619	9.19184	0.291723	289.624	East Asian
288.1	0.208436	0.136437	0.00612391	3.03975	African
690	0.208798	1.74e-05	6.63e-13	459.011	East Asian
690.1	0.208798	1.74e-05	6.63e-13	459.011	East Asian
459.1	0.209397	0.504293	0.173157	1.46868	European
153	0.209901	0.00681247	2.8e-06	16.6044	African
277.7	0.210801	16.0528	0.207656	1240.96	African
514	0.210982	5.27314	0.389649	71.3618	East Asian
481	0.21139	0.618646	0.291317	1.31377	European
259	0.211399	1.91848	0.690545	5.32994	European
228	0.211995	0.0862673	0.00183968	4.04529	African
715.1	0.21202	0.0138576	1.67e-05	11.4834	African
276	0.212047	5.24099	0.388639	70.6775	East Asian
272.12	0.212718	1.72e-05	5.5e-13	536.632	East Asian
716	0.213391	0.724562	0.436186	1.20359	European
704.1	0.214505	10.9692	0.249887	481.508	East Asian
783	0.215018	3.99341	0.447467	35.6392	African
994.2	0.215158	6.28152	0.343659	114.816	East Asian
625.1	0.215317	0.00485602	1.06e-06	22.1873	African
740.11	0.215361	4.48111	0.417762	48.0664	African
701.1	0.215792	11.5324	0.240128	553.859	African
256.4	0.215866	2.2099	0.629497	7.75807	European
285.1	0.216022	6.41326	0.337664	121.807	East Asian
200	0.216355	0.541991	0.205244	1.43125	Native American
508	0.216815	3.89471	0.450208	33.6928	African
366.2	0.217286	1.48349	0.792836	2.77579	Native American
605	0.217878	1.64466	0.745382	3.62887	European
636	0.218191	0.466919	0.138921	1.56933	European
250.1	0.218251	14.9301	0.201857	1104.29	East Asian
473	0.218383	0.633969	0.306821	1.30994	Native American
519.9	0.218695	0.60373	0.270162	1.34915	Native American
70	0.218811	11.0419	0.240202	507.591	East Asian
780	0.218835	2.12498	0.6391	7.06546	Native American
580	0.219154	7.09548	0.31162	161.561	East Asian
244.4	0.219284	0.0208266	4.32e-05	10.029	East Asian
646	0.219523	0.550285	0.212071	1.42789	European
763	0.219625	0.106085	0.00295077	3.81391	African
960.2	0.220735	1.50018	0.783829	2.87123	European
260.6	0.220738	14.5763	0.200072	1061.96	African
296.1	0.220788	0.0223579	5.1e-05	9.80647	African
459.1	0.220796	1.94961	0.669604	5.67646	Native American
586.4	0.22203	0.548247	0.208943	1.43855	European
619.5	0.222091	2.02605	0.652238	6.29353	European
747.1	0.223031	0.629453	0.298948	1.32535	European
947	0.223113	0.572029	0.232893	1.40501	Native American
348.2	0.223434	1.90987	0.673934	5.41239	Native American
351	0.223753	1.34931	0.832722	2.18638	Native American
687	0.225126	1.37599	0.821565	2.30457	Native American
726.4	0.225162	12.6442	0.209573	762.861	African
289	0.225296	0.115103	0.00349499	3.79075	African
496	0.225525	9.30255	0.252466	342.768	East Asian
513.8	0.225556	0.604562	0.267897	1.36431	European
947	0.225695	1.71702	0.716083	4.11705	European
743	0.227707	7.69922	0.279355	212.196	East Asian
751.21	0.227881	0.515424	0.175516	1.5136	Native American
574.2	0.228017	0.511341	0.171835	1.52163	European
286	0.228244	0.00841291	3.54e-06	19.9697	East Asian
348.2	0.22839	5.25e-08	7.48e-20	36802.7	East Asian
425	0.228707	8.38241	0.262941	267.226	African
338.2	0.228915	4.97496	0.364509	67.9002	East Asian
411.2	0.229378	10.3032	0.229711	462.128	African
427.21	0.229967	0.0775162	0.00119153	5.04288	African
625	0.229987	5.01801	0.36035	69.8776	African
357	0.230098	0.00961866	4.89e-06	18.9238	East Asian
496.3	0.230265	12.3064	0.203768	743.239	African
723	0.23082	0.51453	0.173528	1.52564	Native American
735.21	0.231298	20.3486	0.14655	2825.44	African
513.3	0.231728	1.89288	0.6652	5.38636	Native American
569	0.232625	1.36399	0.819308	2.27079	Native American
624.9	0.232816	8.46215	0.25346	282.522	African
536.3	0.232826	14.672	0.177933	1209.82	African
367	0.232854	6.50846	0.299963	141.217	East Asian
427	0.233188	1.26698	0.85865	1.86948	Native American
250.42	0.233349	4.92455	0.357865	67.7662	East Asian
284.1	0.233513	7.87746	0.264055	235.005	East Asian
751.21	0.234096	14.1255	0.180183	1107.38	African
281.9	0.234131	0.0140742	1.25e-05	15.797	African
464	0.23442	0.0160376	1.76e-05	14.5776	East Asian
690	0.234684	1.62666	0.729138	3.62898	European
690.1	0.234684	1.62666	0.729138	3.62898	European
252	0.235794	4.95e-05	3.78e-12	648.854	East Asian
290	0.235936	0.556921	0.211552	1.46613	European
724.8	0.23645	2.07689	0.619346	6.96459	European
994.1	0.236993	0.4827	0.144343	1.6142	European
530	0.237012	0.300956	0.0411267	2.20232	African
327.3	0.237093	4.01217	0.40097	40.1465	African
502	0.237379	9.03762	0.23451	348.295	African
427	0.237406	0.289945	0.0371843	2.26085	African
592.11	0.238036	0.696033	0.381259	1.27069	European
573.9	0.238143	6.1404	0.301034	125.25	East Asian
287	0.238296	5.93897	0.307452	114.721	East Asian
625.1	0.238409	2.01e-10	1.52e-26	2.65438e+06	East Asian
38	0.238573	4.62015	0.362513	58.8828	African
496.2	0.238744	2.0085	0.629519	6.40816	European
327.7	0.239485	0.54093	0.194307	1.50589	Native American
526	0.23962	1.68383	0.706515	4.01304	Native American
394.2	0.239862	0.512176	0.167823	1.5631	European
593.2	0.240176	9.09024	0.228561	361.534	East Asian
550.4	0.240521	1.82696	0.667825	4.99797	Native American
764	0.240774	6.78162	0.276902	166.089	East Asian
300.4	0.241146	0.0388308	0.000169855	8.87715	African
599	0.241209	0.790408	0.53336	1.17134	Native American
596.5	0.241373	1.61473	0.724369	3.59948	European
580.31	0.241461	8.55908	0.235631	310.901	African
561	0.24174	4.62336	0.356163	60.0159	East Asian
395.1	0.242579	1.5552	0.741506	3.26181	European
727.4	0.242655	12.6918	0.178793	900.944	African
507	0.242662	5.47014	0.316212	94.6277	East Asian
709.2	0.242991	0.467239	0.130254	1.67605	European
830	0.243072	0.628665	0.28838	1.37048	Native American
401.21	0.243081	13.8551	0.167809	1143.93	East Asian
512	0.243207	0.799897	0.549771	1.16382	European
348.8	0.243739	3.91e-05	1.52e-12	1007.35	East Asian
374.3	0.243874	1.97652	0.628404	6.21673	Native American
750	0.243874	1.84357	0.658958	5.15777	Native American
722.6	0.243983	0.734863	0.437656	1.2339	Native American
560.1	0.243998	1.77456	0.676155	4.6573	Native American
599.3	0.244335	0.739659	0.445191	1.2289	Native American
599.3	0.244853	0.036742	0.000140268	9.62421	East Asian
594.1	0.245082	0.664232	0.333212	1.32409	Native American
599	0.245141	1.25757	0.854442	1.8509	European
747.1	0.245637	1.55842	0.736891	3.29585	Native American
560	0.246031	0.659499	0.326411	1.33249	European
427.2	0.247265	0.0935441	0.0016902	5.17718	African
655	0.247622	1.77429	0.671218	4.69013	Native American
241	0.247988	0.00370988	2.79e-07	49.33	East Asian
496.2	0.248213	0.493536	0.148856	1.63634	Native American
395.2	0.249069	0.629213	0.286196	1.38335	European
705	0.249201	0.463787	0.125531	1.71351	Native American
427.8	0.249581	1.96638	0.621956	6.21691	Native American
990	0.249837	1.55894	0.731812	3.32095	European
204	0.249924	0.0118521	6.2e-06	22.6533	African
803	0.250745	0.0278054	6.15e-05	12.5659	African
568.1	0.251389	9.36777	0.204787	428.518	East Asian
261	0.251585	4.65803	0.335664	64.6398	East Asian
530.9	0.252003	1.94171	0.623874	6.04327	European
695.7	0.252013	2.1124	0.587579	7.5943	Native American
800	0.252576	1.68046	0.690638	4.08891	European
289	0.252697	1.41263	0.781539	2.55334	European
599.1	0.252768	1.88062	0.637104	5.55127	Native American
536.8	0.253326	0.0942986	0.00164048	5.42051	African
681.7	0.253595	1.79906	0.656434	4.93063	Native American
619.1	0.253708	9.68272	0.196276	477.67	African
870	0.253731	1.51164	0.743515	3.07331	Native American
394.2	0.253994	14.7187	0.144953	1494.57	African
766	0.254449	0.628454	0.282704	1.39706	Native American
709.2	0.25451	14.95	0.142617	1567.16	African
519.9	0.254602	1.57548	0.720746	3.44383	European
455	0.256574	5.30552	0.296972	94.7854	East Asian
716.9	0.256596	0.741652	0.442541	1.24293	European
626.12	0.25717	0.608806	0.258039	1.43639	Native American
402	0.257937	0.00924078	2.76e-06	30.914	East Asian
293.1	0.258253	0.683536	0.353421	1.322	Native American
276.4	0.258297	4.76752	0.31787	71.505	African
681.7	0.258513	7.68e-07	1.9e-17	31044	East Asian
636	0.258612	2.00025	0.600773	6.65978	Native American
694	0.258683	0.169802	0.0078291	3.68276	African
599.8	0.258878	9.05318	0.197628	414.719	East Asian
256.4	0.258962	0.477063	0.131978	1.72445	Native American
483	0.259004	6.49061	0.252248	167.01	African
577.1	0.259419	12.7026	0.153256	1052.85	East Asian
475.9	0.259512	7.88881	0.217658	285.923	East Asian
479	0.259788	3.611	0.38705	33.689	African
740.2	0.260816	0.0316129	7.68e-05	13.0206	African
275.3	0.261295	6.39634	0.251053	162.966	East Asian
480.2	0.261608	0.000269153	1.57e-10	460.171	East Asian
535.8	0.261692	0.0185831	1.76e-05	19.5717	African
646	0.261857	6.55e-05	3.23e-12	1331.46	East Asian
771	0.261926	1.46575	0.751517	2.85879	Native American
564.9	0.262234	0.0129534	6.49e-06	25.8423	East Asian
573.4	0.262556	14.7545	0.133052	1636.16	African
618	0.263301	0.548538	0.191543	1.5709	Native American
695.42	0.263442	11.8247	0.155802	897.447	African
638	0.263804	1.07e-05	2.02e-14	5611.53	East Asian
427.5	0.264041	1.58615	0.705947	3.56382	European
722.6	0.264248	1.33522	0.80377	2.21807	European
626.12	0.264477	1.61339	0.696398	3.73783	European
272	0.264713	3.42067	0.394014	29.6969	African
526	0.264722	0.610929	0.256982	1.45237	European
782.6	0.265174	1.85401	0.625895	5.49191	European
555.2	0.265197	10.654	0.165967	683.919	East Asian
394.7	0.26528	10.4754	0.167992	653.212	East Asian
276.13	0.26584	5.95395	0.25705	137.909	East Asian
289.9	0.265859	14.2253	0.132406	1528.32	African
681.7	0.266266	0.564798	0.206288	1.54637	European
694	0.26657	0.0209682	2.29e-05	19.168	East Asian
550.2	0.266709	7.82834	0.207321	295.593	East Asian
1010	0.266795	27.7711	0.0786466	9806.3	East Asian
389	0.266848	5.55488	0.269274	114.593	East Asian
428.1	0.267053	7.15112	0.221619	230.749	East Asian
706.8	0.267225	0.0499422	0.00025074	9.94745	African
242	0.267463	5.8e-07	5.51e-18	61114.3	East Asian
433.1	0.26757	1.61233	0.692961	3.75143	Native American
599.9	0.267768	0.649053	0.302192	1.39404	Native American
1015	0.267901	0.1055	0.0019739	5.63875	African
724	0.268304	0.00432514	2.82e-07	66.3122	East Asian
367.2	0.269164	8.87377	0.184677	426.388	African
350.1	0.269393	5.5799	0.264041	117.918	African
698	0.269503	0.70883	0.384818	1.30566	Native American
427.11	0.269701	9.20312	0.17875	473.83	East Asian
560.1	0.269879	4.22e-06	1.2e-15	14890.5	East Asian
513.8	0.270096	1.58547	0.698938	3.59647	Native American
535.2	0.270421	0.108035	0.00206469	5.65294	African
764	0.270451	0.160317	0.00618056	4.15845	African
292	0.270569	0.0432027	0.000161492	11.5576	East Asian
590	0.270997	9.15877	0.177521	472.526	East Asian
579.8	0.271377	6.88531	0.2212	214.319	African
750	0.271476	0.0228704	2.72e-05	19.212	African
701.1	0.271668	14.2478	0.124903	1625.27	East Asian
599.1	0.2725	0.54672	0.185943	1.6075	European
710.1	0.272543	14.3554	0.123097	1674.11	East Asian
433.21	0.27283	8.1099	0.192432	341.785	African
481	0.272869	1.52799	0.716149	3.26017	Native American
990	0.273058	0.648037	0.298333	1.40766	Native American
272.1	0.273162	3.35223	0.385232	29.1706	African
477	0.273484	9.16026	0.173894	482.538	African
724.1	0.274864	6.70207	0.220395	203.805	African
599.9	0.274893	0.000611555	1.04e-09	358.912	East Asian
726.3	0.275313	0.556072	0.193743	1.59601	Native American
514.2	0.275764	0.126109	0.00304506	5.22269	African
912	0.275773	0.00783741	1.28e-06	47.9956	African
250.22	0.276075	6.89494	0.213602	222.564	East Asian
274.1	0.276325	10.7941	0.14894	782.286	East Asian
355.1	0.277091	1.98529	0.576447	6.83734	European
274	0.277497	10.2429	0.153741	682.424	East Asian
573.3	0.278332	0.00406991	1.94e-07	85.3806	East Asian
270.3	0.278525	1.7012	0.650715	4.44754	Native American
459.7	0.279	0.63035	0.273357	1.45356	European
594	0.279655	1.41468	0.754265	2.65332	European
8.6	0.279799	1.28e-07	4.02e-20	405650	East Asian
716	0.280016	1.32769	0.793893	2.2204	Native American
528	0.280026	0.00187235	2.11e-08	166.422	East Asian
513.3	0.280146	0.561958	0.197455	1.59934	European
577.3	0.280218	0.00897212	1.73e-06	46.6156	African
272.11	0.280376	3.73633	0.341254	40.9084	African
198	0.281081	0.672252	0.326534	1.384	Native American
272.13	0.281103	0.0321208	6.19e-05	16.6748	East Asian
977	0.281144	0.751317	0.446684	1.26371	Native American
170	0.281758	0.491848	0.135111	1.79049	Native American
271	0.282093	0.0989689	0.00146266	6.69661	East Asian
512.8	0.282205	4.09393	0.313664	53.4339	East Asian
302	0.28234	0.0103438	2.48e-06	43.0626	African
626.2	0.282596	6.74e-06	2.49e-15	18254.3	East Asian
252.1	0.283003	9.43e-05	4.22e-12	2106.14	East Asian
938	0.283174	3.36e-06	3.4e-16	33286.4	East Asian
618	0.284213	1.74666	0.62939	4.84726	European
830	0.284697	1.51296	0.708561	3.23054	European
318	0.284767	4.46861	0.287647	69.4199	East Asian
578.8	0.286137	1.46373	0.726815	2.94779	European
8	0.286259	5.27115	0.248344	111.881	East Asian
433.2	0.286621	7.42401	0.185872	296.526	African
271	0.287055	3.18158	0.377802	26.7931	African
250.4	0.287233	2.93448	0.404089	21.3101	African
278.4	0.287389	0.00722062	8.19e-07	63.6396	East Asian
200	0.287496	1.66662	0.650213	4.27189	European
593.1	0.287571	0.0194745	1.37e-05	27.6677	African
694.2	0.28798	0.0241295	2.51e-05	23.2295	East Asian
649	0.288127	8.04132	0.171746	376.503	African
716.9	0.28831	3.82177	0.321741	45.3966	African
530.1	0.289925	0.340886	0.0464509	2.50164	African
994	0.290047	3.9591	0.309427	50.6563	African
250.23	0.290746	10.9001	0.129664	916.307	East Asian
705	0.290993	1.22e-08	2.49e-23	5.9666e+06	East Asian
800	0.291213	0.0532558	0.000229757	12.3442	African
454.11	0.292144	0.597011	0.228658	1.55876	European
707.2	0.29294	0.566037	0.195993	1.63474	European
303	0.293475	12.3058	0.113841	1330.2	African
53	0.294355	1.6221	0.656784	4.00619	European
401.2	0.294677	5.02922	0.245162	103.169	East Asian
709.2	0.295418	1.97657	0.551574	7.08308	Native American
246	0.295849	5.19982	0.236369	114.39	African
271.3	0.295969	0.107461	0.00163869	7.04695	East Asian
703.1	0.296099	9.08538	0.144753	570.241	East Asian
271	0.296235	0.794274	0.515556	1.22367	European
458.9	0.296629	5.82593	0.212849	159.463	East Asian
443.1	0.29672	12.4361	0.109287	1415.14	African
516	0.296767	0.0107845	2.18e-06	53.4684	African
977	0.2968	1.31123	0.788148	2.18149	European
743.13	0.297325	19.8041	0.0721181	5438.34	East Asian
427.6	0.297576	8.3748	0.153568	456.717	East Asian
619.5	0.298063	0.539052	0.168328	1.72625	Native American
474	0.298373	1.8906	0.569231	6.27933	European
70.3	0.298654	0.0197317	1.2e-05	32.3706	African
340	0.298966	0.0491523	0.000166899	14.4755	East Asian
380.1	0.299329	0.000154075	9.74e-12	2437.73	East Asian
592.1	0.299407	3.76554	0.307776	46.0702	African
710	0.299758	12.7244	0.10393	1557.87	East Asian
626.11	0.300371	1.66168	0.635561	4.34448	European
271.3	0.301272	0.79589	0.516257	1.22699	European
585.33	0.301358	4.38252	0.265931	72.2235	African
599.5	0.30204	1.31631	0.78107	2.21832	European
348.9	0.302179	6.94448	0.174925	275.694	African
610.1	0.302401	6.82605	0.177356	262.719	African
550.1	0.302551	3.63e-06	1.65e-16	79842.6	East Asian
374	0.302713	0.674501	0.318976	1.42629	Native American
695.4	0.30294	9.82536	0.127146	759.267	African
617	0.303626	0.709791	0.369392	1.36387	Native American
809	0.303687	0.312084	0.0339298	2.87052	African
528.1	0.304183	0.0314735	4.29e-05	23.0735	African
497	0.304486	1.51389	0.68604	3.34071	European
619.2	0.304494	0.023052	1.73e-05	30.7501	African
655	0.304568	0.000232852	2.7e-11	2006.3	East Asian
271.3	0.304833	3.05846	0.361544	25.8728	African
599.3	0.304979	1.29711	0.789074	2.13225	European
352	0.305349	1.15e-07	6.17e-21	2.13766e+06	East Asian
809	0.305705	4.00397	0.28159	56.9331	East Asian
720	0.3058	0.122362	0.00219533	6.82009	African
580.4	0.305938	10.2095	0.11949	872.314	East Asian
394	0.306375	7.30572	0.161712	330.053	East Asian
870	0.306493	0.69255	0.342495	1.40039	European
741	0.306557	0.773914	0.473511	1.2649	Native American
747	0.307078	1.42194	0.723619	2.79416	Native American
555.2	0.307161	0.0154027	5.12e-06	46.3561	African
170	0.307976	1.91629	0.548814	6.6911	European
456	0.30799	1.50545	0.685631	3.30554	Native American
592	0.308051	3.6473	0.302973	43.9075	African
782.6	0.30881	2.08e-06	2.38e-17	182072	East Asian
687.2	0.309361	5.02317	0.223601	112.845	East Asian
994.1	0.309365	1.87055	0.559242	6.2566	Native American
512	0.309381	1.21857	0.832382	1.78392	Native American
497	0.309628	0.000847106	1e-09	714.869	East Asian
292.1	0.309702	9.79754	0.119913	800.509	African
1011	0.30992	0.68217	0.326034	1.42732	European
526	0.31006	0.000272504	3.57e-11	2079.74	East Asian
535.9	0.310117	0.00200076	1.23e-08	325.619	East Asian
568.1	0.310543	0.650205	0.282959	1.49409	European
189	0.310576	0.543914	0.167626	1.76489	European
296	0.310676	0.332922	0.0397099	2.79117	African
284	0.311953	0.1158	0.00177343	7.56139	African
709.7	0.311957	11.771	0.0988895	1401.11	African
359.2	0.312034	12.7078	0.0919598	1756.07	African
368	0.312144	0.754921	0.437656	1.30217	Native American
327.32	0.312205	3.61938	0.298691	43.8578	African
443	0.312429	5.10989	0.215717	121.043	African
366	0.312715	1.35134	0.753169	2.42459	Native American
250.4	0.313202	3.86114	0.279573	53.3257	East Asian
550.5	0.313248	1.5544	0.659545	3.66339	Native American
592.11	0.313317	1.36726	0.74435	2.51144	Native American
696	0.313636	9.68938	0.116899	803.118	African
440	0.313911	8.89047	0.126499	624.832	East Asian
278.1	0.314303	2.79266	0.377794	20.6434	African
599.5	0.314592	0.760709	0.446391	1.29635	Native American
277	0.31506	1.34674	0.753474	2.40713	European
428.3	0.315166	6.66866	0.164473	270.386	African
565	0.315548	5.56397	0.19488	158.856	East Asian
458	0.315689	0.200486	0.00868494	4.62807	African
359.2	0.316038	1.92e-07	1.43e-20	2.5868e+06	East Asian
277.4	0.31605	0.0184132	7.48e-06	45.3492	African
941	0.316717	7.92945	0.137695	456.634	African
751.21	0.316867	1.70285	0.600475	4.829	European
565.1	0.317182	0.033373	4.27e-05	26.1048	African
735.3	0.31722	1.25e-06	3.34e-18	463670	East Asian
271	0.3177	1.25029	0.806714	1.93777	Native American
579.2	0.317869	6.30777	0.169957	234.106	East Asian
355.1	0.318474	6.75e-08	5.51e-22	8.26712e+06	East Asian
916	0.319677	5.31531	0.197946	142.729	East Asian
665	0.319913	0.013877	3.03e-06	63.5283	African
859	0.320003	8.18041	0.129953	514.946	East Asian
458	0.320035	5.0052	0.209335	119.674	East Asian
433.1	0.320045	7.31038	0.144895	368.83	African
574.2	0.320472	1.74099	0.583112	5.19803	Native American
355.1	0.320492	0.524222	0.146605	1.87448	Native American
351	0.320583	3.21376	0.321027	32.1724	African
255	0.320671	9.5e-05	1.09e-12	8246.76	East Asian
381	0.321055	0.0147452	3.56e-06	61.0817	East Asian
527	0.321265	7.86082	0.133654	462.332	African
271.3	0.321565	1.24851	0.805008	1.93634	Native American
626.11	0.321585	0.609526	0.229005	1.62233	Native American
714	0.322261	0.00126001	2.28e-09	694.987	East Asian
593.2	0.322295	1.47992	0.680964	3.21626	Native American
427.4	0.322664	9.45e-08	1.13e-21	7.88141e+06	East Asian
963	0.322875	0.0963822	0.000932471	9.96227	African
459.7	0.323254	1.52783	0.658926	3.54252	Native American
747	0.324019	0.713754	0.365176	1.39507	European
447	0.324137	0.00030567	3.15e-11	2964.15	East Asian
497	0.324311	0.664887	0.295309	1.49699	Native American
289.3	0.324743	0.0572073	0.000192491	17.0018	African
427	0.325065	0.82496	0.56234	1.21023	European
797.1	0.325204	12.0807	0.0844014	1729.15	African
327.3	0.325408	0.10428	0.00115196	9.43981	East Asian
480.1	0.325507	6.58004	0.153863	281.399	East Asian
443.9	0.325514	10.0474	0.101038	999.143	East Asian
41.8	0.325665	7.17285	0.141046	364.774	African
1019	0.325794	0.0120608	1.8e-06	80.969	East Asian
371.3	0.327369	5.71181	0.174731	186.715	East Asian
300.11	0.327419	0.220554	0.0107068	4.54325	African
613.8	0.327465	6.33586	0.157386	255.062	African
477	0.328473	0.000277241	2.03e-11	3779.54	East Asian
773	0.329247	0.822451	0.555359	1.218	Native American
726.3	0.329666	1.66285	0.598127	4.62286	European
351	0.329752	0.0877516	0.000657845	11.7054	East Asian
357	0.330415	3.68577	0.266482	50.9786	African
733.6	0.330657	0.557926	0.172181	1.80788	European
578.8	0.331385	5.59716	0.173263	180.813	East Asian
585.32	0.331454	4.58447	0.212195	99.0475	African
259	0.33182	0.595121	0.208636	1.69754	Native American
170	0.33246	1.52e-07	2.48e-21	9.33376e+06	East Asian
340.1	0.332541	5.83219	0.16475	206.461	African
378	0.333346	1.60983	0.613536	4.22394	Native American
1009	0.33347	0.703227	0.344532	1.43537	European
558	0.333709	0.179857	0.00554963	5.82898	African
715.1	0.333758	12.1895	0.0765387	1941.29	East Asian
456	0.333828	5.68984	0.167388	193.408	African
665	0.333878	5.02e-06	8.98e-17	281012	East Asian
579	0.335126	0.199102	0.0074774	5.30154	African
246	0.335595	0.0066065	2.41e-07	180.866	East Asian
289.4	0.33571	0.745207	0.409486	1.35617	Native American
585.3	0.336153	4.08181	0.232298	71.7233	East Asian
994.2	0.336204	3.62306	0.26282	49.945	African
626.12	0.336294	13.7416	0.0658031	2869.65	East Asian
805	0.336834	1.80995	0.539322	6.07415	European
530.1	0.337085	1.20784	0.821419	1.77606	Native American
53	0.337301	0.6347	0.250773	1.60641	Native American
627.22	0.337474	0.000793246	3.66e-10	1718.53	East Asian
560.1	0.337517	0.624069	0.238107	1.63566	European
528.1	0.338679	4.31e-05	4.92e-14	37758.9	East Asian
965.1	0.338837	4.21623	0.220976	80.4459	African
427.8	0.339524	0.570909	0.180726	1.80349	European
656	0.340169	7.6e-05	2.61e-13	22124.6	East Asian
290.1	0.340508	0.0146244	2.47e-06	86.7332	African
760	0.340704	0.827551	0.560646	1.22152	Native American
276.12	0.340928	4.54746	0.20139	102.683	East Asian
365	0.341092	4.75714	0.191801	117.989	African
513.8	0.341343	6.47749	0.138052	303.927	African
427.11	0.341857	0.0855951	0.000538427	13.6073	African
809	0.342167	1.22186	0.808098	1.84749	European
270	0.342178	1.48823	0.655214	3.3803	Native American
963	0.342317	1.46295	0.667108	3.20822	European
565.1	0.343062	10.8904	0.0782143	1516.35	East Asian
681.3	0.343371	0.022273	8.51e-06	58.2654	African
564	0.343699	0.124792	0.00168022	9.2684	East Asian
293	0.343922	6.84062	0.127562	366.834	African
623	0.344121	1.78102	0.538705	5.88828	European
728.7	0.344291	0.00368827	3.34e-08	406.892	East Asian
649	0.34449	0.641236	0.255214	1.61113	Native American
244.1	0.344634	8.45432	0.101014	707.578	African
619.4	0.345056	3.62046	0.250562	52.3133	African
270	0.345064	0.675421	0.299095	1.52525	European
624.9	0.345121	0.639546	0.252847	1.61766	Native American
788	0.345342	1.35821	0.719115	2.56528	European
41.4	0.345628	5.96292	0.145846	243.795	African
655	0.345752	0.624281	0.234439	1.66239	European
381.2	0.345794	0.614029	0.222767	1.6925	Native American
327.4	0.346147	2.99214	0.306005	29.2573	African
626	0.346153	0.0802236	0.000421439	15.2711	East Asian
79.9	0.346284	1.47117	0.658798	3.28527	Native American
536.8	0.346875	0.0102707	7.39e-07	142.761	East Asian
530.11	0.347183	0.383842	0.0521368	2.82593	African
272.1	0.347191	0.211839	0.00833219	5.38583	East Asian
348.2	0.347203	0.606228	0.213516	1.72124	European
622	0.347439	0.0610255	0.000178672	20.8432	African
594	0.347606	0.734887	0.386417	1.39761	Native American
687	0.348056	4.14694	0.212561	80.9042	East Asian
365	0.348152	0.0078984	3.2e-07	194.903	East Asian
217	0.348415	0.00132219	1.27e-09	1375.67	East Asian
501	0.34863	9.4341	0.0863811	1030.34	East Asian
443.9	0.34907	6.90102	0.121057	393.404	African
280.1	0.349088	4.1568	0.210663	82.0219	East Asian
272	0.349903	0.214608	0.00851718	5.40748	East Asian
939	0.350024	4.0787	0.213849	77.792	East Asian
740	0.350115	0.806786	0.514246	1.26574	European
317.11	0.350148	0.0209748	6.32e-06	69.5688	African
457.3	0.351002	0.0724558	0.000291414	18.0151	East Asian
443.7	0.35179	16.2306	0.0459882	5728.28	African
241.2	0.3518	0.000786548	2.3e-10	2692.7	East Asian
531.4	0.351969	4.55e-05	3.27e-14	63302.2	East Asian
473	0.352154	1.39815	0.690142	2.83251	European
650	0.352211	5.96e-06	5.86e-17	606205	East Asian
737.3	0.352398	0.000192445	2.84e-12	13047.5	East Asian
735	0.353073	0.0289484	1.64e-05	51.1048	East Asian
707.2	0.353312	11.3895	0.0669231	1938.36	African
550.4	0.353856	0.62192	0.227871	1.69738	European
766	0.354117	1.44392	0.663873	3.14053	European
539	0.354363	0.00133165	1.09e-09	1621.17	East Asian
550.1	0.354434	0.0406156	4.61e-05	35.7642	African
573.9	0.354538	3.59223	0.239696	53.8354	African
327.4	0.354854	0.114178	0.00115126	11.3237	East Asian
562.1	0.355025	1.29062	0.751627	2.21611	European
427.3	0.355112	0.218782	0.00873279	5.48114	African
367.2	0.355402	8.07935	0.0961639	678.798	East Asian
1004	0.355874	9.56825	0.0791841	1156.18	African
627.3	0.35653	0.0813442	0.000392573	16.8552	African
395.2	0.356832	1.45358	0.656013	3.22081	Native American
418.1	0.35699	5.69e-05	5.28e-14	61325.8	East Asian
411.3	0.357619	0.000544588	6.05e-11	4900.08	East Asian
594	0.358085	0.0255851	1.03e-05	63.5659	East Asian
568	0.358461	5.77227	0.136892	243.397	East Asian
155	0.358536	9.47e-06	1.79e-16	501551	East Asian
327.7	0.358783	8.21e-05	1.54e-13	43699.7	East Asian
716.9	0.359165	1.27749	0.756875	2.15619	Native American
724.9	0.359244	9.4669	0.0774914	1156.54	African
427.12	0.359609	0.0719306	0.000257838	20.0669	African
707.2	0.359845	11.1859	0.0636798	1964.88	East Asian
573.7	0.360279	0.0169124	2.71e-06	105.718	East Asian
963.1	0.360383	1.44627	0.655922	3.18894	European
539	0.360824	1.5068	0.62539	3.63046	European
617	0.361541	1.34735	0.710149	2.55628	European
617	0.361801	3.64409	0.226259	58.6911	African
362	0.361833	7.40757	0.100097	548.189	East Asian
750	0.362163	0.619743	0.221457	1.73434	European
535.8	0.363237	1.64664	0.561934	4.82515	Native American
714	0.363895	1.44937	0.650509	3.22928	Native American
809	0.363991	0.822811	0.540044	1.25364	Native American
292.4	0.364538	0.00880253	3.18e-07	243.997	East Asian
411.8	0.365009	0.000141522	6.65e-13	30135.2	East Asian
690	0.365151	0.684361	0.301159	1.55516	Native American
690.1	0.365151	0.684361	0.301159	1.55516	Native American
649	0.365229	1.52082	0.613685	3.76884	European
724.1	0.365401	0.00320598	1.27e-08	806.471	East Asian
716	0.365674	3.09921	0.267228	35.9433	African
456	0.366024	6.96432	0.103591	468.204	East Asian
580	0.366503	3.95166	0.20023	77.9885	African
579.2	0.366513	0.105162	0.000792251	13.9591	African
401.3	0.366648	4.29317	0.181544	101.525	East Asian
411.3	0.367569	1.46399	0.638932	3.35444	Native American
963.1	0.369183	0.121429	0.00121837	12.1021	African
727.1	0.36924	1.32948	0.714008	2.4755	Native American
714.1	0.369453	0.000288037	5.34e-12	15535.5	East Asian
79.9	0.370283	0.694202	0.312406	1.54259	European
740	0.370816	1.232	0.780138	1.94557	Native American
260.6	0.371284	10.8176	0.0584965	2000.47	East Asian
555	0.37192	6.90938	0.099263	480.939	East Asian
979	0.372588	0.0401246	3.42e-05	47.1351	East Asian
687.4	0.372592	2.88552	0.28091	29.6402	African
569	0.373378	0.795286	0.480282	1.31689	European
475.9	0.373385	4.48303	0.164786	121.962	African
695.3	0.373432	0.000207894	1.62e-12	26676.7	East Asian
626.14	0.373543	0.0612391	0.000130432	28.7525	African
835	0.37607	0.00157197	9.74e-10	2536.37	East Asian
726.2	0.376091	9.15626	0.0679424	1233.94	African
286.2	0.376389	0.753026	0.401656	1.41178	European
790	0.376704	4.78265	0.148837	153.683	East Asian
830	0.376976	4.7046	0.151552	146.044	African
465.2	0.377228	2.99494	0.262413	34.1814	African
425	0.377505	0.00840756	2.07e-07	341.828	East Asian
277	0.377732	0.765785	0.423248	1.38554	Native American
197	0.378274	0.382654	0.0451605	3.24231	African
260.2	0.378324	7.06815	0.0911647	548.005	East Asian
41.2	0.378334	0.000287064	3.78e-12	21787.2	East Asian
289.4	0.378794	1.30076	0.724251	2.33617	European
586	0.378894	2.88527	0.272377	30.5634	African
569.2	0.379765	7.50796	0.0835266	674.868	African
170	0.379827	11.6076	0.0488081	2760.56	African
536	0.380159	1.30752	0.718425	2.37967	Native American
359	0.380354	1.02e-05	7.13e-17	1.45179e+06	East Asian
580.3	0.380386	4.18558	0.170811	102.564	African
374	0.380502	4.54588	0.154132	134.074	African
427.22	0.381476	0.0658909	0.000149137	29.1116	African
681.1	0.38162	8.05188	0.0752535	861.524	East Asian
571.8	0.381756	5.2706	0.127146	218.482	East Asian
427.5	0.381763	0.690981	0.30181	1.58197	Native American
375.1	0.381835	5.72001	0.114796	285.014	East Asian
286.9	0.382451	0.000153942	4.28e-13	55370.3	East Asian
443.1	0.382502	0.557271	0.150022	2.07003	Native American
790.1	0.38267	1.83e-06	2.39e-19	1.39687e+07	East Asian
292.1	0.382673	0.65334	0.251247	1.69894	European
599	0.382871	2.39755	0.336342	17.0905	African
512	0.383193	3.28817	0.226491	47.7373	East Asian
280	0.383366	0.297289	0.0194387	4.54662	African
611.1	0.383449	6.97424	0.0884384	549.988	East Asian
496.3	0.383582	9.18352	0.0626305	1346.58	East Asian
615	0.384406	0.000132705	2.43e-13	72328.7	East Asian
696	0.384772	0.000131237	2.31e-13	74489.2	East Asian
579.8	0.385084	0.00473534	2.69e-08	833.757	East Asian
574.1	0.385438	3.6766	0.194329	69.5592	African
371.2	0.385691	5.95496	0.105704	335.481	African
458.9	0.385915	0.208219	0.0059984	7.22777	African
740.9	0.386102	0.808777	0.500488	1.30697	European
272.13	0.386154	3.11134	0.238825	40.5336	African
528.1	0.386319	1.56384	0.568651	4.30072	Native American
568.1	0.386561	1.44807	0.626372	3.34768	Native American
346.1	0.387007	1.51767	0.589772	3.90542	Native American
503	0.387061	3.68355	0.191924	70.6978	African
1015	0.387417	0.0187629	2.28e-06	154.479	East Asian
585	0.387831	3.33047	0.217074	51.098	East Asian
442	0.38794	7.71277	0.0746622	796.747	African
350.6	0.388737	0.0249972	5.69e-06	109.913	African
350	0.389231	1.26146	0.74345	2.14039	European
751	0.390333	0.67339	0.27317	1.65997	Native American
433	0.390506	3.36622	0.210839	53.7444	African
345.1	0.39119	0.0650812	0.000126264	33.5453	African
272.11	0.391797	0.805453	0.490902	1.32156	Native American
286.2	0.391954	4.79482	0.132485	173.531	East Asian
278.1	0.392227	0.238508	0.00894323	6.36079	East Asian
281.9	0.392395	9.56028	0.0541531	1687.79	East Asian
785	0.393784	2.32501	0.334394	16.1655	African
550.2	0.394814	1.31177	0.702089	2.45088	European
614.51	0.394957	0.0614392	9.93e-05	38.0118	African
519	0.395321	1.25916	0.740141	2.14212	European
751	0.395933	1.46391	0.607261	3.52899	European
476	0.396398	3.37652	0.202831	56.2088	East Asian
513.3	0.396949	0.000154263	2.34e-13	101810	East Asian
300.12	0.396986	0.109141	0.000648524	18.3675	African
[truncated: 1,465 more rows]

## Sheet: HL-Other
phecode	pvalue	OR	CI (lower)	CI (upper)	ancestry proportion
8	0.00919274	0.483339	0.279685	0.835284	European
8.5	0.0230146	0.435296	0.212492	0.891718	European
8.52	0.0735386	0.359237	0.117058	1.10245	European
8.6	0.0546312	0.385056	0.145485	1.01913	European
10	0.000127942	0.0844435	0.0238398	0.299109	European
38	4.2e-12	0.195215	0.122989	0.309856	European
38.1	4.05e-05	0.182282	0.0808602	0.410914	European
38.2	0.0681873	0.272333	0.0672998	1.10201	European
38.3	3.07e-07	0.157911	0.0778928	0.320129	European
41	0.000481581	0.471131	0.30876	0.718888	European
41.1	0.00150147	0.235309	0.0963098	0.574919	European
41.11	0.015045	0.191081	0.0503243	0.725533	European
41.2	0.127006	0.546775	0.251801	1.1873	European
41.4	0.0110789	0.366045	0.168565	0.794881	European
41.8	0.160063	0.54124	0.229844	1.27452	European
41.9	0.00862033	0.301689	0.123376	0.737714	European
53	0.57444	0.784672	0.336591	1.82925	European
54	0.746169	1.12804	0.543868	2.33969	European
70	0.0456747	0.4438	0.200059	0.984501	European
70.2	0.0354616	0.219854	0.0535833	0.902072	European
70.3	0.177348	0.525026	0.205883	1.33888	European
70.4	0.112158	0.324302	0.0808281	1.30118	European
70.9	0.0273992	0.383387	0.16356	0.898668	European
78	0.842763	0.928784	0.447593	1.92728	European
79	2.86e-11	0.268798	0.182538	0.395819	European
79.1	0.00813065	3.26282	1.35908	7.8332	European
79.9	0.584253	0.797589	0.354782	1.79307	European
80	0.227436	0.506945	0.168215	1.52777	European
81	0.354371	0.648639	0.259509	1.62126	European
90	0.570236	0.719732	0.231239	2.24016	European
1001	0.0097067	0.240166	0.0814729	0.707964	European
1002	0.0824344	0.581101	0.31492	1.07226	European
1004	0.496684	1.44674	0.498774	4.19641	European
1005	0.462952	1.16122	0.779064	1.73085	European
1009	0.912215	0.959635	0.461303	1.9963	European
1010	0.347439	0.780013	0.464541	1.30972	European
1011	0.27303	0.697893	0.366831	1.32773	European
1013	5.7e-10	0.175584	0.101295	0.304354	European
1015	0.472191	0.796328	0.427998	1.48164	European
1019	0.37037	0.730481	0.36744	1.45222	European
110	0.124082	0.666244	0.397063	1.11791	European
110.1	0.0657359	0.606327	0.355856	1.03309	European
110.11	0.0259492	0.489915	0.261454	0.918008	European
110.12	0.0165821	0.311263	0.119804	0.808693	European
110.13	0.301329	1.78562	0.594742	5.36104	European
112	0.0452317	0.539044	0.294407	0.986962	European
117	0.116929	0.48098	0.192637	1.20092	European
136	1.62e-09	0.24842	0.158002	0.39058	European
153	0.751799	1.17273	0.436882	3.14798	European
153.2	0.786899	1.17848	0.35829	3.87623	European
153.3	0.6164	1.36267	0.406064	4.57287	European
155	0.00286105	0.287164	0.126477	0.652001	European
155.1	0.000599696	0.218723	0.0918099	0.521072	European
158	0.967115	0.971828	0.249795	3.78089	European
159	0.430815	0.591999	0.160649	2.18154	European
165	0.6469	1.36416	0.361255	5.15131	European
165.1	0.678417	1.33129	0.344215	5.14887	European
170	0.413432	1.60584	0.516123	4.99631	European
170.2	0.35988	1.8946	0.482449	7.44016	European
172	6.07e-07	10.7961	4.23985	27.4905	European
172.2	5.51e-07	12.3597	4.61952	33.0688	European
173	8.05e-06	6.25662	2.79694	13.9958	European
174	0.0270289	3.16757	1.13991	8.80197	European
174.1	0.0196993	3.41212	1.2163	9.57209	European
174.11					European
175	0.246932	2.01536	0.615388	6.60017	European
180	0.0631056	0.358123	0.121256	1.0577	European
180.3	0.04642	0.281282	0.0807276	0.980082	European
185	0.00143154	7.30472	2.1513	24.8031	European
189	0.789168	1.16563	0.379024	3.58474	European
189.1	0.465895	0.626367	0.178123	2.20261	European
189.11	0.217557	0.444743	0.122679	1.61231	European
191	0.79087	0.849286	0.253916	2.84065	European
193	0.330484	1.93722	0.511425	7.33798	European
195	0.127479	1.5083	0.889115	2.5587	European
195.1	0.0731115	1.66416	0.953423	2.90471	European
196	0.247556	0.787502	0.525287	1.18061	European
197	0.0646162	0.697535	0.476042	1.02208	European
198	0.0637554	1.8215	0.96627	3.4337	European
198.1	0.0728806	2.1182	0.93274	4.8103	European
198.2	0.581712	1.40511	0.418971	4.71232	European
198.3	0.79724	1.18244	0.329283	4.24609	European
198.4	0.118954	2.75771	0.770473	9.87049	European
198.6	0.515582	1.4912	0.447101	4.97354	European
199	0.0360641	1.94302	1.04412	3.61581	European
200	0.356564	0.633946	0.240563	1.67061	European
202	0.632435	1.32391	0.41929	4.18024	European
202.2	0.663151	1.31346	0.385096	4.47984	European
204	0.520773	0.696055	0.230337	2.1034	European
208	0.0522574	1.66818	0.995015	2.79676	European
211	0.416572	0.710608	0.311652	1.62028	European
214	0.271223	0.584421	0.224478	1.52151	European
214.1	0.655859	0.751192	0.213447	2.6437	European
215	0.107331	2.12177	0.849301	5.30075	European
216	1.14e-08	4.57479	2.71405	7.71123	European
216.1	6.73e-06	4.89653	2.4521	9.77775	European
217	0.0114635	3.54982	1.32945	9.47855	European
217.1	0.0758305	2.53622	0.907788	7.08583	European
218	0.0726036	1.87751	0.943865	3.73469	European
218.1					European
225	0.847089	0.877646	0.232925	3.30692	European
225.1	0.779502	0.824537	0.213612	3.1827	European
227	0.84057	0.873181	0.232958	3.27289	European
228	0.000465513	3.62658	1.76267	7.46146	European
228.1	0.00112274	3.95383	1.72918	9.04057	European
240	0.0211384	4.60934	1.25737	16.8972	European
241	0.00400986	2.71748	1.3754	5.36913	European
241.1	0.0202129	2.46951	1.15151	5.29607	European
241.2	0.00388445	4.40486	1.61002	12.0513	European
242	0.863229	0.903299	0.283991	2.87316	European
244	0.130665	1.47733	0.890663	2.45043	European
244.1	0.147297	2.15899	0.762392	6.11397	European
244.2	0.289421	1.50259	0.707411	3.19158	European
244.4	0.077988	1.59578	0.94898	2.68344	European
245	1.56e-05	9.27437	3.37607	25.4775	European
245.2	1.05e-06	15.0754	5.07359	44.794	European
245.21	2.22e-07	18.0409	6.03832	53.9012	European
246	0.0332967	2.19873	1.06437	4.54207	European
246.7	0.38611	0.663329	0.262169	1.67833	European
249	7.66e-06	0.227698	0.119084	0.435376	European
250	3.42e-20	0.132202	0.0859264	0.203401	European
250.1	0.128704	0.43782	0.150845	1.27075	European
250.2	7.36e-22	0.116439	0.0750929	0.18055	European
250.22	1.15e-11	0.13377	0.0748261	0.239146	European
250.23	3.62e-08	0.118726	0.055622	0.253423	European
250.24	8.3e-06	0.225007	0.116772	0.433565	European
250.25	0.00146341	0.301803	0.144292	0.631256	European
250.3	4.02e-10	0.183959	0.108209	0.312737	European
250.4	6.88e-08	0.348868	0.237951	0.511485	European
250.41	0.80574	0.909934	0.428873	1.93059	European
250.42	4.5e-08	0.340555	0.23151	0.500963	European
250.6	0.000314646	0.264811	0.128534	0.545574	European
250.7	1.64e-06	0.130187	0.05656	0.299658	European
251.1	0.146048	0.517824	0.21321	1.25764	European
252	0.0736371	0.504888	0.238781	1.06755	European
252.1	0.0570801	0.470143	0.21607	1.02298	European
253	0.0811523	0.46864	0.199952	1.09838	European
253.7	0.293121	0.541253	0.172334	1.69992	European
255	0.096899	0.477741	0.199725	1.14275	European
255.2	0.0296741	0.274604	0.0856587	0.880325	European
255.21	0.0296741	0.274604	0.0856587	0.880325	European
256	0.00669362	4.83358	1.54773	15.0953	European
256.4	0.0157196	4.26956	1.31478	13.8648	European
257	0.135427	2.67048	0.735512	9.69593	European
257.1	0.135427	2.67048	0.735512	9.69593	European
259	0.502113	1.42295	0.507971	3.98605	European
260	1.22e-06	0.258418	0.149598	0.446396	European
260.1	0.267442	0.54702	0.188346	1.58872	European
260.2	0.00117317	0.291029	0.138098	0.613315	European
260.3	0.681746	0.793992	0.263628	2.39133	European
260.6	0.476464	0.716253	0.285825	1.79487	European
261	0.0450707	0.663069	0.443648	0.991013	European
261.2	0.576273	1.21785	0.610093	2.43105	European
261.4	0.00879926	0.574204	0.379151	0.869601	European
262	0.356914	0.632115	0.238228	1.67725	European
263	0.335794	0.678952	0.308611	1.49371	European
264	0.224922	0.411514	0.0980817	1.72656	European
269	0.000997866	0.327427	0.168403	0.636617	European
270	0.00130948	0.27844	0.127675	0.607235	European
270.3	0.0510346	0.417579	0.173689	1.00394	European
270.38	0.0307469	0.325138	0.117325	0.901041	European
271	0.27182	0.784825	0.509437	1.20908	European
271.3	0.285784	0.789718	0.511933	1.21824	European
272	0.0032592	0.542938	0.361453	0.815549	European
272.1	0.00494715	0.557755	0.371209	0.838049	European
272.11	0.0205994	1.7964	1.09405	2.94962	European
272.12	4.36e-06	0.152883	0.0686036	0.340701	European
272.13	0.17326	1.44039	0.8519	2.43541	European
274	0.0491048	2.37224	1.00339	5.60849	European
274.1	0.0225744	3.04592	1.1695	7.93299	European
274.11	0.0997002	2.57915	0.834844	7.968	European
274.2	0.886937	1.11458	0.249856	4.972	European
275	1.35e-09	0.242443	0.153329	0.383349	European
275.3	5.07e-06	0.228486	0.121172	0.43084	European
275.5	7.4e-10	0.190102	0.112066	0.322476	European
275.51	1.47e-09	0.107681	0.0522946	0.221729	European
275.53	3.84e-09	0.15361	0.0823642	0.286483	European
275.6	0.0402531	0.416123	0.18004	0.961775	European
276	1.21e-12	0.236533	0.158908	0.352075	European
276.1	4.91e-12	0.230062	0.151633	0.349058	European
276.11	2.04e-05	0.158522	0.0679313	0.369921	European
276.12	1.42e-12	0.167587	0.10222	0.274754	European
276.13	5.67e-06	0.294676	0.173846	0.499485	European
276.14	0.000279401	0.363258	0.210378	0.627234	European
276.4	4.57e-14	0.146598	0.0890171	0.241426	European
276.41	3.33e-14	0.127605	0.074959	0.217226	European
276.42	0.000685416	0.189279	0.072412	0.494761	European
276.5	0.00427988	0.495859	0.306443	0.802355	European
276.6	9.6e-08	0.223439	0.12883	0.387529	European
277	0.41023	0.780611	0.432934	1.4075	European
277.4	0.198274	0.529386	0.200881	1.3951	European
277.5	0.0409758	0.2408	0.0614712	0.943285	European
277.7	0.190755	0.48851	0.167029	1.42875	European
278	9.99e-05	0.480328	0.33198	0.694967	European
278.1	6.5e-06	0.407697	0.276041	0.602146	European
278.11	0.167445	0.710576	0.43745	1.15423	European
278.4	0.487163	1.30804	0.613276	2.7899	European
279	1.92e-07	0.272263	0.166843	0.444293	European
279.1	1.97e-07	0.267101	0.162439	0.4392	European
279.11	0.233493	0.442811	0.115936	1.69129	European
279.7	0.374716	0.764899	0.423258	1.3823	European
280	0.025303	0.579278	0.359017	0.934671	European
280.1	0.0727157	0.629245	0.379404	1.04361	European
280.2	0.102094	0.555436	0.274456	1.12407	European
281	0.0175121	0.396065	0.184473	0.850356	European
281.1	0.722941	0.768114	0.178657	3.30241	European
281.9	0.004839	0.299568	0.129519	0.69288	European
282	0.359629	1.85052	0.49592	6.90518	European
284	1.54e-06	0.22169	0.11993	0.409796	European
284.1	1.57e-06	0.215376	0.115089	0.403054	European
285	2.29e-09	0.319817	0.220046	0.464826	European
285.1	0.000635828	0.436547	0.271323	0.702386	European
285.2	2.06e-12	0.182585	0.113649	0.293334	European
285.21	1.54e-10	0.146333	0.0812435	0.263569	European
285.22	0.434023	0.654805	0.226682	1.8915	European
286	5.78e-07	0.279077	0.169194	0.460322	European
286.2	0.80807	0.93126	0.524229	1.65433	European
286.4	1.69e-06	0.132378	0.0578438	0.302954	European
286.6	0.0028972	0.14796	0.0420784	0.520274	European
286.7	6.47e-10	0.128459	0.0669948	0.246314	European
286.8	0.198508	0.500034	0.173854	1.43818	European
286.81	0.397499	0.599993	0.18375	1.95914	European
286.9	0.183281	0.546786	0.224729	1.33038	European
287	3.11e-09	0.227607	0.139501	0.371359	European
287.3	1.68e-10	0.195912	0.118807	0.323059	European
287.32	0.000153393	0.240511	0.115004	0.502985	European
288	0.223192	0.752826	0.476749	1.18877	European
288.1	0.008369	0.503334	0.302164	0.838435	European
288.11	0.379109	0.760511	0.413201	1.39975	European
288.2	0.20027	0.735859	0.460206	1.17662	European
289	0.848486	1.05765	0.595128	1.87964	European
289.3	0.260129	0.575891	0.220399	1.50477	European
289.4	0.0931149	1.66072	0.918681	3.00213	European
289.5	0.08485	0.300077	0.0763206	1.17984	European
289.8	0.971877	1.0237	0.278443	3.76361	European
289.9	0.279773	1.85572	0.604778	5.69413	European
290	0.247587	0.583963	0.234626	1.45343	European
290.1	0.497239	1.58675	0.418402	6.01762	European
290.2	0.0541644	0.29523	0.085279	1.02206	European
290.3	0.993299	1.00577	0.26262	3.85185	European
291	0.0262442	0.440965	0.214202	0.907786	European
291.8	0.00504952	0.325705	0.148688	0.713464	European
292	5.5e-06	0.325346	0.200463	0.52803	European
292.1	0.378171	0.629134	0.224463	1.76337	European
292.3	0.195775	0.599559	0.276212	1.30144	European
292.4	3.91e-09	0.157982	0.0854773	0.291989	European
293	0.0891357	2.37734	0.875955	6.4521	European
293.1	0.567897	0.825725	0.428005	1.59303	European
295	0.168746	0.477626	0.166749	1.36808	European
295.3	0.615545	0.733394	0.218654	2.45991	European
296	0.914191	1.02205	0.687392	1.51963	European
296.1	0.265702	1.65845	0.680483	4.04191	European
296.2	0.906723	1.02419	0.686705	1.52752	European
296.22	0.626872	0.900897	0.591476	1.37219	European
297	0.689191	0.767499	0.209847	2.80706	European
297.1	0.674057	0.737793	0.178854	3.04348	European
300	0.26637	1.23538	0.85098	1.79341	European
300.1	0.135788	1.33456	0.913377	1.94996	European
300.11	0.0749302	1.68996	0.948607	3.01071	European
300.12	0.311174	1.57796	0.65272	3.81475	European
300.4	0.950846	1.02778	0.430007	2.45657	European
300.9	0.438932	1.64259	0.467467	5.77178	European
302	0.0788063	2.88775	0.885093	9.42172	European
302.1	0.10052	3.24047	0.796616	13.1816	European
303	0.369923	1.6727	0.543295	5.14993	European
303.3	0.0843181	3.04342	0.860064	10.7694	European
304	0.339361	1.33299	0.739193	2.40378	European
306	0.127761	0.743156	0.50719	1.0889	European
306.1	0.877898	1.09661	0.338155	3.55619	European
306.9	0.352042	0.651056	0.263688	1.60748	European
313	5.44e-05	15.0532	4.03413	56.1706	European
315	0.839555	0.906148	0.349029	2.35254	European
316	0.853	1.06388	0.552632	2.04809	European
317	1.09e-05	0.246637	0.132192	0.460164	European
317.1	1.63e-06	0.20405	0.106548	0.390776	European
317.11	2.58e-07	0.106013	0.0451393	0.248979	European
318	6.8e-06	2.79604	1.78668	4.37563	European
324	0.194122	0.398813	0.0995769	1.59728	European
327	0.102004	1.42001	0.932728	2.16187	European
327.1	0.870818	1.06813	0.482629	2.36395	European
327.3	0.168386	1.3934	0.86909	2.23403	European
327.31	0.333633	0.500886	0.123323	2.03439	European
327.32	0.251254	1.35429	0.806691	2.2736	European
327.4	0.0777071	1.51662	0.954824	2.40896	European
327.41	0.0381394	2.27006	1.04585	4.92724	European
327.7	0.592816	1.33403	0.463892	3.83632	European
327.71	0.795436	0.827888	0.19854	3.4522	European
331	0.393113	0.56321	0.150813	2.1033	European
333	0.0137815	0.25002	0.0829634	0.753463	European
334	0.0557804	0.321423	0.100458	1.02841	European
337	0.801341	1.1987	0.292131	4.91865	European
338	0.230842	0.798405	0.552438	1.15389	European
338.1	0.0133298	0.612021	0.414853	0.902897	European
338.2	0.804085	0.952339	0.647476	1.40075	European
339	0.00965413	0.572202	0.374915	0.873304	European
340	0.339107	1.31086	0.75254	2.2834	European
340.1	0.293015	1.68689	0.636525	4.47053	European
345	0.0785086	0.516223	0.247138	1.07829	European
345.1	0.247049	0.522866	0.174408	1.56752	European
345.3	0.0617622	0.482356	0.224464	1.03655	European
346.1	0.0152623	0.288341	0.10558	0.787464	European
348	2.45e-09	0.162127	0.089169	0.294779	European
348.2	0.00402439	0.255691	0.100952	0.647615	European
348.7	0.0888196	0.367277	0.115865	1.16421	European
348.8	8.3e-10	0.112017	0.0556879	0.225322	European
348.9	0.0374465	0.4219	0.187152	0.951097	European
349	0.174309	0.544112	0.226126	1.30926	European
350	0.235493	0.732242	0.43757	1.22536	European
350.1	0.22581	0.674799	0.357066	1.27526	European
350.2	0.53545	0.801368	0.397813	1.6143	European
350.6	0.441497	0.661079	0.230424	1.89662	European
351	0.812647	1.05993	0.655015	1.71515	European
352	0.161294	0.477045	0.16935	1.34379	European
352.2	0.0561033	0.303645	0.089383	1.03152	European
355.1	0.882318	0.911621	0.267762	3.10371	European
356	0.182762	1.81155	0.755838	4.34182	European
357	0.952024	0.983885	0.579561	1.67028	European
359	0.0771584	0.427853	0.166886	1.0969	European
359.2	0.069577	0.412401	0.158429	1.0735	European
361	0.131214	0.371806	0.102883	1.34365	European
362	0.0342313	0.465657	0.229511	0.944776	European
362.2	0.223802	0.555967	0.215913	1.43159	European
362.26	0.667578	0.728731	0.171939	3.08859	European
364	0.25595	2.11627	0.580583	7.71396	European
365	3.71e-05	0.234085	0.117421	0.466661	European
365.1	0.0635067	0.328941	0.101645	1.06451	European
365.11	0.123143	0.322064	0.0762771	1.35985	European
366	0.0318489	0.538318	0.305794	0.947653	European
366.2	0.123957	0.61693	0.333415	1.14152	European
367	1.97e-05	0.303836	0.17583	0.525033	European
367.1	0.510908	0.711596	0.258049	1.9623	European
367.2	0.719058	0.848245	0.345988	2.07961	European
367.4	0.32887	0.644009	0.266238	1.55781	European
367.8	0.109749	3.08263	0.7758	12.2488	European
367.9	7.55e-07	0.11796	0.0505751	0.275127	European
368	0.00744475	0.491043	0.291683	0.826662	European
368.2	0.383122	0.544183	0.138642	2.13597	European
368.9	0.263619	0.517292	0.162867	1.64301	European
369	0.44672	0.770836	0.394267	1.50707	European
369.5	0.323397	0.691426	0.332412	1.43818	European
370	0.319453	1.94719	0.524397	7.23033	European
371	0.809627	1.07466	0.598211	1.93058	European
371.2	0.40783	0.658256	0.244552	1.77182	European
371.21	0.129447	0.443908	0.155375	1.26825	European
371.3	0.611747	1.19771	0.596764	2.40383	European
372	6.96e-05	0.231286	0.112418	0.475841	European
374	0.210961	0.613805	0.285703	1.3187	European
374.3	0.00998077	0.203355	0.0605394	0.683081	European
375	0.770062	1.21566	0.328173	4.50322	European
375.1	0.285158	0.714183	0.385235	1.32401	European
375.2	0.893567	0.908762	0.223755	3.69086	European
377	0.0521011	0.302057	0.0902505	1.01095	European
378	0.0915152	0.382259	0.125104	1.168	European
378.1	0.820905	0.845362	0.197421	3.61986	European
379	0.97625	0.990644	0.533515	1.83945	European
379.2	0.511794	1.30175	0.592072	2.86206	European
379.9	0.620568	0.839149	0.419087	1.68025	European
380.1	0.610508	1.26932	0.507026	3.17769	European
380.4	0.300691	0.709684	0.370695	1.35867	European
381	0.402745	1.35039	0.668146	2.72926	European
381.1	0.786524	1.1222	0.487206	2.58481	European
381.11	0.885194	1.07379	0.408534	2.82233	European
381.2	0.355647	1.70119	0.550962	5.25274	European
382	0.234791	0.666632	0.341476	1.3014	European
386	0.452388	0.720274	0.306063	1.69505	European
386.2	0.574892	0.756443	0.285203	2.00632	European
386.9	0.236916	0.756807	0.47692	1.20095	European
388	0.302722	1.58207	0.661224	3.78534	European
389	0.116325	0.671533	0.40854	1.10383	European
389.1	0.0508942	0.491621	0.241024	1.00277	European
389.4	0.510165	0.792225	0.396111	1.58445	European
394	0.287684	0.669394	0.319402	1.4029	European
394.2	0.46525	1.55749	0.474184	5.1157	European
394.7	0.0764944	0.382517	0.132092	1.10771	European
395	0.226079	0.710125	0.407972	1.23606	European
395.1	0.903195	0.954366	0.449605	2.02581	European
395.2	0.965028	1.0173	0.47263	2.18965	European
395.3	0.0712644	0.459622	0.197502	1.06962	European
395.6	0.0950123	2.43289	0.856702	6.909	European
396	0.254188	1.48811	0.751434	2.94699	European
401	7.64e-09	0.292431	0.192679	0.443827	European
401.1	1.63e-09	0.27712	0.18262	0.42052	European
401.2	3.36e-07	0.290691	0.180849	0.467248	European
401.21	0.447865	0.754263	0.364118	1.56244	European
401.22	9.53e-08	0.237013	0.139667	0.402207	European
401.3	1.19e-05	0.280266	0.158628	0.495178	European
402	0.418336	1.30831	0.682437	2.5082	European
411	0.000546231	0.433938	0.270312	0.696611	European
411.1	0.121061	0.384561	0.114887	1.28724	European
411.2	0.0133603	0.404452	0.197433	0.828542	European
411.3	0.0245035	0.410924	0.189314	0.89195	European
411.4	0.0194643	0.549826	0.332901	0.908102	European
411.8	0.416358	0.673649	0.259836	1.74649	European
414	0.0371781	0.449246	0.211651	0.953559	European
415	0.0118037	0.467556	0.258723	0.844954	European
415.1	0.987694	0.992782	0.395421	2.49257	European
415.11	0.987694	0.992782	0.395421	2.49257	European
415.2	0.0422685	0.493446	0.249569	0.975641	European
415.21	0.0865532	0.413159	0.150353	1.13533	European
416	3.74e-05	0.354556	0.216584	0.580423	European
418	0.00316952	0.558594	0.379415	0.822391	European
418.1	0.896378	0.938433	0.360661	2.44178	European
420	0.0296865	0.473941	0.241773	0.929054	European
420.2	0.072269	0.494785	0.22972	1.0657	European
420.3	0.109564	0.356216	0.100607	1.26125	European
425	0.114229	0.560902	0.273704	1.14946	European
425.1	0.0702312	0.49991	0.236	1.05894	European
425.2	0.57521	1.42719	0.411326	4.95196	European
426	0.115905	0.69951	0.44803	1.09215	European
426.2	0.951196	0.96836	0.34586	2.71127	European
426.3	0.943071	1.03156	0.439656	2.42034	European
426.31	0.482797	0.68157	0.233643	1.98824	European
426.32	0.30882	2.01418	0.52293	7.75805	European
426.7	0.061827	0.633695	0.392604	1.02283	European
426.9	0.662054	1.20377	0.524041	2.76518	European
426.91	0.568427	1.30336	0.524402	3.23942	European
426.92	0.802663	1.14262	0.401588	3.25105	European
427	0.0242797	0.649906	0.446703	0.945545	European
427.1	0.927144	0.972032	0.529195	1.78544	European
427.11	0.222557	1.62468	0.744897	3.54355	European
427.12	0.39316	0.70019	0.308987	1.58669	European
427.2	0.673282	0.873626	0.466216	1.63706	European
427.21	0.605906	0.843385	0.441575	1.61082	European
427.22	0.158472	2.00349	0.762707	5.26279	European
427.3	0.702464	1.1043	0.663774	1.83718	European
427.4	0.158788	0.49016	0.181818	1.32141	European
427.42	0.126662	0.422674	0.139989	1.2762	European
427.5	0.166392	1.75756	0.790771	3.90634	European
427.6	0.758031	0.883291	0.401059	1.94536	European
427.61	0.386202	1.88045	0.450732	7.84522	European
427.7	0.0505813	0.599424	0.358844	1.0013	European
427.8	0.987321	1.0085	0.355212	2.86326	European
427.9	0.0621904	1.66415	0.974382	2.84221	European
428	0.022032	0.514799	0.291618	0.908784	European
428.1	0.0152112	0.474736	0.260135	0.866373	European
428.2	0.0994152	0.512257	0.231163	1.13516	European
428.3	0.116458	0.553161	0.264116	1.15853	European
428.4	0.0124596	0.358053	0.159988	0.801322	European
429	0.0102069	0.535259	0.332244	0.862326	European
429.1	0.21938	0.595754	0.260682	1.36151	European
429.2	0.412181	0.639525	0.219711	1.8615	European
429.3	0.00492209	0.48495	0.292843	0.803081	European
430	0.0802828	0.41112	0.15184	1.11314	European
430.2	0.0427803	0.222097	0.051801	0.952244	European
433	0.0201781	0.532944	0.313385	0.906325	European
433.1	0.662987	0.842189	0.388992	1.82338	European
433.2	0.00139244	0.299231	0.142786	0.627085	European
433.21	0.00189681	0.304982	0.144155	0.645234	European
433.3	0.0130214	0.445128	0.234983	0.843206	European
433.31	0.0144176	0.432482	0.22098	0.846413	European
433.8	0.0170472	0.243163	0.0760993	0.776987	European
440	0.000816449	0.353896	0.192626	0.650184	European
440.2	0.000505211	0.156617	0.0550935	0.445221	European
440.9	0.0236302	0.448474	0.223935	0.898158	European
441	0.0550339	0.273653	0.0728231	1.02833	European
442	0.948427	0.971162	0.400143	2.35705	European
442.8	0.700103	0.75318	0.178036	3.18633	European
443	0.85934	0.939626	0.471893	1.87097	European
443.7	0.0397667	0.296269	0.092916	0.944675	European
443.9	0.700322	0.853729	0.381574	1.91012	European
444	0.27558	0.55067	0.188413	1.60943	European
446	0.359873	0.559459	0.161375	1.93954	European
447	0.584362	0.808669	0.377849	1.73071	European
447.1	0.0148427	0.176956	0.04393	0.712807	European
450	0.289587	0.47017	0.11633	1.90029	European
451	0.140648	0.395597	0.115213	1.35833	European
452	0.000419834	0.380615	0.222526	0.651016	European
452.2	0.0431526	0.499696	0.255088	0.978865	European
454	0.597066	0.830788	0.417817	1.65194	European
454.1	0.278844	1.6051	0.681658	3.77952	European
454.11	0.524344	1.41687	0.484686	4.1419	European
455	0.0257531	1.67401	1.06436	2.63286	European
456	0.214705	0.63614	0.311334	1.2998	European
457	0.0104644	0.542034	0.339158	0.866266	European
457.2	0.307444	0.621103	0.248859	1.55015	European
457.3	0.0130058	0.549102	0.342135	0.881269	European
458	0.00123428	0.441654	0.269013	0.725087	European
458.1	0.442878	0.690796	0.268543	1.77699	European
458.2	0.373355	0.657104	0.260687	1.65633	European
458.9	0.00277368	0.43808	0.255111	0.752279	European
459	0.0415797	0.611661	0.381211	0.981421	European
459.1	0.0220921	0.291133	0.101199	0.837547	European
459.7	0.415232	0.733564	0.348116	1.5458	European
459.9	0.040134	0.557426	0.319009	0.974031	European
464	0.199071	1.47196	0.815926	2.65548	European
465	0.125088	1.36472	0.917221	2.03055	European
465.2	0.136141	1.47631	0.884477	2.46416	European
470	0.27059	1.59577	0.694833	3.66489	European
472	0.409539	0.719485	0.329022	1.57333	European
473	0.644373	1.18022	0.583983	2.38521	European
473.3	0.531184	1.48217	0.432514	5.07919	European
473.4	0.7046	1.17283	0.514396	2.67409	European
474	0.864078	1.11213	0.329397	3.75481	European
474.2	0.915461	0.927889	0.233003	3.69514	European
475	0.0620066	1.68762	0.974063	2.92391	European
475.9	0.49573	1.28957	0.620414	2.68045	European
476	0.0913017	1.4892	0.937999	2.36431	European
477	0.00165955	0.292064	0.13564	0.62888	European
478	0.299728	1.74572	0.609036	5.00385	European
479	0.609157	0.887832	0.562677	1.40089	European
480	2.77e-12	0.206032	0.132293	0.320872	European
480.1	0.00506774	0.385418	0.197865	0.75075	European
480.11	0.2371	0.544316	0.198584	1.49196	European
480.2	4.06e-15	0.0786124	0.0416699	0.148306	European
480.5	0.646594	1.365	0.360972	5.16169	European
481	0.615561	0.812672	0.361661	1.82612	European
483	0.628443	0.832204	0.3955	1.75111	European
495	0.00645074	1.94074	1.20439	3.1273	European
495.2	0.826033	0.911882	0.400589	2.07577	European
496	0.504363	0.812574	0.441825	1.49443	European
496.1	0.455418	1.48008	0.528622	4.14403	European
496.2	0.848766	1.10797	0.386258	3.17816	European
496.3	0.0823636	0.471651	0.202011	1.1012	European
497	0.20737	1.65382	0.756568	3.61517	European
501	0.0140454	0.341719	0.145057	0.805009	European
502	0.00496342	0.331919	0.153774	0.716444	European
503	2.66e-06	0.273624	0.159295	0.470009	European
504	0.547523	0.7384	0.274857	1.9837	European
504.1	0.916494	0.927572	0.227502	3.78191	European
505	0.37764	0.575664	0.168801	1.9632	European
506	0.0150719	0.416903	0.205896	0.844154	European
507	1.2e-10	0.226062	0.143769	0.355458	European
508	2.92e-07	0.335834	0.221326	0.509585	European
509	8.66e-15	0.159506	0.100313	0.253628	European
509.1	6.16e-14	0.163712	0.102053	0.262624	European
509.2	0.000161977	0.180121	0.0739172	0.43892	European
509.3	0.000596752	0.170913	0.0623397	0.468584	European
509.8	0.00140762	0.282249	0.129844	0.61354	European
510	0.00048016	0.388022	0.228069	0.660157	European
510.2	0.639477	0.75722	0.236523	2.42421	European
512	0.00157586	0.551367	0.381144	0.797614	European
512.1	0.667708	1.20216	0.518663	2.78639	European
512.2	0.42171	0.764514	0.397114	1.47182	European
512.7	8.97e-05	0.46017	0.312067	0.678562	European
512.8	0.0138215	0.615664	0.418441	0.905843	European
512.9	0.000289187	0.474398	0.316979	0.709995	European
513	0.0284779	0.509894	0.279102	0.931531	European
513.3	0.263952	0.573147	0.215844	1.52192	European
513.31	0.842418	0.863851	0.204078	3.65664	European
513.8	0.232164	0.63225	0.298034	1.34126	European
514	5.84e-16	0.19203	0.128768	0.286371	European
514.2	0.30465	0.73169	0.402977	1.32854	European
516	0.00356696	0.221558	0.0804039	0.610515	European
516.1	0.0085983	0.236714	0.0808081	0.693417	European
519	0.0155165	0.52536	0.311934	0.884811	European
519.2	0.0997893	0.343516	0.0962359	1.22619	European
519.8	0.000342063	0.302825	0.157489	0.582283	European
519.9	0.554452	0.791701	0.364933	1.71755	European
521	0.0206061	0.263253	0.0850482	0.814854	European
521.1	0.0213358	0.262992	0.0843468	0.820004	European
523	0.00552312	0.251448	0.0948336	0.666706	European
523.1	0.0938846	0.329346	0.0898109	1.20775	European
525	0.0921134	0.365435	0.113262	1.17906	European
526	0.29302	1.57519	0.67533	3.67412	European
526.4	0.882129	0.91674	0.290527	2.89272	European
527	0.415435	1.43547	0.601381	3.42643	European
527.7	0.238153	1.88304	0.657918	5.3895	European
528	0.322605	0.712769	0.364388	1.39423	European
528.1	0.567253	1.33804	0.493395	3.62866	European
529	0.540036	0.691526	0.212531	2.25006	European
530	0.0687157	0.70573	0.484911	1.0271	European
530.1	0.747053	0.939996	0.64538	1.3691	European
530.11	0.594661	0.902445	0.618319	1.31713	European
530.12	0.88991	0.91417	0.256555	3.25742	European
530.14	0.349449	1.4639	0.65888	3.25251	European
530.2	1.01e-06	0.192928	0.0997526	0.373137	European
530.5	0.857119	1.10843	0.36142	3.39942	European
530.9	0.769167	1.17401	0.402113	3.42766	European
531	0.756302	0.89576	0.446949	1.79525	European
531.2	0.360701	0.634693	0.239441	1.6824	European
531.4	0.935508	0.963738	0.393923	2.3578	European
532	0.0913556	0.631151	0.369917	1.07687	European
535	0.437362	0.819352	0.495571	1.35468	European
535.1	0.916973	1.06833	0.308341	3.7015	European
535.2	0.869363	1.05419	0.562082	1.97714	European
535.6	0.361019	0.507001	0.118042	2.17761	European
535.8	0.56684	0.754166	0.287163	1.98064	European
535.9	0.418835	0.750454	0.374166	1.50517	European
536	0.149592	0.650314	0.362193	1.16763	European
536.3	0.138517	0.463146	0.167273	1.28236	European
536.7	0.980833	0.98247	0.232122	4.15836	European
536.8	0.238222	0.660927	0.332115	1.31528	European
537	0.0143614	0.528676	0.317375	0.880656	European
539	0.00357694	3.79227	1.54678	9.29756	European
540	0.0637491	0.303539	0.0860628	1.07057	European
540.1	0.0853051	0.319934	0.0873572	1.17171	European
550	0.441494	1.20174	0.752617	1.91888	European
550.1	0.573188	0.774696	0.318723	1.88299	European
550.2	0.0327438	1.97822	1.05759	3.70027	European
550.4	0.0548854	0.439242	0.18964	1.01737	European
550.5	0.554557	1.27565	0.568924	2.86029	European
550.6	0.204972	2.29082	0.63582	8.25367	European
555	0.962058	0.972507	0.308373	3.06697	European
555.2	0.895721	1.0928	0.289888	4.11953	European
556	0.756717	1.19562	0.386088	3.70255	European
556.1	0.830325	1.1416	0.339989	3.8332	European
557	0.728712	1.24714	0.358024	4.34425	European
558	0.695777	1.13083	0.610598	2.09429	European
560	0.0184939	0.48237	0.262988	0.884758	European
560.1	0.25985	0.647327	0.303791	1.37934	European
560.2	0.18851	0.424285	0.118221	1.52272	European
560.4	0.0214301	0.328985	0.127582	0.848323	European
561	0.95211	0.988477	0.677169	1.4429	European
561.1	0.124721	0.714948	0.465839	1.09727	European
561.2	0.637909	1.1233	0.692149	1.82302	European
562	0.367063	0.782809	0.459808	1.33271	European
562.1	0.245749	0.72623	0.423146	1.2464	European
562.2	0.763752	0.844355	0.280149	2.54484	European
563	0.119955	0.723104	0.48054	1.08811	European
564	0.468959	1.17746	0.756709	1.83217	European
564.1	0.00349562	3.88692	1.56281	9.6673	European
564.8	0.329504	0.692735	0.331215	1.44885	European
564.9	0.271503	0.7455	0.441667	1.25834	European
565	0.0104614	2.17549	1.19988	3.94436	European
565.1	0.000495839	6.54702	2.27424	18.8474	European
567	0.00149683	0.267005	0.118178	0.603257	European
568	0.283237	0.692401	0.353812	1.35501	European
568.1	0.512835	0.775515	0.362178	1.66057	European
569	0.598893	0.879569	0.545265	1.41884	European
569.1	0.278826	0.484483	0.130524	1.79832	European
569.2	0.422987	1.45148	0.583443	3.61098	European
571	3.21e-10	0.257381	0.168603	0.392904	European
571.5	8.09e-10	0.263289	0.171997	0.403037	European
571.51	8.29e-08	0.18308	0.0984123	0.340591	European
571.8	5.81e-10	0.131821	0.0694373	0.25025	European
571.81	3.26e-09	0.12982	0.0660227	0.255266	European
572	9.14e-06	0.285277	0.163913	0.496502	European
573	1.44e-07	0.279922	0.174185	0.449845	European
573.2	2.42e-05	0.177928	0.0798374	0.396537	European
573.3	0.198856	0.659583	0.349598	1.24443	European
573.4	3.37e-05	0.139975	0.0552629	0.354544	European
573.5	0.00200353	0.276385	0.122247	0.624872	European
573.6	5.51e-05	0.310079	0.175518	0.547804	European
573.7	0.000319429	0.314895	0.167832	0.590822	European
573.9	1.45e-06	0.268278	0.157095	0.458151	European
574	0.000139943	0.3418	0.196708	0.59391	European
574.1	0.000171566	0.323196	0.179309	0.582546	European
574.12	0.0188587	0.233875	0.0695538	0.786405	European
574.2	0.802651	0.874713	0.306162	2.49908	European
574.3	0.0103547	0.241496	0.0814986	0.715598	European
575	0.000349469	0.373504	0.217694	0.640831	European
575.2	0.0057439	0.271204	0.107438	0.684591	European
575.6	0.0198442	0.227237	0.0653118	0.790619	European
575.7	0.00290564	0.281864	0.12247	0.648709	European
575.8	0.012002	0.33252	0.140842	0.785058	European
575.9	0.646761	0.753241	0.224177	2.53091	European
577	0.039286	0.494733	0.253367	0.966033	European
577.1	0.119361	0.444469	0.160204	1.23313	European
577.3	0.433668	0.6435	0.21344	1.94009	European
578	0.0274017	0.57893	0.356207	0.940914	European
578.1	0.00267435	0.167237	0.0520483	0.537352	European
578.2	0.00272567	0.373955	0.196545	0.711502	European
578.8	0.255322	1.45514	0.76246	2.77711	European
578.9	0.000101102	0.245387	0.120856	0.498238	European
579	0.236167	0.725801	0.427109	1.23338	European
579.2	0.0655092	0.523176	0.262567	1.04245	European
579.8	0.893653	1.05652	0.471872	2.36553	European
580	3.02e-09	0.165368	0.0912372	0.299732	European
580.1	0.0165782	0.186951	0.0474213	0.737025	European
580.2	0.000233813	0.141012	0.0496678	0.40035	European
580.3	2.03e-07	0.179884	0.094186	0.343558	European
580.31	1.71e-07	0.13212	0.061861	0.282175	European
580.32	0.000871692	0.246784	0.108277	0.562467	European
580.4	0.000112224	0.112291	0.0370222	0.340589	European
585	4.86e-12	0.22877	0.150552	0.347626	European
585.1	2.64e-11	0.216356	0.137933	0.339368	European
585.2	0.00199924	0.248975	0.103083	0.601349	European
585.3	1.92e-10	0.229351	0.14577	0.360857	European
585.31	1.11e-08	0.191638	0.10872	0.337794	European
585.32	1.17e-09	0.154958	0.0849849	0.282546	European
585.33	0.000495747	0.363157	0.205377	0.642149	European
585.34	0.0234957	0.386107	0.16948	0.879623	European
585.4	0.0923646	0.568094	0.294059	1.0975	European
586	0.0110037	0.561899	0.360314	0.876265	European
586.2	0.187666	1.68783	0.774728	3.67713	European
586.4	0.280088	1.63852	0.668824	4.01415	European
587	4.59e-05	0.210779	0.0996924	0.44565	European
588	7.16e-06	0.208306	0.105011	0.413208	European
588.2	2.02e-05	0.220256	0.109852	0.441618	European
589	0.136435	0.466	0.170586	1.273	European
590	0.00602264	0.340897	0.158161	0.734765	European
591	0.00354657	0.520788	0.335901	0.807441	European
592	0.562925	1.17935	0.674405	2.06235	European
592.1	0.528095	1.20003	0.681053	2.11447	European
592.11	0.927997	0.97256	0.531902	1.77828	European
593	0.275129	0.725937	0.408396	1.29038	European
593.1	0.82149	1.12813	0.395846	3.21509	European
593.2	0.910907	1.05009	0.446093	2.47188	European
594	0.281567	1.4232	0.748682	2.70541	European
594.1	0.198797	1.58613	0.784812	3.20563	European
595	0.666984	1.19685	0.52793	2.71331	European
596	0.62479	1.19144	0.590496	2.40394	European
596.5	0.799545	1.11958	0.46821	2.67711	European
597	0.508069	1.6158	0.390193	6.69105	European
597.2	0.935639	0.946043	0.246165	3.63575	European
598	0.427424	0.747479	0.364274	1.53381	European
598.9	0.356384	0.711655	0.3454	1.46628	European
599	0.33391	1.2111	0.821221	1.78606	European
599.1	0.935363	0.955386	0.317066	2.87878	European
599.2	0.905169	1.03939	0.550518	1.96237	European
599.3	0.93837	0.980798	0.599974	1.60334	European
599.4	0.063125	1.88424	0.965938	3.67556	European
599.5	0.54027	1.18999	0.681978	2.07643	European
599.6	0.0326982	0.343572	0.128892	0.915814	European
599.8	0.245467	1.62974	0.714759	3.71601	European
599.9	0.115449	1.84172	0.860992	3.93956	European
600	0.718466	0.869206	0.405652	1.86248	European
601	0.37068	1.62275	0.562244	4.68355	European
604	0.271329	1.96139	0.590584	6.51398	European
605	0.264324	1.56358	0.713294	3.42745	European
608	0.688109	1.21214	0.473805	3.10104	European
610	0.0545049	2.39245	0.983282	5.82112	European
610.1	0.00226351	4.77032	1.74974	13.0053	European
611	0.0884698	1.67303	0.925454	3.02451	European
611.1	0.0879789	1.79802	0.916425	3.52771	European
611.3	0.133338	1.79875	0.835703	3.87159	European
612	0.789704	1.20383	0.307949	4.70602	European
613	0.0280419	2.06575	1.08132	3.94639	European
613.5	0.170198	1.70597	0.795217	3.65979	European
613.8	0.336093	1.69103	0.579798	4.93206	European
614	0.156695	1.5735	0.840284	2.94649	European
614.5	0.160025	1.60031	0.830498	3.08366	European
614.51	0.0209349	3.65082	1.21631	10.9581	European
614.52	0.825062	0.920128	0.439832	1.92491	European
615					European
617	0.719561	1.12324	0.59559	2.11836	European
618	0.0642058	2.79473	0.941154	8.29884	European
618.1	0.0135982	4.67061	1.37318	15.8862	European
619	0.915121	0.972984	0.588001	1.61003	European
619.1	0.776634	1.15959	0.416933	3.22509	European
619.2	0.0113463	4.74347	1.42139	15.8299	European
619.3	0.472731	1.47422	0.511041	4.25274	European
619.4	0.494691	0.809438	0.441216	1.48496	European
619.5	0.0102095	0.185437	0.0512635	0.670789	European
622	0.00237419	5.13494	1.78762	14.7502	European
622.1	0.00520091	5.3046	1.64579	17.0974	European
623	0.00454937	0.155366	0.0429302	0.562278	European
624	0.19319	1.75392	0.752427	4.0884	European
624.9	0.00172514	4.29264	1.72588	10.6767	European
625	0.521568	1.22662	0.656807	2.29076	European
625.1	0.198172	2.28938	0.648353	8.08393	European
626	0.529883	1.19371	0.687024	2.07408	European
626.1	0.985241	1.00562	0.555603	1.82012	European
626.11	0.276689	0.594721	0.233171	1.51689	European
626.12	0.636229	0.819123	0.358327	1.87249	European
626.13	0.215616	1.56382	0.77059	3.17358	European
626.14	0.802794	1.13808	0.412395	3.14074	European
626.2	0.348114	1.78454	0.532232	5.98342	European
626.8					European
627	0.295038	1.33727	0.776191	2.30394	European
627.1	0.684408	1.30588	0.360587	4.72927	European
627.2	0.0933979	1.68169	0.916275	3.08649	European
627.22	0.622779	1.21823	0.554818	2.67492	European
627.3	0.98957	0.993557	0.376973	2.61864	European
628	0.256543	1.6073	0.708068	3.64852	European
634	0.152085	0.449799	0.150722	1.34233	European
635	0.1487	2.19247	0.755481	6.36275	European
635.2	0.0539749	3.18213	0.980416	10.3282	European
636	0.716149	0.828256	0.299951	2.28707	European
636.3	0.354908	0.543814	0.149613	1.97666	European
638					European
642	0.337763	0.537994	0.151467	1.91089	European
644	0.971076	1.0238	0.287129	3.65049	European
646	0.457499	1.39152	0.582056	3.32669	European
647	0.00997415	0.154899	0.0374946	0.639929	European
649	0.659561	1.20318	0.528356	2.73989	European
649.1	0.086542	0.349934	0.10532	1.16268	European
650	0.444149	0.660817	0.228688	1.90949	European
653					European
654	0.0190415	3.0031	1.19775	7.5296	European
654.1					European
655					European
655.1	0.146233	2.42046	0.734587	7.97543	European
656	0.664923	1.24628	0.460199	3.37507	European
661	0.821729	0.867008	0.250563	3.00006	European
665	0.320557	1.66813	0.607765	4.5785	European
669					European
681	0.397414	0.800081	0.477295	1.34116	European
681.1	0.666993	1.27273	0.42428	3.81786	European
681.3	0.628291	1.35037	0.400249	4.55589	European
681.5	0.353977	0.659277	0.273201	1.59094	European
681.7	0.35262	0.661346	0.27656	1.5815	European
686	0.830372	0.926342	0.460001	1.86545	European
687	0.275536	1.34249	0.790669	2.27943	European
687.1	0.246855	1.31284	0.828205	2.08106	European
687.2	0.887277	1.04388	0.57649	1.89019	European
687.4	0.785185	1.07232	0.649023	1.77171	European
689	4.94e-05	2.94535	1.74818	4.96235	European
690	0.38937	1.52407	0.583848	3.97843	European
690.1	0.38937	1.52407	0.583848	3.97843	European
691	0.196792	2.48205	0.624168	9.87002	European
694	0.0168541	2.04355	1.13719	3.67228	European
694.2	0.00602926	2.3357	1.2749	4.27916	European
695	0.049332	1.9082	1.00189	3.63436	European
695.3	0.0119308	4.78313	1.412	16.2028	European
695.4	0.288179	0.530343	0.164541	1.70938	European
695.42	0.236649	0.491167	0.151301	1.59448	European
695.8	0.342233	1.70346	0.567474	5.11351	European
696	0.63358	0.755832	0.23909	2.3894	European
696.4	0.947148	0.960048	0.287566	3.20514	European
696.41	0.897792	0.920984	0.262298	3.23378	European
698	0.0378876	0.557724	0.321381	0.967873	European
701	0.0224059	1.79084	1.08604	2.95303	European
701.1	0.892467	1.07486	0.377404	3.06122	European
701.2	0.0320344	2.54279	1.0834	5.96806	European
701.4	0.255223	2.14339	0.576404	7.97029	European
702	7.58e-07	4.89506	2.60864	9.1855	European
702.1	1.86e-07	28.6441	8.11294	101.133	European
702.2	9.5e-07	5.11744	2.66404	9.83027	European
703	0.331017	0.689486	0.325797	1.45916	European
703.1	0.916173	1.054	0.395856	2.80635	European
704	0.00219748	2.5509	1.40083	4.64518	European
704.1	0.0853429	1.97843	0.909402	4.30415	European
704.8	0.0246427	2.6946	1.13497	6.39741	European
705.8	0.855278	1.09854	0.400132	3.01598	European
706	0.0255598	1.83267	1.07684	3.11901	European
706.1	0.0772811	1.98247	0.927865	4.23571	European
706.2	0.0770788	2.08872	0.923096	4.72622	European
706.8	0.706306	1.20103	0.463196	3.11419	European
707	0.0457951	0.463223	0.217683	0.985726	European
707.1	0.053906	0.334491	0.109845	1.01856	European
707.2	0.109881	0.423568	0.147758	1.21422	European
707.3	0.148747	0.441005	0.145155	1.33985	European
709	0.88496	0.940396	0.409041	2.16199	European
709.2	0.629004	1.32286	0.425165	4.11594	European
709.7	0.391293	1.78392	0.474966	6.70021	European
710	0.140167	0.415733	0.129526	1.33435	European
710.1	0.0790864	0.347152	0.106579	1.13075	European
710.19	0.10716	0.339495	0.0912159	1.26356	European
714	0.659284	0.837193	0.379979	1.84456	European
714.1	0.829208	1.1072	0.43893	2.79291	European
715	0.0168791	3.07438	1.22363	7.72438	European
715.1	0.0135812	3.96219	1.32774	11.8238	European
716	0.447351	1.21524	0.734987	2.0093	European
716.9	0.483175	1.20091	0.719889	2.00336	European
720	0.373394	1.36475	0.68815	2.7066	European
720.1	0.577938	1.28807	0.528038	3.14208	European
721	0.0998983	1.53239	0.921625	2.54791	European
721.1	0.0646695	1.62442	0.970909	2.71779	European
722	0.0716266	1.56349	0.961446	2.54252	European
722.1	0.838876	0.928913	0.456332	1.8909	European
722.6	0.130534	1.4875	0.889008	2.48891	European
722.9	0.55401	1.44955	0.423856	4.95731	European
723	0.722246	1.21935	0.408534	3.63938	European
724	0.256685	1.52706	0.734785	3.17359	European
724.1	0.041637	2.51639	1.03557	6.11469	European
724.2	0.0170231	3.01534	1.21793	7.46536	European
724.8	0.835701	1.14705	0.313689	4.19437	European
726	0.0612121	1.56371	0.979202	2.49712	European
726.1	0.0898224	1.65053	0.925079	2.94488	European
726.2	0.620169	1.39318	0.375411	5.17023	European
726.3	0.886595	1.08404	0.357594	3.28627	European
726.4	0.922935	1.0535	0.366447	3.02874	European
727	0.0246147	1.80905	1.07876	3.03372	European
727.1	0.586555	1.1895	0.636428	2.22322	European
727.4	0.0116302	4.6481	1.40911	15.3322	European
728.7	0.253132	0.630078	0.285323	1.3914	European
729	0.0935648	0.674755	0.42604	1.06867	European
731	0.506288	0.661385	0.195425	2.23835	European
733	0.0135815	0.521436	0.310906	0.874526	European
733.6	0.757942	0.806397	0.205224	3.16862	European
735	0.710055	0.883572	0.460087	1.69685	European
735.2	0.558023	0.692343	0.202326	2.36914	European
735.21	0.403641	0.546582	0.132423	2.25604	European
735.3	0.866743	0.90669	0.28877	2.84685	European
736	0.0604049	0.250205	0.0589215	1.06248	European
737	0.116336	2.09916	0.831948	5.29657	European
737.3	0.0553759	2.70452	0.977385	7.48368	European
738	0.903221	0.950101	0.416336	2.16818	European
738.4	0.454002	1.47685	0.532205	4.0982	European
740	0.373587	1.22266	0.785223	1.90378	European
740.1	0.590292	1.14039	0.706904	1.83971	European
740.11	0.603243	1.13569	0.702872	1.83502	European
740.12	0.882787	0.908922	0.255385	3.23488	European
740.2	0.145026	1.97917	0.79021	4.95706	European
740.9	0.561766	1.15256	0.71346	1.86189	European
741	0.427013	1.21754	0.749121	1.97887	European
741.2	0.186764	2.19012	0.683936	7.01327	European
741.4	0.614516	0.865714	0.493925	1.51736	European
742	0.333817	1.66112	0.593511	4.64915	European
742.9	0.156855	2.4762	0.705701	8.68865	European
743	0.0962135	0.667547	0.414651	1.07468	European
743.1	0.253663	0.688283	0.362419	1.30714	European
743.11	0.178869	0.636277	0.32912	1.23009	European
743.12	0.16451	0.448634	0.144899	1.38905	European
743.13	0.231022	0.525321	0.183201	1.50633	European
743.2	0.425552	0.644514	0.218776	1.89874	European
743.9	0.0826559	0.62861	0.37212	1.06189	European
745	0.675702	1.0825	0.746669	1.56938	European
747	0.0935644	0.566057	0.291072	1.10083	European
747.1	0.139916	0.570502	0.270779	1.20198	European
747.11	0.144942	0.499462	0.196382	1.27029	European
747.12	0.69413	1.32107	0.329795	5.29182	European
747.13	0.816503	1.17694	0.297251	4.66	European
747.2	0.572305	0.683677	0.182646	2.55913	European
750	0.917287	1.05438	0.388151	2.86411	European
750.1	0.250328	2.32953	0.550913	9.8504	European
750.2	0.323561	0.502648	0.128274	1.96964	European
751	0.0270675	2.66046	1.1173	6.33494	European
751.2	0.196332	1.85889	0.725804	4.76087	European
751.21	0.464288	1.52501	0.492516	4.72198	European
752	0.843739	1.16051	0.264135	5.09882	European
758	0.151392	0.340631	0.078217	1.48343	European
759	0.970674	1.02349	0.296761	3.52991	European
760	0.0105783	1.65676	1.125	2.43988	European
761	0.764446	1.07509	0.669532	1.7263	European
763	0.23922	1.4506	0.780768	2.69508	European
764	0.832528	1.06569	0.59094	1.92183	European
765	0.394875	1.42662	0.629272	3.23426	European
766	0.181701	0.595928	0.278791	1.27382	European
770	0.0449258	1.64905	1.01138	2.68875	European
771	0.562519	1.2143	0.629401	2.34274	European
771.1	0.172371	0.722218	0.452563	1.15255	European
771.2	0.961041	1.02318	0.408016	2.56581	European
772	0.569722	1.3279	0.499471	3.53038	European
772.2	0.969428	0.984502	0.44291	2.18836	European
772.3	0.620721	0.805978	0.342988	1.89395	European
772.6	0.0258517	0.208256	0.0523945	0.827768	European
773	0.269186	1.23851	0.847446	1.81004	European
780	0.0869062	0.426069	0.160429	1.13156	European
781	0.0118324	0.485842	0.276938	0.852331	European
782.3	0.0148179	0.553421	0.343867	0.890678	European
782.6	0.895414	1.07907	0.346958	3.35602	European
783	1.97e-07	0.319977	0.208289	0.491553	European
785	0.0007046	0.529411	0.366434	0.764873	European
788	0.0992222	0.581771	0.305549	1.1077	European
789	0.0530674	0.683823	0.465269	1.00504	European
789.1	0.230455	0.497244	0.158723	1.55776	European
790	0.196833	0.67682	0.374134	1.22439	European
790.1	0.00734558	0.149734	0.0373576	0.600154	European
790.6	0.000313985	0.476086	0.317963	0.712845	European
791	0.0106977	0.220645	0.0691394	0.704143	European
792	0.0145719	0.359735	0.158393	0.817016	European
792.1	0.00376245	0.233305	0.087168	0.624443	European
793.2	0.923509	0.956968	0.389897	2.34879	European
795	0.441808	0.618602	0.181919	2.10351	European
796	0.028386	3.75048	1.15014	12.23	European
797	6.4e-07	0.201864	0.107519	0.378993	European
797.1	0.0977579	0.450041	0.17491	1.15795	European
798	0.780187	0.946347	0.642469	1.39396	European
798.1	0.222864	1.86031	0.685669	5.04728	European
800	0.883403	0.937463	0.395496	2.22211	European
801	0.0331379	2.82629	1.08668	7.35077	European
803	0.222325	0.571632	0.232829	1.40345	European
803.2	0.209368	0.433873	0.117804	1.59795	European
804	0.129809	0.369685	0.102019	1.33963	European
805	0.215212	0.488767	0.157557	1.51623	European
809	0.16342	0.755064	0.508612	1.12094	European
819	0.915821	0.931507	0.249923	3.47189	European
830	0.158562	0.564922	0.255401	1.24955	European
835	0.519495	1.40932	0.496135	4.00329	European
840	0.122528	1.52728	0.892254	2.61427	European
840.2	0.95438	1.0381	0.288349	3.7373	European
840.3	0.566073	1.48673	0.383682	5.76097	European
841	0.0882207	1.79803	0.915954	3.52957	European
842	0.0940042	1.72383	0.911396	3.26047	European
850	0.0878272	0.445558	0.176105	1.12729	European
851	0.00581366	0.408836	0.216525	0.77195	European
854	0.00635233	0.332572	0.150837	0.733271	European
857	0.334124	0.543436	0.157649	1.8733	European
858	0.396445	0.548153	0.136591	2.19979	European
859	0.176071	0.516868	0.198685	1.3446	European
860	0.290493	2.12962	0.524281	8.65048	European
870	0.673039	0.846029	0.389146	1.83932	European
871	0.135725	0.556483	0.257658	1.20188	European
912	0.826353	1.16101	0.305905	4.40642	European
915	0.97083	0.981621	0.363208	2.65297	European
916	0.758058	1.09935	0.60171	2.00857	European
930	0.0173173	2.56602	1.1809	5.57579	European
938	0.0447852	3.46466	1.02934	11.6617	European
939	0.0042389	2.07831	1.25883	3.43123	European
941	0.738326	0.870952	0.38721	1.95904	European
942	0.307486	0.47678	0.114949	1.97757	European
947	0.85321	1.09635	0.413788	2.90481	European
949	0.457671	1.21632	0.725442	2.03937	European
960	0.373607	1.26462	0.753976	2.1211	European
960.2	0.346811	1.36246	0.715297	2.59513	European
961	0.468052	0.666921	0.223308	1.99179	European
961.1	0.0214102	2.86422	1.16863	7.01998	European
962	0.00143209	0.314429	0.154388	0.640373	European
962.1	0.00195474	0.315292	0.151869	0.654567	European
963	0.849855	1.07374	0.514006	2.24302	European
963.1	0.749302	1.1282	0.538367	2.36426	European
965	0.137574	0.564774	0.265683	1.20057	European
965.1	0.102062	1.7028	0.899591	3.22314	European
967	0.605109	1.45171	0.353404	5.9633	European
977	0.376369	0.796944	0.481979	1.31773	European
979	0.638602	0.865271	0.473015	1.58281	European
980	0.00199038	0.348041	0.178257	0.679539	European
990	0.0377554	2.11658	1.04333	4.29383	European
994	9.59e-12	0.201715	0.127266	0.319716	European
994.1	0.17134	0.495475	0.181152	1.35519	European
994.2	4.86e-12	0.191826	0.120087	0.306419	European
994.21	1.29e-05	0.196213	0.0943934	0.407863	European
8	0.574721	0.567498	0.0784443	4.10551	African
8.5	0.379303	0.280365	0.0164639	4.77437	African
8.52	0.846944	0.671816	0.0118333	38.1412	African
8.6	0.724162	1.74927	0.0783548	39.0524	African
10	0.133958	0.00494155	4.76e-06	5.12653	African
38	0.166617	0.298499	0.0538177	1.65562	African
38.1	0.276141	0.148523	0.00479999	4.59564	African
38.2	0.0995635	0.00103256	2.89e-07	3.69381	African
38.3	0.0574079	0.0405985	0.00149022	1.10604	African
41	0.417784	0.539337	0.121131	2.40139	African
41.1	0.414555	2.99835	0.214445	41.9226	African
41.11	0.715387	0.37924	0.00206773	69.5562	African
41.2	0.0640904	0.0280137	0.000636545	1.23285	African
41.4	0.226917	0.131468	0.00489237	3.53282	African
41.8	0.208057	0.085264	0.00184555	3.93918	African
41.9	0.228346	0.0858073	0.00157886	4.66343	African
53	0.51732	0.340461	0.0130501	8.88224	African
54	0.352893	2.73234	0.327752	22.7785	African
70	0.804313	1.39341	0.101008	19.2222	African
70.2	0.605609	2.9361	0.0492273	175.12	African
70.3	0.585855	2.23045	0.124492	39.9614	African
70.4	0.892262	1.3629	0.0154401	120.304	African
70.9	0.30479	0.149456	0.00396203	5.63776	African
78	0.657671	1.68113	0.168955	16.7275	African
79	0.356796	0.534563	0.141079	2.02551	African
79.1	0.0399815	9.31966	1.10753	78.4236	African
79.9	0.558226	0.390416	0.0167538	9.09788	African
80	0.366363	0.103596	0.000756618	14.1845	African
81	0.209711	0.0667934	0.000973539	4.58261	African
90	0.402822	3.85229	0.163493	90.769	African
1001	0.000503041	40.0717	5.0105	320.475	African
1002	0.924238	0.90333	0.111129	7.34287	African
1004	0.29549	4.51228	0.268156	75.9287	African
1005	0.0200998	4.62871	1.27161	16.8486	African
1009	0.935822	0.902837	0.0750097	10.8668	African
1010	0.0106991	22.5625	2.06122	246.975	African
1011	0.244248	0.209863	0.0151574	2.90567	African
1013	0.333455	0.365423	0.0475131	2.81047	African
1015	0.562786	0.510948	0.0525665	4.96643	African
1019	0.683217	0.594055	0.0487007	7.24633	African
110	0.15707	3.0878	0.647764	14.7191	African
110.1	0.244718	2.61545	0.517651	13.2146	African
110.11	0.131289	3.94128	0.663765	23.4024	African
110.12	0.314451	0.116831	0.00178144	7.66203	African
110.13	0.900889	0.781059	0.0159867	38.1601	African
112	0.123769	3.88719	0.689901	21.902	African
117	0.46103	2.72785	0.189255	39.3182	African
136	0.259254	2.25476	0.549103	9.25859	African
153	0.440001	3.02543	0.182163	50.2476	African
153.2	0.888571	1.31524	0.0284657	60.7695	African
153.3	0.345728	4.71696	0.187656	118.566	African
155	0.867632	0.782705	0.0438873	13.9591	African
155.1	0.53027	0.338369	0.0114732	9.9792	African
158	0.456323	3.90611	0.108341	140.831	African
159	0.1139	9.91484	0.57692	170.394	African
165	0.705924	2.15198	0.0401794	115.259	African
165.1	0.577113	2.95746	0.0654117	133.716	African
170	0.341107	0.079907	0.00043974	14.5202	African
170.2	0.445735	0.0886307	0.000174809	44.9371	African
172	0.283068	0.105404	0.00173278	6.41169	African
172.2	0.569071	0.32583	0.00686584	15.4628	African
173	0.161981	4.64586	0.539696	39.9929	African
174	0.593314	0.361166	0.00859927	15.1688	African
174.1	0.53469	0.29284	0.0060655	14.1382	African
174.11	0.551338	0.30871	0.00645999	14.7526	African
175	0.871848	1.3485	0.035656	51.0001	African
180	0.425505	0.159295	0.00173798	14.6001	African
180.3	0.871735	0.691643	0.00787324	60.7589	African
185	0.516078	0.165268	0.000722116	37.8244	African
189	0.800048	0.584579	0.00917557	37.2438	African
189.1	0.557905	0.20791	0.00108702	39.766	African
189.11	0.267039	0.0259157	4.09e-05	16.4067	African
191	0.400015	0.0984632	0.000445391	21.7674	African
193	0.604098	2.66555	0.0655146	108.451	African
195	0.527197	0.541878	0.0811061	3.62034	African
195.1	0.270521	0.299098	0.0349465	2.5599	African
196	0.476771	0.597704	0.144803	2.46714	African
197	0.201848	0.414684	0.107315	1.6024	African
198	0.442555	0.390866	0.0355398	4.29874	African
198.1	0.926675	0.876321	0.0526686	14.5806	African
198.2	0.0642691	0.00117936	9.33e-07	1.49123	African
198.3	0.544384	0.189247	0.000869982	41.1669	African
198.4	0.543784	2.98271	0.0875746	101.588	African
198.6	0.890022	1.31996	0.0258044	67.5197	African
199	0.436415	0.393545	0.0375866	4.12056	African
200	0.5354	0.294135	0.0061364	14.0987	African
202	0.923225	0.818447	0.0139137	48.1436	African
202.2	0.931905	0.8276	0.0107854	63.5047	African
204	0.0162289	0.000207721	2.06e-07	0.209003	African
208	0.664203	1.44545	0.273919	7.62749	African
211	0.169931	0.0738377	0.00178674	3.05136	African
214	0.0197266	13.0426	1.50571	112.976	African
214.1	0.00067377	48.078	5.15682	448.241	African
215	0.355633	3.28518	0.263338	40.9833	African
216	0.339691	2.19613	0.43682	11.0412	African
216.1	0.869113	1.21076	0.124502	11.7744	African
217	0.408191	0.172905	0.00270153	11.0663	African
217.1	0.34303	0.110464	0.00116284	10.4936	African
218					African
218.1					African
225	0.406976	0.076405	0.000175091	33.3411	African
225.1	0.438343	0.0899332	0.000203415	39.7611	African
227	0.620549	2.58308	0.0603269	110.602	African
228	0.177109	0.114226	0.00489229	2.66698	African
228.1	0.0716479	0.0217511	0.000337732	1.40085	African
240	0.00342442	34.1955	3.21172	364.082	African
241	0.156697	3.9049	0.592769	25.7238	African
241.1	0.274166	3.25673	0.392373	27.0312	African
241.2	0.305017	3.91967	0.288186	53.3121	African
242	0.846549	1.42424	0.0396385	51.1743	African
244	0.273718	2.38808	0.502443	11.3504	African
244.1	0.00115734	31.0263	3.90746	246.358	African
244.2	0.998961	0.998352	0.0832744	11.9689	African
244.4	0.778912	1.27109	0.238156	6.78414	African
245	0.630796	0.388811	0.00825377	18.3158	African
245.2	0.667448	0.402213	0.00631086	25.6345	African
245.21	0.753189	0.523587	0.00927645	29.5526	African
246	0.0357085	7.34672	1.14247	47.2437	African
246.7	0.00678828	16.6266	2.17229	127.26	African
249	0.36226	0.314399	0.0260867	3.78916	African
250	0.180912	0.374105	0.0886079	1.57948	African
250.1	0.3186	4.30947	0.244152	76.0654	African
250.2	0.206096	0.391456	0.0914707	1.67527	African
250.22	0.700245	0.677492	0.0933354	4.9177	African
250.23	0.926646	0.887836	0.0705352	11.1753	African
250.24	0.628491	1.65651	0.214435	12.7965	African
250.25	0.34227	0.240544	0.0127088	4.55285	African
250.3	0.542403	0.562252	0.0881795	3.58504	African
250.4	0.955533	1.03686	0.290531	3.70037	African
250.41	0.760901	1.446	0.13444	15.5528	African
250.42	0.960902	1.03258	0.28659	3.72035	African
250.6	0.724361	1.51057	0.15257	14.9559	African
250.7	0.835645	0.73643	0.0409176	13.2542	African
251.1	0.0909188	6.78812	0.736988	62.5228	African
252	0.539123	2.03603	0.210538	19.6896	African
252.1	0.489031	2.26689	0.223111	23.0325	African
253	0.769501	0.633092	0.0297542	13.4705	African
253.7	0.646621	0.351412	0.00401917	30.7253	African
255	0.46559	0.274922	0.00856794	8.8215	African
255.2	0.398839	0.10965	0.000645492	18.6264	African
255.21	0.398839	0.10965	0.000645492	18.6264	African
256	0.0426358	17.2464	1.09914	270.61	African
256.4	0.0874095	13.4797	0.682776	266.123	African
257	0.601155	0.232069	0.000970633	55.4853	African
257.1	0.601155	0.232069	0.000970633	55.4853	African
259	0.462142	2.92157	0.167705	50.8962	African
260	0.427807	0.443538	0.0594615	3.30845	African
260.1	0.579771	0.299718	0.00421176	21.3285	African
260.2	0.309631	0.205498	0.00970833	4.34984	African
260.3	0.333787	0.0854361	0.000582304	12.5353	African
260.6	0.753437	1.58509	0.0894889	28.0763	African
261	0.236056	0.421429	0.100919	1.75984	African
261.2	0.281539	0.21714	0.0134762	3.49874	African
261.4	0.392138	0.528961	0.123017	2.27448	African
262	0.366293	0.148299	0.00236032	9.31769	African
263	0.822202	1.33454	0.107691	16.5381	African
264	0.305371	0.0275629	2.87e-05	26.4679	African
269	0.173492	3.72683	0.56053	24.7788	African
270	0.387385	0.251746	0.0110317	5.74491	African
270.3	0.885389	0.796681	0.0362244	17.5214	African
270.38	0.720538	0.499285	0.0111091	22.4398	African
271	0.000699385	10.2846	2.6727	39.5756	African
271.3	0.000682977	10.3708	2.68908	39.9964	African
272	0.730721	0.789178	0.204929	3.03911	African
272.1	0.533267	0.651714	0.169474	2.50617	African
272.11	0.677928	1.40444	0.282727	6.97651	African
272.12	0.82569	1.34322	0.097209	18.5604	African
272.13	0.214286	2.75697	0.556318	13.6629	African
274	0.972228	0.94837	0.0479588	18.7537	African
274.1	0.681444	1.89622	0.0893448	40.2445	African
274.11	0.524742	2.99424	0.102008	87.8903	African
274.2	0.208605	0.00573963	1.84e-06	17.8722	African
275	0.406896	0.503341	0.0993812	2.5493	African
275.3	0.384466	0.339798	0.0298381	3.86963	African
275.5	0.170982	0.238793	0.0307317	1.85549	African
275.51	0.495016	0.389125	0.025863	5.85465	African
275.53	0.176455	0.17328	0.013645	2.2005	African
275.6	0.122234	5.53062	0.632098	48.3909	African
276	0.281741	0.474414	0.122038	1.84424	African
276.1	0.529051	0.636085	0.155492	2.60208	African
276.11	0.334469	0.176	0.00516835	5.99342	African
276.12	0.233345	0.333944	0.0549954	2.02778	African
276.13	0.560942	0.574432	0.0886471	3.72231	African
276.14	0.830172	1.21784	0.201123	7.37425	African
276.4	0.800331	1.23254	0.243861	6.22963	African
276.41	0.950809	0.945689	0.16042	5.57491	African
276.42	0.98569	0.970458	0.036636	25.7067	African
276.5	0.264052	0.357289	0.0586983	2.17478	African
276.6	0.351833	0.376697	0.0482391	2.94161	African
277	0.0557867	5.02264	0.960901	26.2534	African
277.4	0.478731	0.238637	0.00452859	12.5751	African
277.5	0.573138	3.11837	0.0596698	162.967	African
277.7	0.401031	3.52901	0.185989	66.9607	African
278	0.146678	2.51158	0.724182	8.71056	African
278.1	0.18852	2.34838	0.657868	8.38294	African
278.11	0.0836506	3.65773	0.841573	15.8976	African
278.4	0.000230942	27.4777	4.71091	160.271	African
279	0.436835	0.495142	0.0841855	2.91221	African
279.1	0.306381	0.380764	0.0598569	2.42213	African
279.11	0.110282	0.00190241	8.71e-07	4.15442	African
279.7	0.569313	1.71877	0.266122	11.1008	African
280	0.359651	2.02349	0.447878	9.14202	African
280.1	0.337621	2.16216	0.447065	10.4569	African
280.2	0.155654	4.07953	0.585757	28.4121	African
281	0.0743163	0.0358688	0.000927825	1.38665	African
281.1	0.354242	0.034855	2.87e-05	42.3048	African
281.9	0.108525	0.0375281	0.000681181	2.06752	African
282	0.773934	0.490167	0.00377904	63.5781	African
284	0.0172694	0.0286306	0.00153639	0.533533	African
284.1	0.028349	0.0377849	0.0020206	0.706571	African
285	0.924649	0.941615	0.270674	3.27567	African
285.1	0.998474	1.00156	0.202697	4.94888	African
285.2	0.0923061	0.209407	0.0339162	1.29293	African
285.21	0.144875	0.171081	0.0159339	1.83689	African
285.22	0.249273	0.0523637	0.000346628	7.91038	African
286	0.0766074	0.162178	0.0216547	1.2146	African
286.2	0.561149	0.536029	0.0654391	4.39076	African
286.4	0.17979	0.0795145	0.00196723	3.21394	African
286.6	0.685615	0.365389	0.00279108	47.8342	African
286.7	0.172073	0.154779	0.0106348	2.25265	African
286.8	0.775554	0.568654	0.0117388	27.547	African
286.81	0.80027	0.568074	0.0071087	45.3962	African
286.9	0.619349	0.424764	0.0144893	12.4523	African
287	0.205092	0.305135	0.0486575	1.91353	African
287.3	0.242268	0.329486	0.0512466	2.1184	African
287.32	0.32724	0.22601	0.0115345	4.42851	African
288	0.455489	1.75655	0.400054	7.71263	African
288.1	0.952754	0.948692	0.16612	5.41788	African
288.11	0.601128	0.550847	0.0589012	5.15155	African
288.2	0.49633	1.69557	0.370363	7.76255	African
289	0.0287515	6.00047	1.20433	29.8968	African
289.3	0.0445426	9.77747	1.05717	90.4291	African
289.4	0.914602	0.894228	0.115894	6.89981	African
289.5	0.429104	0.0801929	0.000154108	41.7297	African
289.8	0.596669	0.229841	0.000991681	53.2699	African
289.9	0.33046	4.33838	0.225826	83.3455	African
290	0.0507821	9.22425	0.992467	85.7326	African
290.1	0.0642895	15.8163	0.848867	294.692	African
290.2	0.138927	9.20056	0.486698	173.928	African
290.3	0.155771	9.02748	0.432632	188.371	African
291	0.162021	4.13748	0.565296	30.2828	African
291.8	0.226414	3.82166	0.435354	33.5477	African
292	0.820631	0.827983	0.161946	4.23323	African
292.1	0.564783	0.305219	0.00537196	17.3416	African
292.3	0.98044	0.968264	0.0735035	12.755	African
292.4	0.771159	1.33955	0.186826	9.60462	African
293	0.0452501	10.5402	1.05108	105.696	African
293.1	0.0801896	5.06181	0.822833	31.1387	African
295	0.00154198	29.9856	3.65425	246.052	African
295.3	0.169246	7.69034	0.419521	140.974	African
296	0.00397443	6.80845	1.84569	25.1152	African
296.1	0.285546	3.78442	0.329014	43.5297	African
296.2	0.00192004	7.97956	2.14849	29.6363	African
296.22	0.00505173	6.73786	1.77556	25.5687	African
297	0.0843807	13.7764	0.700565	270.909	African
297.1	0.0913281	15.4284	0.644016	369.612	African
300	0.0132278	5.00665	1.40007	17.9038	African
300.1	0.295249	1.96768	0.553997	6.98875	African
300.11	0.799615	1.27717	0.193147	8.4452	African
300.12	0.817762	1.40513	0.0778501	25.3614	African
300.4	0.19565	4.59385	0.456291	46.2501	African
300.9	0.187316	8.27814	0.357666	191.596	African
302	0.870922	0.695868	0.0087711	55.2077	African
302.1	0.698813	0.32477	0.00109008	96.7592	African
303	0.562847	2.60953	0.101283	67.234	African
303.3	0.449143	3.71198	0.124315	110.838	African
304	0.0245014	6.47797	1.27157	33.0019	African
306	0.475491	1.5907	0.444517	5.69231	African
306.1	0.70964	2.09332	0.0428532	102.256	African
306.9	0.330037	3.44425	0.28599	41.48	African
313	0.698707	2.38109	0.0294391	192.587	African
315	0.324422	4.04339	0.251155	65.0951	African
316	0.700818	1.5255	0.176925	13.1533	African
317	0.548636	1.83551	0.252284	13.3543	African
317.1	0.675228	1.56561	0.192297	12.7466	African
317.11	0.0436182	0.0109272	0.00013589	0.878686	African
318	0.872139	1.13002	0.255046	5.00669	African
324	0.902508	0.735924	0.00544627	99.4413	African
327	0.0257262	4.54476	1.20144	17.1917	African
327.1	0.244989	3.7314	0.405312	34.3522	African
327.3	0.749979	1.29139	0.26792	6.22454	African
327.31	0.190688	9.50722	0.325918	277.331	African
327.32	0.321837	2.27667	0.44712	11.5924	African
327.4	0.00530474	7.26701	1.80221	29.3026	African
327.41	0.017922	9.89574	1.4834	66.0143	African
327.7	0.5838	0.311823	0.00482291	20.1607	African
327.71	0.31984	0.0274382	2.3e-05	32.7465	African
331	0.531701	0.168392	0.000633443	44.7646	African
333	0.566718	2.51872	0.106825	59.3864	African
334	0.668136	2.15939	0.0639495	72.9162	African
337	0.0107705	29.5222	2.18876	398.198	African
338	0.0317408	4.22857	1.1343	15.7638	African
338.1	0.913887	1.07479	0.290818	3.97211	African
338.2	0.00582935	6.41139	1.71133	24.0198	African
339	0.0113779	5.57552	1.47349	21.0972	African
340	0.0287612	5.89276	1.20195	28.8902	African
340.1	0.000258672	39.8212	5.51719	287.416	African
345	0.157481	4.49834	0.559226	36.1841	African
345.1	0.210595	6.37605	0.350739	115.909	African
345.3	0.108256	5.57479	0.684822	45.3816	African
346.1	0.0407022	10.9566	1.10659	108.483	African
348	0.900441	0.879281	0.117163	6.59878	African
348.2	0.516779	0.296006	0.00746381	11.7392	African
348.7	0.152124	7.72904	0.470562	126.95	African
348.8	0.926231	0.894919	0.0853298	9.38569	African
348.9	0.415468	0.257819	0.00987197	6.73325	African
349	0.619154	0.431788	0.0157424	11.8432	African
350	0.00968158	7.21122	1.61422	32.2147	African
350.1	0.0104064	8.91318	1.67206	47.5131	African
350.2	0.00132702	18.0341	3.08435	105.444	African
350.6	0.213188	0.0401586	0.00025438	6.33978	African
351	0.0233932	5.29536	1.25322	22.375	African
352	0.553819	2.46029	0.12492	48.4551	African
352.2	0.957126	1.11655	0.0200613	62.144	African
355.1	0.878693	1.35652	0.0270307	68.0764	African
356	0.466047	2.55833	0.204657	31.9807	African
357	0.466011	1.85698	0.351631	9.8068	African
359	0.550143	0.32607	0.00825959	12.8725	African
359.2	0.56013	0.330527	0.00797753	13.6944	African
361	0.221919	0.016162	2.16e-05	12.1117	African
362	0.270993	0.19957	0.0113213	3.51797	African
362.2	0.409572	0.19335	0.00389202	9.60531	African
362.26	0.892345	0.699538	0.00395708	123.665	African
364	0.775485	0.491689	0.00374082	64.6269	African
365	0.126818	4.37188	0.657993	29.0479	African
365.1	0.0212194	18.1077	1.54118	212.753	African
365.11	0.0119147	31.5965	2.14189	466.1	African
366	0.699063	1.42188	0.238704	8.46963	African
366.2	0.162277	3.58508	0.598136	21.4881	African
367	0.390604	0.417447	0.0568138	3.06725	African
367.1	0.384462	0.144986	0.00186762	11.2554	African
367.2	0.462647	0.262446	0.00739223	9.31758	African
367.4	0.795113	0.663254	0.0299071	14.7091	African
367.8	0.774992	1.81131	0.0308347	106.401	African
367.9	0.86804	0.781022	0.0423126	14.4164	African
368	0.282855	2.39293	0.486818	11.7624	African
368.2	0.321441	0.0343609	4.39e-05	26.9105	African
368.9	0.840903	0.65654	0.0107904	39.9469	African
369	0.039913	6.48944	1.09001	38.6353	African
369.5	0.0285187	8.04922	1.245	52.0403	African
370	0.473212	3.56135	0.110737	114.534	African
371	0.250825	2.77437	0.486166	15.8324	African
371.2	0.489092	2.69448	0.16248	44.6836	African
371.21	0.350414	3.77515	0.232265	61.3601	African
371.3	0.678641	1.58572	0.179078	14.0414	African
372	0.753334	0.668711	0.0543556	8.22683	African
374	0.28299	3.23953	0.378939	27.6947	African
374.3	0.355171	4.38996	0.190803	101.004	African
375	0.853957	1.47051	0.0242277	89.2525	African
375.1	0.662981	1.53286	0.224506	10.4659	African
375.2	0.735233	2.03416	0.0331948	124.652	African
377	0.768062	0.509386	0.00575556	45.0822	African
378	0.76535	0.529206	0.00810414	34.5575	African
378.1	0.577502	3.24309	0.0516564	203.607	African
379	0.948071	1.07007	0.139417	8.21307	African
379.2	0.619645	0.480736	0.0266589	8.66904	African
379.9	0.420886	2.32075	0.29874	18.0286	African
380.1	0.166221	0.0456012	0.000576087	3.60964	African
380.4	0.131714	4.0723	0.655991	25.2803	African
381	0.565833	1.88685	0.216043	16.4791	African
381.1	0.482418	2.42198	0.205219	28.584	African
381.11	0.0859653	7.9601	0.745695	84.9721	African
381.2	0.266103	4.97817	0.294127	84.2568	African
382	0.845705	1.24003	0.14204	10.8256	African
386	0.50852	2.30936	0.193161	27.61	African
386.2	0.517743	2.50337	0.15522	40.374	African
386.9	0.221328	2.46604	0.580481	10.4764	African
388	0.00854027	14.3577	1.97135	104.57	African
389	0.91081	1.09831	0.21288	5.66654	African
389.1	0.0416917	0.0283802	0.000920942	0.87458	African
389.4	0.736791	1.45553	0.163072	12.9916	African
394	0.787487	1.38997	0.126849	15.2308	African
394.2	0.900319	1.2833	0.0258978	63.5911	African
394.7	0.720157	1.82117	0.0685469	48.385	African
395	0.756344	0.736273	0.106456	5.09223	African
395.1	0.785113	1.4022	0.123452	15.9267	African
395.2	0.537864	2.07895	0.20259	21.3339	African
395.3	0.194736	0.0800522	0.00176122	3.63858	African
395.6	0.386778	0.131697	0.00133584	12.9836	African
396	0.964402	1.05252	0.11118	9.96396	African
401	0.236999	2.35085	0.570085	9.69421	African
401.1	0.263255	2.23108	0.546933	9.10112	African
401.2	0.388085	0.477612	0.0891869	2.5577	African
401.21	0.708154	0.604357	0.0432697	8.44119	African
401.22	0.273894	0.333324	0.0465762	2.38545	African
401.3	0.877725	0.85905	0.124014	5.95068	African
402	0.315526	2.71775	0.385752	19.1474	African
411	0.92849	1.07399	0.225954	5.10478	African
411.1	0.150509	8.35002	0.462612	150.715	African
411.2	0.280743	0.199119	0.0106063	3.73818	African
411.3	0.445109	2.44302	0.246723	24.1904	African
411.4	0.934401	0.931797	0.173293	5.01027	African
411.8	0.461974	2.89372	0.170582	49.0888	African
414	0.958387	0.933372	0.0700176	12.4423	African
415	0.243489	2.84922	0.490419	16.5533	African
415.1	0.135732	6.0563	0.568296	64.5416	African
415.11	0.135732	6.0563	0.568296	64.5416	African
415.2	0.757343	1.41107	0.158815	12.5372	African
415.21	0.434114	0.187224	0.00281219	12.4646	African
416	0.931586	1.07447	0.208439	5.53877	African
418	0.0201564	4.57948	1.26874	16.5294	African
418.1	0.160773	5.61747	0.503565	62.6652	African
420	0.383345	2.49249	0.319801	19.4261	African
420.2	0.0733454	6.36342	0.839498	48.2349	African
420.3	0.42022	0.0970612	0.000334156	28.1931	African
425	0.380432	2.66411	0.298274	23.7952	African
425.1	0.203775	4.08558	0.466191	35.805	African
425.2	0.635645	0.29419	0.00186419	46.4264	African
426	0.167448	2.69576	0.659477	11.0195	African
426.2	0.237376	5.17918	0.338425	79.261	African
426.3	0.808179	0.685381	0.0324631	14.4702	African
426.31	0.57804	2.45045	0.104165	57.646	African
426.32	0.491802	0.123191	0.000314591	48.2405	African
426.7	0.237545	2.4576	0.552721	10.9274	African
426.9	0.355606	3.14745	0.276336	35.8494	African
426.91	0.391004	3.19322	0.224972	45.3241	African
426.92	0.729818	1.80204	0.0637231	50.9604	African
427	0.221262	2.19114	0.623444	7.70092	African
427.1	0.486246	1.96747	0.292818	13.2195	African
427.11	0.858147	1.26221	0.0982055	16.2229	African
427.12	0.211008	4.37535	0.433077	44.2038	African
427.2	0.31567	0.284407	0.0243951	3.31572	African
427.21	0.478042	0.414311	0.0363193	4.72622	African
427.22	0.943287	0.88435	0.0299264	26.1333	African
427.3	0.986518	1.01494	0.181685	5.66974	African
427.4	0.165533	6.20834	0.470093	81.9912	African
427.42	0.21347	6.11842	0.35265	106.154	African
427.5	0.809931	0.704866	0.0407686	12.1867	African
427.6	0.186928	4.33344	0.490964	38.2486	African
427.61	0.990137	0.97051	0.00843139	111.712	African
427.7	0.770609	0.76244	0.123142	4.7207	African
427.8	0.990861	1.02082	0.0300547	34.6723	African
427.9	0.0985627	3.7879	0.780042	18.3941	African
428	0.856393	1.18871	0.182795	7.73014	African
428.1	0.924169	1.1017	0.149946	8.09452	African
428.2	0.474563	2.40144	0.217585	26.5042	African
428.3	0.184176	4.13676	0.508803	33.6335	African
428.4	0.42257	2.63157	0.247307	28.0023	African
429	0.0890724	3.53206	0.824729	15.1268	African
429.1	0.725294	0.576015	0.0265587	12.4929	African
429.2	0.834344	0.660994	0.0136494	32.0097	African
429.3	0.0455716	4.56574	1.03036	20.2318	African
430	0.0410391	11.0302	1.10266	110.337	African
430.2	0.144315	10.8224	0.442301	264.805	African
433	0.653716	1.47649	0.269069	8.10206	African
433.1	0.0417931	7.92706	1.07993	58.1872	African
433.2	0.9888	1.01776	0.0870921	11.8936	African
433.21	0.97208	1.04533	0.0873049	12.5161	African
433.3	0.59191	0.53312	0.0534624	5.3162	African
433.31	0.776715	0.712811	0.0686888	7.39712	African
433.8	0.647895	2.22289	0.0721192	68.5151	African
440	0.832973	0.800892	0.101722	6.30571	African
440.2	0.785354	1.58882	0.0567594	44.4744	African
440.9	0.993583	1.00954	0.0997571	10.2166	African
441	0.939809	0.838677	0.00871775	80.6837	African
442	0.307387	0.135685	0.00292979	6.28383	African
442.8	0.518622	0.126173	0.000234995	67.7442	African
443	0.37951	0.300275	0.0205232	4.39334	African
443.7	0.839338	0.643412	0.00905905	45.6979	African
443.9	0.233955	0.119625	0.00362463	3.94801	African
444	0.918555	1.20338	0.0346184	41.8307	African
446	0.668214	0.346461	0.00271972	44.1352	African
447	0.0948266	0.0467815	0.00128727	1.70012	African
447.1	0.368371	0.0468922	5.96e-05	36.8649	African
450	0.495326	3.73761	0.0844723	165.377	African
451	0.280646	5.45307	0.250263	118.819	African
452	0.462212	0.479703	0.0676848	3.3998	African
452.2	0.471265	2.13341	0.27152	16.7628	African
454	0.00567693	11.5974	2.04235	65.8547	African
454.1	0.00329793	18.7325	2.65329	132.253	African
454.11	0.122298	7.30619	0.586365	91.0362	African
455	0.105324	3.20752	0.78274	13.1438	African
456	0.67114	1.61597	0.176304	14.8117	African
457	0.866523	1.14242	0.241825	5.39699	African
457.2	0.848491	0.729089	0.0285112	18.6443	African
457.3	0.74377	1.29529	0.27453	6.11143	African
458	0.455208	1.81822	0.378592	8.73217	African
458.1	0.0372517	10.7161	1.15037	99.8238	African
458.2	0.524012	2.4319	0.15804	37.4219	African
458.9	0.805393	1.24924	0.212722	7.33629	African
459	0.662118	1.41335	0.299474	6.67023	African
459.1	0.505469	0.228657	0.00297219	17.591	African
459.7	0.880748	1.20798	0.10233	14.2598	African
459.9	0.895708	0.879541	0.129058	5.99415	African
464	0.293236	2.58287	0.440176	15.1558	African
465	0.00324493	7.00392	1.91631	25.5986	African
465.2	0.236794	2.59677	0.534358	12.6193	African
470	0.382814	2.96699	0.25798	34.123	African
472	0.00011461	32.1496	5.51275	187.492	African
473	0.966313	0.949866	0.0873005	10.3349	African
473.3	0.780163	1.72578	0.037395	79.6445	African
473.4	0.557897	0.388837	0.0165046	9.16069	African
474	0.358459	5.15725	0.155555	170.983	African
474.2	0.539714	3.76232	0.0544842	259.801	African
475	0.0879497	4.03006	0.812864	19.9805	African
475.9	0.0810318	5.57087	0.809061	38.3588	African
476	0.00317865	8.07008	2.01528	32.3162	African
477	0.840815	0.757622	0.0504792	11.3708	African
478	0.150714	6.70155	0.500428	89.7445	African
479	0.00372061	7.59298	1.93008	29.8709	African
480	0.0749165	0.221591	0.0422021	1.16352	African
480.1	0.157239	0.127765	0.00738187	2.21136	African
480.11	0.0893853	0.00980676	4.72e-05	2.03693	African
480.2	0.286915	0.26893	0.0239826	3.01566	African
480.5	0.500326	3.48903	0.0921483	132.106	African
481	0.409515	2.67139	0.258595	27.5966	African
483	0.33627	0.23069	0.011606	4.58539	African
495	0.134003	3.07755	0.707388	13.3891	African
495.2	0.0138955	11.7783	1.65082	84.036	African
496	0.0385466	5.95454	1.09858	32.2748	African
496.1	0.625842	2.21098	0.0910859	53.6685	African
496.2	0.0108164	18.2753	1.95631	170.724	African
496.3	0.773442	0.640484	0.0308422	13.3006	African
497	0.822628	0.732423	0.0481208	11.1479	African
501	0.454688	0.270067	0.00873007	8.35458	African
502	0.916504	1.14484	0.0913139	14.3532	African
503	0.504551	0.513601	0.0725681	3.63501	African
504	0.342071	0.124464	0.0016911	9.16049	African
504.1	0.228072	0.00971054	5.18e-06	18.2022	African
505	0.852527	1.44892	0.0290462	72.277	African
506	0.135949	0.0930834	0.00410647	2.10997	African
507	0.0767965	0.212239	0.0381267	1.18147	African
508	0.521849	0.62571	0.149026	2.62715	African
509	0.314522	0.431152	0.0836823	2.2214	African
509.1	0.430037	0.513938	0.0983779	2.68488	African
509.2	0.0281846	0.0042517	3.24e-05	0.55764	African
509.3	0.60802	0.358374	0.00710084	18.0869	African
509.8	0.223338	0.125723	0.00446549	3.53966	African
510	0.0887562	3.89676	0.813707	18.6611	African
510.2	0.507734	0.191164	0.00142913	25.5705	African
512	0.215051	2.25578	0.623417	8.16231	African
512.1	0.00587367	15.0589	2.18681	103.699	African
512.2	0.44195	2.18909	0.297112	16.1289	African
512.7	0.372757	1.79127	0.497133	6.45434	African
512.8	0.182098	2.38286	0.665556	8.53127	African
512.9	0.343763	1.88863	0.506373	7.04405	African
513	0.804873	0.765319	0.0916839	6.3884	African
513.3	0.783489	0.605715	0.0169508	21.6444	African
513.31	0.959246	0.876355	0.00554827	138.421	African
513.8	0.716211	1.56845	0.138544	17.7563	African
514	0.387681	0.557897	0.148424	2.09702	African
514.2	0.970595	1.03827	0.14093	7.64927	African
516	0.663182	0.423587	0.00887343	20.2205	African
516.1	0.727841	0.487467	0.00851971	27.8911	African
519	0.4038	2.01166	0.389858	10.3802	African
519.2	0.743019	0.443075	0.0034126	57.5265	African
519.8	0.0434389	6.16221	1.05504	35.9919	African
519.9	0.511593	0.368281	0.0186527	7.27139	African
521	0.621259	0.323505	0.0036777	28.4567	African
521.1	0.646106	0.351398	0.00404658	30.5149	African
523	0.865821	0.741349	0.0230329	23.8614	African
523.1	0.242245	0.0198203	2.77e-05	14.1659	African
525	0.0923879	0.00364417	5.27e-06	2.51993	African
526	0.393068	0.223621	0.0071901	6.95489	African
526.4	0.189364	0.0218083	7.2e-05	6.60143	African
527	0.219983	4.27426	0.419562	43.5436	African
527.7	0.401896	3.38859	0.195314	58.79	African
528	0.0886989	5.00017	0.783792	31.8984	African
528.1	0.332954	0.113057	0.00137029	9.32785	African
529	0.0835586	10.2162	0.734689	142.06	African
530	0.746433	1.23287	0.346599	4.38535	African
530.1	0.46461	1.60697	0.450679	5.72992	African
530.11	0.58154	1.43106	0.40004	5.11934	African
530.12	0.507476	3.32134	0.0954276	115.599	African
530.14	0.0146754	10.9879	1.60282	75.3259	African
530.2	0.467402	0.401299	0.034199	4.70895	African
530.5	0.673031	0.40049	0.0057123	28.0785	African
530.9	0.0887016	8.89279	0.718362	110.086	African
531	0.528817	1.98783	0.234332	16.8626	African
531.2	0.877007	0.765476	0.0259432	22.586	African
531.4	0.0541067	8.55053	0.962844	75.933	African
532	0.154336	3.18587	0.646815	15.6919	African
535	0.405951	1.95533	0.402154	9.50712	African
535.1	0.1687	7.6731	0.421487	139.688	African
535.2	0.825012	0.783133	0.0896891	6.83803	African
535.6	0.836181	0.573491	0.00294941	111.511	African
535.8	0.33397	3.64598	0.2643	50.2958	African
535.9	0.0184838	8.54737	1.43406	50.9447	African
536	0.615173	0.584169	0.0718303	4.75083	African
536.3	0.610314	0.360416	0.00711742	18.251	African
536.7	0.276947	0.0160115	9.28e-06	27.6319	African
536.8	0.940226	1.09034	0.113715	10.4545	African
537	0.281239	0.347346	0.0507507	2.37729	African
539	0.158903	5.52847	0.512212	59.6705	African
540	0.131493	9.80336	0.504754	190.401	African
540.1	0.266172	6.5151	0.239462	177.258	African
550	0.339706	0.435187	0.0788727	2.40118	African
550.1	0.0784008	0.0167296	0.000175864	1.59145	African
550.2	0.367355	0.333283	0.0305691	3.63365	African
550.4	0.347712	3.13865	0.288361	34.1624	African
550.5	0.665911	1.73745	0.141531	21.3293	African
550.6	0.813462	0.568428	0.00521126	62.0023	African
555	0.612725	2.43147	0.0779437	75.8499	African
555.2	0.767865	0.463858	0.00282576	76.1438	African
556	0.610616	2.37262	0.0852947	65.9983	African
556.1	0.470412	3.40519	0.122234	94.862	African
557	0.692798	0.371673	0.00273943	50.4268	African
558	0.32701	2.5581	0.391044	16.7344	African
560	0.227362	0.222824	0.0194679	2.55037	African
560.1	0.217634	0.12773	0.00484714	3.36589	African
560.2	0.200746	0.0131674	1.73e-05	10.0057	African
560.4	0.866889	0.752469	0.0270524	20.9301	African
561	0.55957	1.45945	0.409885	5.19657	African
561.1	0.0841254	0.232886	0.044567	1.21695	African
561.2	0.0205922	5.45112	1.29733	22.9044	African
562	0.0330164	5.46652	1.14681	26.0574	African
562.1	0.0293462	5.7563	1.1922	27.7931	African
562.2	0.119186	7.97092	0.585537	108.508	African
563	0.333287	1.93067	0.509247	7.31962	African
564	0.881188	1.11965	0.254352	4.9287	African
564.1	0.319203	3.55549	0.293039	43.1394	African
564.8	0.626187	0.507794	0.0332239	7.76112	African
564.9	0.976508	0.973649	0.164619	5.75869	African
565	0.342969	2.416	0.390228	14.9581	African
565.1	0.255363	4.98718	0.312848	79.5018	African
567	0.372676	0.220668	0.00795985	6.11751	African
568	0.970052	1.04411	0.109649	9.94239	African
568.1	0.88933	1.19495	0.0972468	14.6833	African
569	0.69154	0.710912	0.131767	3.83552	African
569.1	0.279519	0.0277302	4.18e-05	18.4075	African
569.2	0.490007	0.272984	0.00684166	10.8922	African
571	0.134212	2.76085	0.730922	10.4283	African
571.5	0.15449	2.64292	0.693546	10.0715	African
571.51	0.265605	0.252177	0.0223024	2.8514	African
571.8	0.31919	0.285052	0.0241235	3.36829	African
571.81	0.513117	0.434659	0.0357855	5.27947	African
572	0.117298	0.165199	0.0173549	1.57251	African
573	0.736547	0.757676	0.150447	3.81579	African
573.2	0.297446	0.16944	0.00600784	4.77873	African
573.3	0.809193	0.75854	0.080497	7.14788	African
573.4	0.537166	0.318576	0.0084214	12.0515	African
573.5	0.131588	0.0541949	0.00122555	2.39655	African
573.6	0.632323	0.607203	0.0786653	4.68689	African
573.7	0.294285	0.26412	0.0219405	3.17947	African
573.9	0.014713	6.5116	1.44515	29.3402	African
574	0.0778027	0.124932	0.012381	1.26064	African
574.1	0.0677457	0.0935239	0.00735812	1.18872	African
574.12	0.13125	0.00650295	9.4e-06	4.4998	African
574.2	0.508948	0.235897	0.00324546	17.1462	African
574.3	0.323422	0.0847464	0.000631799	11.3675	African
575	0.736079	1.3531	0.233155	7.85257	African
575.2	0.988228	0.976619	0.0421534	22.6265	African
575.6	0.964955	1.09832	0.0167409	72.0577	African
575.7	0.705518	1.66765	0.117521	23.6642	African
575.8	0.749429	0.604018	0.0273813	13.3243	African
575.9	0.609045	0.27857	0.0020786	37.3333	African
577	0.733701	0.662236	0.0616386	7.11497	African
577.1	0.0209336	0.000796149	1.86e-06	0.339891	African
577.3	0.334102	0.0854588	0.000580881	12.5726	African
578	0.657627	1.43084	0.293434	6.97704	African
578.1	0.067969	12.5576	0.829602	190.083	African
578.2	0.503464	1.96817	0.270779	14.3057	African
578.8	0.1451	3.93474	0.623254	24.8408	African
578.9	0.784194	1.37559	0.140389	13.4787	African
579	0.0145909	0.0483429	0.00425141	0.549709	African
579.2	0.080507	0.0591159	0.00247895	1.40974	African
579.8	0.0203181	10.0798	1.43178	70.9614	African
580	0.897845	1.13561	0.162958	7.91376	African
580.1	0.86825	0.654749	0.00439459	97.5508	African
580.2	0.837639	1.4192	0.0498631	40.3931	African
580.3	0.949264	1.07174	0.12684	9.05574	African
580.31	0.868376	0.803886	0.0608059	10.6278	African
580.32	0.426735	2.65912	0.238413	29.6582	African
580.4	0.578096	0.285379	0.00343797	23.6887	African
585	0.759569	0.805005	0.200687	3.22908	African
585.1	0.41194	0.518115	0.107709	2.49231	African
585.2	0.844667	0.732069	0.0323287	16.5774	African
585.3	0.498962	0.582448	0.121557	2.79084	African
585.31	0.671186	0.649008	0.0881921	4.77606	African
585.32	0.326907	0.318941	0.0324726	3.13259	African
585.33	0.44866	1.9766	0.339163	11.5194	African
585.34	0.532255	0.364359	0.0153306	8.65964	African
585.4	0.322129	2.69593	0.378519	19.2012	African
586	0.676193	1.36581	0.316262	5.89838	African
586.2	0.125224	5.18389	0.632532	42.4844	African
586.4	0.963344	0.928254	0.0387923	22.212	African
587	0.534962	0.406597	0.0236884	6.97897	African
588	0.613221	0.525255	0.0432639	6.37697	African
588.2	0.704158	0.617196	0.0511273	7.45063	African
589	0.575585	2.35502	0.117403	47.2398	African
590	0.482068	2.25047	0.234482	21.5991	African
591	0.663873	1.37188	0.329615	5.70987	African
592	0.394095	2.09721	0.381869	11.5178	African
592.1	0.412222	2.05742	0.366784	11.5408	African
592.11	0.657114	1.53045	0.233765	10.0199	African
593	0.857684	1.18891	0.179382	7.8799	African
593.1	0.729851	1.79207	0.0653701	49.1283	African
593.2	0.989293	1.0199	0.0573564	18.1357	African
594	0.305147	2.71671	0.402211	18.3499	African
594.1	0.489948	2.12869	0.249246	18.1801	African
595	0.734815	0.595176	0.0295587	11.9841	African
596	0.885633	1.18283	0.120014	11.6577	African
596.5	0.824251	1.36221	0.0890178	20.8454	African
597	0.947735	1.17212	0.010155	135.291	African
597.2	0.962925	1.11297	0.0122041	101.499	African
598	0.846534	1.25299	0.127657	12.2985	African
598.9	0.796223	1.34938	0.138817	13.1168	African
599	0.229622	2.20665	0.606645	8.02663	African
599.1	0.963752	1.09457	0.0222178	53.9247	African
599.2	0.237206	0.210576	0.0159039	2.78815	African
599.3	0.0643512	4.04962	0.920035	17.8247	African
599.4	0.917275	1.12075	0.130411	9.63162	African
599.5	0.932878	0.922526	0.141253	6.02502	African
599.6	0.816032	0.657637	0.0192583	22.4571	African
599.8	0.677149	0.525995	0.0255579	10.8252	African
599.9	0.884458	0.822762	0.0592326	11.4285	African
600	0.910416	1.17213	0.0736927	18.6435	African
601	0.604868	0.316218	0.00403582	24.7766	African
604	0.72474	2.06922	0.0361427	118.466	African
605	0.778448	1.48927	0.0928866	23.8778	African
608	0.556682	0.319161	0.00708129	14.3849	African
610	0.628604	1.89949	0.141116	25.5683	African
610.1	0.586793	0.353679	0.00833251	15.0121	African
611	0.125751	3.86177	0.684902	21.7743	African
611.1	0.108864	4.59922	0.712183	29.7014	African
611.3	0.316109	3.01225	0.348826	26.0119	African
612	0.557785	3.22419	0.0643164	161.629	African
613	0.366586	0.330314	0.0298281	3.65786	African
613.5	0.880446	0.821471	0.0633304	10.6554	African
613.8	0.785133	1.55485	0.0651117	37.1292	African
614	0.0507543	5.85499	0.994215	34.4804	African
614.5	0.0795125	5.17788	0.823992	32.5373	African
614.51	0.0158946	18.368	1.7243	195.663	African
614.52	0.154931	4.38131	0.572103	33.5532	African
615	0.580982	0.281684	0.00313244	25.3305	African
617	0.0227517	7.77979	1.33121	45.4661	African
618	0.78869	0.604627	0.0152584	23.9588	African
618.1	0.982276	1.04315	0.0250957	43.3607	African
619	0.0213493	6.70936	1.32664	33.9319	African
619.1					African
619.2					African
619.3	0.00471084	23.5715	2.63408	210.933	African
619.4	0.0217122	7.56169	1.34395	42.5454	African
619.5	0.138202	0.00534938	5.31e-06	5.39007	African
622	0.273226	4.50873	0.30483	66.6884	African
622.1					African
623	0.471295	0.134205	0.000568374	31.6885	African
624	0.0180274	12.5682	1.54271	102.39	African
624.9	0.628942	0.447661	0.0171859	11.6608	African
625	0.37621	2.32691	0.358427	15.1063	African
625.1	0.0954701	10.847	0.657982	178.816	African
626	0.660024	1.49806	0.247418	9.07039	African
626.1	0.543164	1.81546	0.265557	12.4113	African
626.11	0.182912	0.0531819	0.000708879	3.98984	African
626.12	0.018951	12.034	1.50651	96.1277	African
626.13	0.358477	2.80721	0.31008	25.4142	African
626.14	0.184023	6.28123	0.417491	94.5025	African
626.2	0.220275	7.46115	0.30009	185.507	African
626.8	0.635528	0.239308	0.000646799	88.5415	African
627	0.0472035	5.29176	1.02079	27.4325	African
627.1	0.743562	1.81224	0.051427	63.8616	African
627.2	0.112405	4.0634	0.719664	22.943	African
627.22	0.838311	1.29554	0.107735	15.5792	African
627.3	0.616618	1.98317	0.135906	28.9389	African
628	0.250894	3.76062	0.391996	36.0775	African
634	0.449585	0.166892	0.00161007	17.2991	African
635					African
635.2	0.762944	0.491928	0.00489573	49.4294	African
636	0.729103	0.499558	0.00983458	25.3755	African
636.3	0.795909	0.519245	0.00361839	74.5123	African
638	0.785441	0.601735	0.0155319	23.3123	African
642	0.541058	0.185909	0.000843689	40.9655	African
644	0.770639	0.474597	0.00316464	71.1749	African
646	0.886451	0.791624	0.0320349	19.562	African
647	0.495294	0.113533	0.000218448	59.0064	African
649	0.641114	0.471158	0.0199043	11.1529	African
649.1	0.796352	0.551837	0.00603871	50.4286	African
650	0.328531	0.0935618	0.000807563	10.8398	African
653	0.320121	0.0629944	0.000270564	14.6668	African
654	0.871111	0.75954	0.0273899	21.0626	African
654.1	0.711557	2.40081	0.0231341	249.151	African
655					African
655.1	0.836819	1.54819	0.02418	99.1266	African
656	0.252064	0.0693311	0.000720252	6.67377	African
661	0.676749	0.344815	0.00231029	51.4642	African
665	0.557136	2.6947	0.0984703	73.7421	African
669	0.740163	0.414524	0.00227657	75.4777	African
681	0.27596	0.333245	0.0461518	2.40624	African
681.1	0.302091	0.0693284	0.000436011	11.0236	African
681.3	0.0753351	0.00164777	1.41e-06	1.92356	African
681.5	0.565604	2.16247	0.155708	30.0324	African
681.7	0.406469	2.96763	0.227523	38.7074	African
686	0.436567	2.32114	0.278238	19.3636	African
687	0.448497	1.90408	0.360107	10.0679	African
687.1	0.310501	2.1311	0.493801	9.19721	African
687.2	0.296446	2.58798	0.434258	15.4232	African
687.4	0.0507792	4.41613	0.994977	19.6007	African
689	0.428485	1.93433	0.3778	9.9037	African
690	0.144453	6.20965	0.534551	72.1348	African
690.1	0.144453	6.20965	0.534551	72.1348	African
691	0.433362	4.41901	0.107377	181.86	African
694	0.00302149	10.8103	2.24162	52.1328	African
694.2	0.000757339	15.1957	3.11903	74.0321	African
695	0.146494	3.86111	0.623391	23.9147	African
695.3	0.026092	17.4193	1.40524	215.928	African
695.4	0.569016	2.62384	0.0948733	72.5657	African
695.42	0.560735	2.68698	0.0961701	75.0737	African
695.8	0.474925	3.02894	0.144887	63.3218	African
696	0.273252	5.28714	0.268798	103.996	African
696.4	0.600933	2.56566	0.0751419	87.6024	African
696.41	0.524	3.18735	0.0901388	112.706	African
698	0.214228	2.83392	0.547648	14.6647	African
701	0.309635	2.24631	0.471457	10.7028	African
701.1	0.356664	3.7469	0.225855	62.1606	African
701.2	0.751085	1.55124	0.102925	23.3795	African
701.4	0.157619	8.80568	0.430928	179.937	African
702	0.473654	0.429294	0.0424844	4.3379	African
702.1	0.229883	0.0216117	4.13e-05	11.302	African
702.2	0.663443	0.599	0.0595616	6.02403	African
703	0.00788758	12.0235	1.91994	75.2968	African
703.1	0.693831	0.479441	0.0123361	18.6334	African
704	0.00266724	11.4664	2.33417	56.3278	African
704.1	0.258156	3.54777	0.395103	31.8567	African
704.8	0.00211713	20.8513	3.00516	144.676	African
705.8	0.982847	1.03813	0.0342657	31.4515	African
706	0.0048484	8.53943	1.92026	37.9749	African
706.1	0.0023358	18.4793	2.82522	120.871	African
706.2	0.713585	1.61347	0.125416	20.7571	African
706.8	0.029598	11.4661	1.2733	103.252	African
707	0.922663	1.13291	0.0912066	14.0723	African
707.1	0.781405	0.55962	0.00927277	33.7736	African
707.2	0.764433	0.551402	0.011234	27.0647	African
707.3	0.962523	1.09366	0.0261239	45.7852	African
709	0.819345	0.716079	0.0407641	12.579	African
709.2	0.693577	1.93823	0.0720645	52.1301	African
709.7	0.777324	0.49721	0.0039215	63.0417	African
710	0.149382	7.82215	0.477398	128.166	African
710.1	0.116936	9.11031	0.575388	144.247	African
710.19	0.0783575	12.8044	0.748849	218.94	African
714	0.469816	0.329422	0.0162194	6.69066	African
714.1	0.536574	0.330007	0.00980719	11.1046	African
715	0.606576	2.03664	0.135889	30.5242	African
715.1	0.878951	1.30313	0.0431694	39.337	African
716	0.3535	2.10179	0.437663	10.0934	African
716.9	0.319189	2.23848	0.458554	10.9274	African
720	0.0358266	7.04795	1.13798	43.6507	African
720.1	0.0248149	11.3255	1.35997	94.3164	African
721	0.254796	2.48337	0.518956	11.8837	African
721.1	0.471276	1.81174	0.359673	9.12609	African
722	0.00247495	9.52553	2.21277	41.0055	African
722.1	0.000169358	25.6473	4.72841	139.113	African
722.6	0.0443437	4.81016	1.04053	22.2364	African
722.9	0.0257297	16.8995	1.40869	202.737	African
723	0.515008	2.80732	0.125529	62.7825	African
724	0.00816731	11.3817	1.87746	68.9988	African
724.1	0.0923116	6.65256	0.732405	60.4264	African
724.2	0.0893274	6.91493	0.742993	64.3563	African
724.8	0.775897	0.498195	0.00411139	60.3686	African
726	0.0565413	4.0546	0.961752	17.0936	African
726.1	0.221969	2.89732	0.525511	15.9739	African
726.2	0.101014	10.6364	0.630435	179.452	African
726.3	0.23455	0.0385583	0.000179848	8.26669	African
726.4	0.0956789	8.03472	0.692516	93.2205	African
727	0.85876	1.16573	0.215314	6.31141	African
727.1	0.725227	1.42645	0.196824	10.3379	African
727.4	0.483093	3.32965	0.115477	96.0065	African
728.7	0.309979	0.185053	0.00712555	4.8059	African
729	0.143632	2.9064	0.695582	12.144	African
731	0.576957	0.250251	0.00192557	32.5232	African
733	0.25801	0.339347	0.0521616	2.20768	African
733.6	0.839997	1.54984	0.0220309	109.029	African
735	0.230133	3.16263	0.482314	20.738	African
735.2	0.0300027	16.213	1.30958	200.721	African
735.21	0.13742	10.3417	0.474146	225.566	African
735.3	0.278491	4.75955	0.283235	79.9808	African
736	0.0060181	36.3546	2.79916	472.162	African
737	0.4106	0.201796	0.00445909	9.13227	African
737.3	0.614024	0.363274	0.00709929	18.5889	African
738	9.53e-05	38.2993	6.13798	238.977	African
738.4	6.89e-05	63.6266	8.23052	491.87	African
740	0.0426725	4.45977	1.05061	18.9314	African
740.1	0.0248467	5.50812	1.24088	24.4499	African
740.11	0.0212624	5.78221	1.29897	25.7389	African
740.12	0.512949	0.16839	0.000810156	34.9996	African
740.2	0.535549	0.335621	0.0106141	10.6125	African
740.9	0.328165	2.13491	0.466833	9.7633	African
741	0.0206583	5.54461	1.29974	23.6529	African
741.2	0.0053411	25.2813	2.60507	245.346	African
741.4	0.120906	3.66137	0.710185	18.8762	African
742	0.0235272	13.6854	1.42207	131.702	African
742.9	0.554638	2.87581	0.0864767	95.6358	African
743	0.201372	0.327645	0.0591581	1.81464	African
743.1	0.179224	0.179386	0.0146181	2.20132	African
743.11	0.20596	0.192196	0.0149203	2.47579	African
743.12	0.745117	0.519186	0.00997658	27.0187	African
743.13	0.643068	0.390208	0.00728994	20.8866	African
743.2	0.880667	0.753695	0.0187887	30.2338	African
743.9	0.391229	0.438922	0.0668185	2.88322	African
745	0.0129042	5.22381	1.41911	19.229	African
747	0.336668	0.271882	0.0190775	3.87471	African
747.1	0.32029	0.210541	0.0097478	4.54742	African
747.11	0.276587	0.0994672	0.0015563	6.3572	African
747.12	0.749567	0.40826	0.00166755	99.953	African
747.13	0.749888	0.413719	0.00182028	94.0317	African
747.2	0.806477	1.68513	0.025906	109.615	African
750	0.904418	0.804446	0.0230692	28.0518	African
750.1	0.378586	0.0434156	4.03e-05	46.7931	African
750.2	0.564975	3.27807	0.0574769	186.958	African
751	0.677993	0.49933	0.0188204	13.2479	African
751.2	0.851526	0.724781	0.0249097	21.0885	African
751.21	0.377364	0.102798	0.00065816	16.056	African
752	0.681795	2.61278	0.0265004	257.605	African
758	0.591892	3.3613	0.0399578	282.757	African
759	0.286528	0.0388252	9.87e-05	15.267	African
760	0.0728633	3.24454	0.896634	11.7407	African
761	0.00792041	6.80346	1.65233	28.0131	African
763	0.00599156	10.0546	1.93869	52.1459	African
764	0.0476231	5.31048	1.01765	27.7121	African
765	0.0219915	10.0485	1.39513	72.3749	African
766	0.0144865	10.2375	1.58632	66.069	African
770	0.00134925	10.5575	2.49848	44.6111	African
771	0.13292	4.12714	0.649613	26.2206	African
771.1	0.0768781	3.64116	0.869856	15.2416	African
771.2	0.814595	0.682425	0.0279953	16.635	African
772	0.126984	6.45686	0.588461	70.8476	African
772.2	0.242496	3.7044	0.412107	33.2985	African
772.3	0.78264	0.65097	0.0308335	13.7435	African
772.6	0.436388	0.0823271	0.000152975	44.3062	African
773	0.355461	1.82106	0.510694	6.49363	African
780	0.593078	2.18835	0.123783	38.6876	African
781	0.0198779	6.48402	1.34442	31.2719	African
782.3	0.0833953	3.60035	0.844357	15.352	African
782.6	0.12265	7.84812	0.573795	107.343	African
783	0.246767	0.397746	0.083572	1.893	African
785	0.669599	1.31279	0.37609	4.58243	African
788	0.00143718	14.288	2.78417	73.3241	African
789	0.534418	1.50245	0.415953	5.42693	African
789.1	0.726901	1.88482	0.0537619	66.0795	African
790	0.475164	1.9627	0.308369	12.4921	African
790.1	0.0516296	15.6162	0.980764	248.648	African
790.6	0.159587	2.54931	0.691919	9.39268	African
791	0.980629	0.952019	0.0179819	50.4029	African
792	0.508071	2.29887	0.195405	27.0454	African
792.1	0.689499	1.86571	0.0875358	39.7652	African
793.2	0.28719	3.85297	0.321387	46.1917	African
795	0.775091	1.74071	0.0388529	77.9881	African
796	0.954038	0.874973	0.00932211	82.1251	African
797	0.933002	0.912135	0.106877	7.78454	African
797.1	0.0966966	7.69262	0.692736	85.4241	African
798	0.0195475	4.64405	1.27966	16.8538	African
798.1	0.481722	0.236334	0.00424863	13.1463	African
800	0.541325	2.22295	0.171279	28.8507	African
801	0.411997	0.188284	0.00348567	10.1705	African
803	0.216135	4.46724	0.416847	47.8742	African
803.2	0.74564	0.446517	0.00342126	58.2762	African
804	0.0204953	19.5319	1.58114	241.279	African
805	0.11509	0.00773544	1.83e-05	3.27263	African
809	0.30773	1.96697	0.53611	7.21673	African
819	0.0239019	22.2972	1.50772	329.746	African
830	0.0263903	9.17852	1.29698	64.9549	African
835	0.0215979	13.9807	1.47312	132.685	African
840	0.779473	1.28621	0.220885	7.48952	African
840.2	0.16316	8.32092	0.423542	163.473	African
840.3	0.859847	0.638831	0.00441699	92.3944	African
841	0.0878879	4.93635	0.789001	30.884	African
842	0.0456492	5.84616	1.03474	33.03	African
850	0.178917	5.41606	0.461132	63.6125	African
851	0.760074	0.701492	0.0720761	6.82738	African
854	0.386842	0.243443	0.00992296	5.97248	African
857	0.313696	0.0488885	0.00013779	17.3458	African
858	0.781963	1.82882	0.0254407	131.466	African
859	0.868803	0.749866	0.0246363	22.824	African
860	0.0452862	8.84e-05	9.52e-09	0.82209	African
870	0.484639	2.30122	0.222249	23.8275	African
871	0.450931	0.315885	0.0157892	6.31973	African
912	0.536	3.14476	0.083509	118.424	African
915	0.167647	0.0324685	0.000249486	4.22551	African
916	0.954745	0.943125	0.124815	7.12644	African
930	0.000527178	23.6525	3.95455	141.468	African
938	0.716488	1.98021	0.0495858	79.0797	African
939	0.000870809	11.3497	2.71584	47.4313	African
941	0.968392	1.05736	0.067018	16.6821	African
942	0.483457	0.103058	0.00017895	59.3516	African
947	0.127162	6.72634	0.580995	77.8727	African
949	0.0154346	6.30346	1.42081	27.9654	African
960	0.149193	3.14919	0.662568	14.9681	African
960.2	0.019039	7.70466	1.39806	42.4601	African
961	0.361087	4.02979	0.202453	80.2122	African
961.1	0.452018	0.252601	0.00699992	9.11541	African
962	0.0213963	0.0144687	0.000392149	0.533839	African
962.1	0.0187291	0.0107236	0.000244461	0.470409	African
963	0.113748	0.0655923	0.00224198	1.91899	African
963.1	0.111766	0.0632524	0.00210606	1.89969	African
965	0.0263335	8.53085	1.28681	56.5547	African
965.1	0.239902	3.03036	0.476973	19.2529	African
967	0.259287	0.0148513	9.89e-06	22.295	African
977	0.0110785	6.6237	1.54014	28.4866	African
979	0.826643	1.24844	0.171378	9.09453	African
980	0.307921	0.248984	0.0171963	3.60504	African
990	0.115533	0.07759	0.00321517	1.87243	African
994	0.781673	0.802045	0.168531	3.81697	African
994.1	0.342353	3.96788	0.230698	68.2455	African
994.2	0.225949	0.346653	0.062394	1.92596	African
994.21	0.890309	0.837248	0.0670646	10.4524	African
8	0.00220411	2.24879	1.33849	3.77818	Native American
8.5	0.00735582	2.52294	1.28237	4.96366	Native American
8.52	0.0802008	2.55953	0.893109	7.33524	Native American
8.6	0.0427782	2.56726	1.03115	6.39176	Native American
10	0.000288867	8.47816	2.66931	26.928	Native American
38	6.15e-13	4.96312	3.20836	7.67763	Native American
38.1	7.22e-05	4.60714	2.16677	9.79605	Native American
38.2	0.0166062	4.81575	1.33068	17.4283	Native American
38.3	9.92e-08	5.92566	3.07957	11.402	Native American
41	0.000134572	2.19367	1.46565	3.28333	Native American
41.1	0.00307346	3.51067	1.52861	8.06275	Native American
[truncated: 1,977 more rows]

## Sheet: NH-AfAm
phecode	pvalue	OR	CI (lower)	CI (upper)	ancestry proportion
416	2.79e-06	0.141771	0.0626173	0.320984	European
585	4.5e-06	0.199748	0.100363	0.397547	European
285	6.28e-06	0.25142	0.138108	0.457699	European
280	6.66e-06	0.171314	0.0795027	0.369153	European
285.21	8.45e-06	0.0888721	0.0306286	0.257871	European
285.2	9.29e-06	0.144774	0.0616043	0.340228	European
280	9.87e-06	5.08168	2.47141	10.4489	African
416	1.03e-05	5.56869	2.59651	11.9431	African
588	1.14e-05	0.0733605	0.022843	0.235598	European
588.2	1.61e-05	0.0746158	0.0229443	0.242654	European
585	1.78e-05	4.11349	2.15618	7.84762	African
285	2.53e-05	3.35747	1.91084	5.89928	African
401.2	2.65e-05	0.199345	0.0939533	0.42296	European
585.31	2.67e-05	0.0892612	0.0289037	0.275659	European
585.32	4.62e-05	0.0874083	0.0270599	0.282345	European
580.4	4.71e-05	114.579	11.6802	1123.98	African
285.21	7.31e-05	7.23006	2.71995	19.2186	African
580.4	7.96e-05	0.00746676	0.000655596	0.0850409	European
218	8.06e-05	6.44871	2.55312	16.2883	African
218.1	8.06e-05	6.44871	2.55312	16.2883	African
585.1	8.75e-05	0.219425	0.102846	0.468151	European
585.31	8.78e-05	8.01075	2.83185	22.6609	African
401.22	0.000102452	0.191683	0.083296	0.441107	European
585.32	0.000111345	8.49428	2.87007	25.1397	African
401.2	0.00012324	3.97156	1.96433	8.02984	African
244.4	0.000129804	0.225314	0.105029	0.483355	African
285.2	0.000141715	4.60188	2.09638	10.1018	African
401.22	0.000143968	4.57728	2.08926	10.0282	African
585.3	0.000146081	0.241824	0.116231	0.503125	European
280.1	0.000162549	0.22151	0.101198	0.48486	European
588	0.000162865	7.70809	2.6663	22.2836	African
627.22	0.000205016	6113.29	61.3055	609608	Native American
585.3	0.000218149	3.67452	1.84315	7.32555	African
588.2	0.000232923	7.48232	2.56194	21.8526	African
401.1	0.00024569	0.260015	0.126561	0.534194	European
280.1	0.000263825	3.92893	1.88377	8.19446	African
218	0.000294035	0.165449	0.0624724	0.43817	European
218.1	0.000294035	0.165449	0.0624724	0.43817	European
401	0.000383107	0.268285	0.129794	0.55455	European
401.1	0.000410354	3.4	1.7245	6.70338	African
282	0.000436239	0.078963	0.0191867	0.324973	European
480	0.000467527	1236.29	22.9046	66729.4	Native American
288.1	0.000531449	4.00672	1.8271	8.78648	African
288.1	0.000534716	0.228579	0.0991377	0.527026	European
401	0.000538881	3.34985	1.68917	6.64321	African
276.1	0.000543749	3.13454	1.64046	5.9894	African
585.1	0.000549421	3.47347	1.7141	7.03868	African
244.4	0.000575378	1097.84	20.4015	59076.7	Native American
244	0.000603929	0.274191	0.130898	0.574347	African
276.1	0.000713459	0.306579	0.154592	0.607993	European
980	0.000723097	0.0552484	0.0103079	0.29612	European
340.1	0.00079385	10.1795	2.62427	39.486	European
689	0.000839478	3.49228	1.6763	7.27558	European
244.4	0.000844852	3.95233	1.76346	8.85811	European
977	0.000901334	0.272262	0.126298	0.58692	European
689	0.000927633	0.307413	0.152944	0.617892	African
977	0.000965348	3.38649	1.64119	6.98783	African
282.5	0.001212	0.0212733	0.00206566	0.219084	European
627.22	0.0013385	0.15842	0.0513881	0.488379	African
244.1	0.00144183	0.131218	0.0376207	0.45768	African
783	0.00166305	3.18717	1.54755	6.56396	African
340.1	0.00174914	0.123747	0.0334393	0.457941	African
244	0.00177237	514.751	10.2666	25808.8	Native American
215	0.00185831	5.85125	1.92321	17.8021	African
428	0.00199367	0.262127	0.112155	0.61264	European
275	0.00204241	0.315243	0.151364	0.656554	European
580	0.0020684	0.211298	0.0785824	0.568156	European
980	0.00209978	10.9703	2.38428	50.4754	African
550.5	0.0021894	388.169	8.5603	17601.7	East Asian
282	0.00229948	7.34338	2.03797	26.4603	African
427	0.00233098	0.382408	0.205952	0.710048	European
275.53	0.0023798	0.134804	0.0370059	0.491059	European
550.4	0.00242284	448.663	8.67182	23213	East Asian
279.1	0.00258834	0.219239	0.0816877	0.588408	European
276.41	0.0026489	0.217542	0.08046	0.588175	European
594.1	0.00274029	0.233589	0.0902037	0.604896	African
480.2	0.00277865	1015.33	10.8783	94766.5	Native American
509	0.00283158	0.263291	0.109635	0.632299	European
215	0.00284607	0.166719	0.0513982	0.540783	European
244	0.00287539	3.28418	1.50264	7.17791	European
573.7	0.00289162	566.803	8.7477	36725.7	Native American
512.7	0.00293236	400.295	7.72241	20749.4	Native American
275.5	0.00295438	0.224854	0.084054	0.60151	European
594.1	0.00296682	4.5429	1.67384	12.3297	European
512.7	0.00328115	0.397425	0.214836	0.7352	European
214	0.00333417	363.745	7.09239	18655.3	East Asian
250.2	0.00336366	2.56778	1.36715	4.82281	African
276	0.00338279	2.46321	1.34794	4.50125	African
282.5	0.003445	22.5253	2.79428	181.582	African
279	0.00347339	0.242428	0.0937221	0.627081	European
695.4	0.00349236	0.0596475	0.00899382	0.395585	European
580	0.00350025	3.96724	1.57315	10.0047	African
569	0.00359336	3.19154	1.46135	6.97021	African
276	0.00359416	0.387513	0.204716	0.733534	European
580.31	0.00365338	4.79e-20	4.5e-33	5.1e-07	East Asian
250.2	0.00371918	0.3728	0.191409	0.726088	European
276.11	0.00382752	8.62728	2.00273	37.1643	African
580.3	0.00409122	0.213815	0.0745896	0.612913	European
428.1	0.00410737	0.262338	0.105188	0.654271	European
250	0.00433968	2.47085	1.32711	4.6003	African
830	0.00474001	260.312	5.48482	12354.5	East Asian
939	0.00485886	135.817	4.45169	4143.62	East Asian
626.13	0.0048898	5.96245	1.7194	20.6763	African
427	0.00492275	2.3076	1.28837	4.13315	African
244.2	0.00519107	601.165	6.76404	53429.5	Native American
452	0.00548985	0.293538	0.123573	0.69728	European
276.11	0.0056154	0.114779	0.0248034	0.531141	European
586	0.00561977	0.357286	0.172445	0.740255	European
250	0.00563115	0.395413	0.205014	0.762636	European
789	0.00579821	0.409477	0.21715	0.772146	European
569	0.00584574	0.3139	0.137711	0.715508	European
626.12	0.00590656	5.72071	1.65264	19.8026	African
275.53	0.00614072	5.26331	1.60459	17.2645	African
276.4	0.00634472	0.279517	0.111912	0.698131	European
783	0.00636446	0.348071	0.163087	0.742874	European
599.1	0.00638991	8.03406	1.79702	35.9184	European
250.42	0.00645144	207.423	4.46461	9636.75	East Asian
276.41	0.00645456	3.61296	1.43362	9.10524	African
228	0.00647899	380.502	5.28109	27415.1	East Asian
348.9	0.00664159	0.224251	0.0761916	0.660026	African
458.9	0.0068094	0.231842	0.0804274	0.668315	European
428	0.00694625	2.97903	1.34854	6.58092	African
965	0.00711918	0.180232	0.0517447	0.627763	European
244.1	0.00726081	6.1539	1.63312	23.189	European
275	0.00735207	2.55452	1.28672	5.07147	African
702	0.00748094	3.32413	1.37846	8.01607	European
458.9	0.00759432	3.89684	1.43556	10.578	African
244.1	0.00790203	937.22	6.01165	146113	Native American
695.42	0.00795726	0.0773564	0.0116847	0.512122	European
401.3	0.00797911	0.322895	0.140076	0.74432	European
428.1	0.00800146	3.18865	1.35337	7.51271	African
452	0.00803458	3.00009	1.33144	6.75997	African
580.3	0.00818805	3.75741	1.40853	10.0233	African
280.2	0.00842474	4.33719	1.456	12.9198	African
509.1	0.00853975	236.685	4.02555	13916.1	Native American
279.1	0.00863314	3.39121	1.36318	8.43638	African
851	0.00878786	0.164551	0.0426655	0.634636	European
279	0.008806	3.24843	1.34533	7.84365	African
288.11	0.00882878	3.93929	1.41177	10.9919	African
464	0.0090899	3.13553	1.32867	7.39953	European
250.22	0.00911923	3.26981	1.34209	7.96639	African
586	0.00915434	2.49016	1.25387	4.94541	African
627.2	0.00934411	235.501	3.83141	14475.3	Native American
260	0.00943682	3.43666	1.35309	8.72862	African
695.4	0.00966189	9.6447	1.7329	53.6789	African
250.22	0.00979554	7.78e-11	1.66e-18	0.00364514	East Asian
296.22	0.00980795	2.38742	1.23341	4.62115	European
427.3	0.00985323	2.93977	1.29621	6.66731	African
514	0.00988497	0.435087	0.231203	0.818765	European
433	0.010098	2.82451	1.28047	6.23044	African
275.5	0.0101277	3.30149	1.32845	8.2049	African
464	0.0101649	0.34264	0.151396	0.775465	African
851	0.0102974	5.18857	1.47506	18.2509	African
250.4	0.0103176	150.79	3.26466	6964.78	East Asian
509.1	0.0103525	0.311187	0.127483	0.759609	European
429	0.0104724	2.56138	1.24658	5.26292	African
401.21	0.0105379	0.244521	0.0830952	0.719543	European
585.2	0.01057	6.47966	1.54665	27.1464	African
627.3	0.0106436	0.189959	0.0531053	0.679489	African
626.1	0.0107096	3.38525	1.32698	8.6361	African
789	0.0108575	2.17192	1.19581	3.94479	African
365	0.010874	3.15157	1.30274	7.62419	African
427.7	0.0113653	0.33459	0.143331	0.78106	European
41	0.0114545	2.46077	1.22443	4.94547	African
348.9	0.0116415	4.33756	1.38732	13.5618	European
262	0.0117703	414.647	3.80979	45129.1	Native American
216	0.0120004	3.09185	1.28159	7.45909	European
560	0.0120255	3.85178	1.3446	11.0339	African
560	0.0120723	0.239738	0.0785964	0.731261	European
771.2	0.0121665	234.879	3.29255	16755.5	East Asian
440.2	0.0123048	0.108029	0.0189165	0.616933	European
250.22	0.012585	0.303038	0.11864	0.774036	European
275.3	0.0126172	0.230072	0.0725184	0.729923	European
246	0.0126202	0.300558	0.116869	0.772963	African
627	0.0128234	174.757	2.99482	10197.6	Native American
580.32	0.012924	0.180659	0.0468742	0.696282	European
587	0.0133717	0.151246	0.0338637	0.675514	European
79.1	0.0133992	4.69722	1.37839	16.007	European
401.3	0.0137951	2.67556	1.22245	5.85595	African
727.4	0.013816	588.209	3.67076	94255.7	Native American
564.1	0.0142739	0.25454	0.0851977	0.760476	African
599.1	0.0145286	0.165606	0.0391555	0.700418	African
280.2	0.0148011	0.24024	0.0763079	0.756345	European
509	0.0148267	2.74092	1.21803	6.16786	African
623	0.0149416	384.225	3.18555	46343.3	East Asian
626.12	0.0149974	0.197243	0.0533263	0.729559	European
276.4	0.015021	2.88052	1.22789	6.75744	African
702.2	0.015158	3.10902	1.24468	7.76589	European
627.22	0.0152001	4.47559	1.33466	15.0083	European
509	0.0152748	138.759	2.5786	7466.84	Native American
514	0.0153233	116.151	2.48749	5423.56	Native American
965	0.015455	4.17992	1.31341	13.3025	African
427.7	0.0155777	2.66812	1.20456	5.90989	African
803	0.0156553	544.679	3.29041	90163.7	Native American
626.13	0.0158067	0.200091	0.0541665	0.739137	European
260	0.0163935	0.30155	0.113288	0.802667	European
79.1	0.0164692	0.238307	0.0738115	0.769395	African
296.22	0.0165578	0.464728	0.248316	0.869745	African
573.6	0.0166864	157.458	2.50039	9915.63	Native American
792.1	0.0171344	2.95e-24	1.32e-43	6.55e-05	East Asian
401.21	0.017263	3.43103	1.24363	9.46584	African
427.3	0.017389	0.352334	0.149146	0.832335	European
585.2	0.0176432	0.161184	0.0356962	0.727819	European
246	0.0177229	3.3275	1.23191	8.98786	European
503	0.0177724	0.29857	0.109894	0.81118	European
585.33	0.0178034	0.373098	0.165073	0.843273	European
994.2	0.0178803	117.455	2.27367	6067.56	Native American
41	0.0181157	0.411315	0.196875	0.85933	European
288.11	0.0181728	0.272382	0.0925785	0.801394	European
941	0.0182523	279.647	2.60083	30068.3	Native American
433	0.0182724	0.368318	0.160688	0.844236	European
771.2	0.0185082	330.741	2.64781	41313.2	Native American
702	0.0187385	0.363399	0.156257	0.845138	African
801	0.0190737	4.25602	1.26787	14.2868	European
681.5	0.0195402	131.152	2.18873	7858.77	East Asian
585.33	0.0198022	2.49948	1.15663	5.40138	African
580.2	0.0199021	323.295	2.49411	41906.6	Native American
695.42	0.0199551	7.67317	1.37926	42.6877	African
458	0.0205392	0.342746	0.138514	0.848111	European
440.2	0.0207263	6.79664	1.33972	34.4806	African
512	0.0207679	0.492181	0.269867	0.897639	European
41.4	0.0211763	7.83e-22	8.82e-40	0.000694955	East Asian
479	0.0212673	69.5566	1.88174	2571.09	Native American
296	0.0212794	2.09036	1.11608	3.91512	European
215	0.0219328	1.06e-07	1.15e-13	0.0979261	Native American
562.2	0.0219533	0.187097	0.0446029	0.784821	African
428.4	0.0222626	0.276446	0.0917973	0.832513	European
216.1	0.0223029	2.99358	1.16887	7.66683	European
395.2	0.0231323	0.282447	0.0948689	0.840911	African
278.11	0.0234387	0.424586	0.202398	0.890687	European
218	0.0235269	2.31e-05	2.25e-09	0.237738	Native American
218.1	0.0235269	2.31e-05	2.25e-09	0.237738	Native American
503	0.0236545	2.95242	1.15586	7.54136	African
276.5	0.0237094	85.6183	1.81094	4047.9	Native American
428.4	0.0237272	3.33674	1.1743	9.48124	African
276	0.0238143	0.00108435	2.91e-06	0.403891	East Asian
70.9	0.0240098	320.594	2.13685	48099.1	Native American
365	0.0242511	0.346849	0.138075	0.871296	European
395.2	0.0243814	3.71966	1.18516	11.6743	European
480	0.0246962	0.418656	0.195835	0.895003	European
300.11	0.0250437	0.38134	0.164091	0.886213	African
532	0.025237	2.59892	1.12588	5.9992	African
260.2	0.0252636	4.42839	1.2026	16.3068	African
594	0.0253785	0.352915	0.141615	0.879492	African
741.2	0.0257192	182.274	1.8799	17673.2	East Asian
70	0.0259706	0.206476	0.0514988	0.827831	European
512.7	0.0259996	1.92436	1.08144	3.42431	African
296.2	0.0260291	2.06673	1.09057	3.91667	European
276.13	0.0263195	0.344401	0.134469	0.882075	European
216.1	0.0265467	0.362905	0.14819	0.888723	African
994	0.0267478	82.257	1.66207	4070.94	Native American
371	0.0268493	6.62e-06	1.72e-10	0.254898	Native American
457	0.0271331	0.445101	0.217086	0.912607	European
316	0.0274133	77.9143	1.62425	3737.49	Native American
587	0.0277874	4.66093	1.18307	18.3627	African
371.3	0.0279088	3.05741	1.12895	8.28005	European
275.3	0.0280227	3.3111	1.13787	9.63498	African
687.4	0.0280682	2.15169	1.08596	4.2633	European
300.11	0.0282702	2.70477	1.11176	6.58037	European
801	0.0283052	0.27228	0.0851285	0.870875	African
429.3	0.0285087	2.34735	1.09385	5.03729	African
792.1	0.0285566	6.02332	1.20718	30.0539	African
731	0.0286918	0.181135	0.0391961	0.837068	European
216	0.0287352	0.389649	0.167439	0.906756	African
513.8	0.0289639	168.204	1.69164	16725	Native American
512.9	0.029063	57.0697	1.51072	2155.89	Native American
709	0.0291755	0.216618	0.0547954	0.85634	European
690	0.0291898	3.65004	1.14016	11.685	European
458	0.0293089	2.58073	1.10012	6.05401	African
496	0.0293439	2.50896	1.09681	5.73929	African
1005	0.0298021	1.99991	1.07022	3.7372	European
271.3	0.0298964	39.9011	1.43197	1111.82	East Asian
709	0.0300537	4.19458	1.14844	15.3203	African
627.2	0.0301665	0.406255	0.179937	0.917229	African
356	0.0303207	3.29687	1.1201	9.70391	European
585.1	0.0304685	79.7536	1.51101	4209.54	Native American
741	0.0308181	63.3674	1.46698	2737.2	Native American
731	0.0310131	4.96248	1.1575	21.2752	African
429	0.0310942	0.436455	0.205399	0.927431	European
38	0.0311777	71.9152	1.47194	3513.59	Native American
411	0.0311907	2.10764	1.06968	4.15279	African
803	0.0312087	0.219362	0.0551803	0.872045	African
260.2	0.0312442	0.220957	0.0559329	0.872867	European
706	0.0313302	2.31869	1.07826	4.9861	European
854	0.031906	4.20899	1.1324	15.6443	African
296	0.0319235	0.521593	0.287801	0.945305	African
627.3	0.0319945	4.34496	1.13473	16.6371	European
690.1	0.0321007	3.62961	1.11649	11.7995	European
271	0.0321409	37.76	1.3629	1046.16	East Asian
962.1	0.032628	6.12415	1.16165	32.286	African
514	0.0326394	1.91104	1.05497	3.46177	African
564.1	0.0334425	3.52968	1.10395	11.2855	European
508	0.033503	0.476355	0.240445	0.943728	European
278.11	0.0335651	2.12772	1.06048	4.26898	African
562.2	0.0338666	5.14566	1.13297	23.3702	European
279.7	0.0339387	0.33528	0.122126	0.920467	European
702.2	0.0341098	0.386855	0.160698	0.931292	African
569.2	0.034214	7.71141	1.16417	51.0801	African
558	0.0346582	79.1399	1.37067	4569.38	Native American
427.1	0.0347713	0.346587	0.129584	0.926985	European
751.21	0.034948	6.10319	1.13632	32.7805	African
580.31	0.0352705	0.266742	0.0779444	0.912844	European
296.2	0.0357795	0.522569	0.285109	0.957805	African
306	0.0358269	0.517088	0.279311	0.957285	European
594	0.0358703	2.80475	1.0704	7.34923	European
627.3	0.0361754	231.467	1.42022	37724.5	East Asian
508	0.0364369	1.99252	1.04448	3.80109	African
278.1	0.0365841	0.515188	0.276631	0.959468	European
420.2	0.0368694	3.39267	1.07732	10.6841	African
605	0.0368899	388.416	1.43743	104956	Native American
411.8	0.036915	0.225399	0.0556166	0.913483	European
510	0.0369662	2.44676	1.05561	5.67127	African
626.1	0.0372261	0.350181	0.130485	0.93978	European
626.13	0.0373358	7.18e-14	3.04e-26	0.169492	East Asian
723	0.0373706	4.95921	1.09816	22.3955	European
420.2	0.0374008	0.274552	0.0812814	0.927379	European
550.1	0.037657	230.712	1.36408	39021.2	East Asian
199	0.0379322	56.5705	1.25207	2555.94	East Asian
580.32	0.0379571	3.69543	1.07536	12.6992	African
695.7	0.0379581	0.245053	0.0649331	0.924817	African
835	0.0380479	161.85	1.32375	19788.8	Native American
285.2	0.0382953	55.3676	1.24167	2468.91	Native American
560.1	0.0384265	4.4382	1.08264	18.194	African
1005	0.0384851	0.534791	0.295647	0.967374	African
136	0.0385728	51.1881	1.22985	2130.53	Native American
690	0.0388719	0.309138	0.101476	0.941759	African
695.42	0.0390802	447.786	1.35776	147679	Native American
276.14	0.0397517	0.397504	0.16499	0.957692	European
751.21	0.0399191	0.156625	0.0267178	0.918164	European
701	0.0399246	0.448253	0.20849	0.963741	European
433.8	0.0399491	5.87307	1.08467	31.8004	African
571.5	0.0402548	55.8791	1.19579	2611.22	Native American
426	0.0405194	0.504227	0.261874	0.970866	European
695.7	0.0406857	4.27669	1.06353	17.1974	European
496	0.0408054	0.403809	0.169364	0.962789	European
368	0.0410908	2.37671	1.03565	5.45428	African
428.2	0.0412687	0.302196	0.0957565	0.953694	European
510	0.0414331	0.397163	0.163498	0.964768	European
626	0.0414553	0.000960157	1.21e-06	0.764019	Native American
457	0.0416938	2.02124	1.02682	3.97871	African
859	0.0417107	0.167475	0.0299934	0.935132	European
411.8	0.0417386	3.93598	1.05258	14.718	African
512	0.0418071	1.80253	1.02209	3.17891	African
275	0.0418427	46.1664	1.15195	1850.21	Native American
41.1	0.0418664	4.37521	1.05582	18.1305	African
569.2	0.0421175	0.125349	0.0169188	0.928698	European
809	0.0423209	38.077	1.13448	1277.99	Native American
854	0.0424826	0.238337	0.0596352	0.952532	European
690.1	0.0426228	0.311157	0.100652	0.961919	African
687.4	0.0427914	0.510753	0.266623	0.97842	African
695.4	0.0430445	399.023	1.20613	132009	Native American
502	0.0434369	0.232679	0.056517	0.957936	European
274.11	0.0435437	112.961	1.14681	11126.8	East Asian
356	0.0436792	0.344742	0.12249	0.970257	African
275.51	0.0439397	120.293	1.13889	12705.7	Native American
41.1	0.0441597	0.21104	0.0463864	0.96015	European
428.3	0.0447137	0.320784	0.105701	0.973524	European
433.8	0.0450315	0.16284	0.0276047	0.960596	European
962.1	0.0451375	0.166126	0.0286922	0.961854	European
580.31	0.0451728	3.25588	1.02571	10.335	African
276.1	0.0455495	0.0014575	2.42e-06	0.878727	East Asian
418	0.0457644	0.541418	0.296538	0.988519	European
550.5	0.0459152	0.328636	0.110204	0.980018	African
701	0.046042	2.08653	1.013	4.29772	African
276.14	0.0460475	2.32543	1.01491	5.32818	African
244.2	0.0462069	0.330958	0.11159	0.981571	African
751.2	0.0468531	4.50308	1.02116	19.8575	African
741.4	0.0469602	52.7625	1.05474	2639.42	Native American
457.3	0.0472229	0.480956	0.233404	0.991064	European
442	0.0473248	0.208612	0.0443319	0.981665	European
724.8	0.0478752	6.43114	1.01757	40.6457	African
792.1	0.0486649	0.183306	0.0339367	0.990108	European
54	0.0492479	2.87484	1.00348	8.23599	European
318	0.0495194	0.542634	0.29483	0.998716	African
723	0.0496593	0.233996	0.0548728	0.997839	African
502	0.0499415	3.79262	1.00034	14.3791	African
532	0.0501935	0.416523	0.173363	1.00074	European
560.1	0.0501958	0.225899	0.0509658	1.00127	European
278.1	0.0504157	1.7956	0.99894	3.22761	African
569.2	0.0505391	1.3e-21	1.51e-42	1.11953	East Asian
276.6	0.0506387	61.1501	0.988627	3782.35	Native American
70	0.0509531	3.596	0.99471	13	African
771.1	0.0510493	38.4633	0.983491	1504.26	Native American
433.3	0.0512729	2.40494	0.995161	5.81184	African
394.7	0.0513076	0.153683	0.0233685	1.01069	European
627	0.0516629	0.47434	0.223791	1.00539	African
274.1	0.0518685	0.319536	0.101165	1.00928	European
568	0.0519296	0.302699	0.090716	1.01004	European
394.7	0.0521091	5.79855	0.984081	34.1671	African
509.1	0.0521364	2.26354	0.992474	5.16248	African
173	0.0522141	3.54e-13	9.54e-26	1.31609	East Asian
626.1	0.0523437	0.000626352	3.64e-07	1.07763	Native American
516	0.0526335	8.56e-20	4.45e-39	1.64792	East Asian
338.1	0.0535806	0.541742	0.290724	1.00949	European
378	0.0539258	188.63	0.915358	38871.3	Native American
729	0.053977	36.4725	0.940368	1414.6	Native American
512.8	0.0544255	0.00833314	6.34e-05	1.09519	East Asian
626	0.054441	0.00035002	1.05e-07	1.16375	East Asian
426	0.0544582	1.83465	0.988458	3.40526	African
782.3	0.0546806	0.50296	0.249504	1.01389	European
368	0.0547071	0.424517	0.177125	1.01744	European
315	0.0547461	113.706	0.908192	14236	East Asian
726.1	0.0548859	2.10674	0.984523	4.50814	European
196	0.0554054	30.6282	0.923951	1015.3	Native American
649	0.0555633	0.194354	0.0363308	1.03972	European
571	0.0558348	41.6953	0.911253	1907.81	Native American
433.3	0.0559939	0.404404	0.159799	1.02343	European
859	0.0564244	4.75113	0.958239	23.5569	African
512	0.0565159	49.4131	0.897407	2720.79	Native American
278.4	0.0570672	2.62652	0.971404	7.10171	European
783	0.057386	0.000363605	1.03e-07	1.28196	East Asian
429.3	0.0577856	0.46074	0.206919	1.02592	European
250.25	0.0584331	2.69225	0.965277	7.50895	African
425.1	0.0586117	0.365638	0.128882	1.03732	European
338	0.0589229	0.561581	0.308588	1.02199	European
318	0.0589731	1.85857	0.976783	3.5364	European
694	0.0591336	0.481464	0.225366	1.02858	African
426.3	0.059293	106.353	0.832785	13582	East Asian
442	0.0598034	4.04465	0.94393	17.3309	African
694	0.0599929	2.15288	0.968259	4.78682	European
276.13	0.0601848	2.31611	0.964654	5.56092	African
276.6	0.0606311	0.356594	0.121436	1.04713	European
427.9	0.0613486	0.439666	0.185897	1.03986	European
571.51	0.0616829	131.853	0.787592	22073.8	Native American
750	0.0617983	7.48e-21	5.67e-42	9.85776	East Asian
830	0.0620542	0.350119	0.116267	1.05433	African
317.1	0.0628773	85.5793	0.787428	9300.94	Native American
351	0.062896	1.91566	0.96564	3.80034	European
530	0.0630404	0.0160893	0.000206811	1.2517	East Asian
388	0.0633375	0.344529	0.111878	1.06098	African
411	0.0634587	0.509269	0.249732	1.03854	European
772.3	0.063879	0.397425	0.149756	1.0547	African
1010	0.0643565	0.0301854	0.000739561	1.23203	East Asian
512.8	0.0646278	1.73601	0.96708	3.11631	African
249	0.0646485	0.347609	0.113317	1.06632	European
420	0.0647195	2.59242	0.943502	7.12311	African
721.1	0.0647802	0.522543	0.262402	1.04058	African
573	0.0648276	45.0631	0.791268	2566.37	Native American
457.3	0.0665828	44.343	0.771528	2548.58	Native American
741.2	0.0667488	0.300419	0.0830598	1.08659	African
395.3	0.066758	3.56008	0.916008	13.8363	African
272.11	0.0671204	0.00494656	1.68e-05	1.45405	Native American
250.25	0.0674351	0.365083	0.12399	1.07497	European
257	0.0678971	130.561	0.698855	24391.5	Native American
257.1	0.0678971	130.561	0.698855	24391.5	Native American
578.9	0.0681057	3.13086	0.918633	10.6705	African
371.3	0.0682273	0.40932	0.156709	1.06913	African
270.38	0.0686293	1.07e-20	3.44e-42	33.5432	East Asian
573.3	0.0689408	6.34e-11	6.51e-22	6.18626	East Asian
250.7	0.0690366	0.241427	0.0521724	1.1172	European
721	0.069229	0.532752	0.270097	1.05082	African
797	0.0694073	87.5876	0.701027	10943.3	Native American
649	0.0694424	4.18039	0.892441	19.5819	African
726.1	0.0696138	0.511564	0.247998	1.05524	African
751.2	0.069651	0.237892	0.050425	1.12232	European
433.2	0.0699297	2.66343	0.92332	7.68299	African
495	0.0706977	25.887	0.759859	881.92	Native American
475.9	0.0707413	2.41e-08	1.31e-16	4.40873	East Asian
457.3	0.071218	1.87342	0.947204	3.70531	African
260.3	0.0716616	4.35476	0.878422	21.5886	African
427.9	0.0718133	2.10744	0.936024	4.74487	African
792	0.0721716	4.56e-13	1.61e-26	12.9243	East Asian
706	0.0724142	0.51146	0.24611	1.0629	African
727.1	0.072515	45.1602	0.705994	2888.75	Native American
738.4	0.0729689	223.621	0.604295	82751.7	Native American
772.3	0.0731637	2.55629	0.915687	7.13632	European
292	0.0732409	0.000208353	1.95e-08	2.22102	East Asian
367.4	0.0734863	0.401418	0.147743	1.09066	African
530.2	0.0740021	0.223312	0.0431168	1.15659	European
279.7	0.0742819	2.34945	0.919622	6.00239	African
740.2	0.0744901	95.9444	0.636804	14455.5	East Asian
426.3	0.0745264	101.109	0.633109	16147.4	Native American
420	0.0752659	0.379113	0.130211	1.1038	European
835	0.075472	0.346498	0.10769	1.11488	African
359.2	0.0756914	128.138	0.605354	27123.4	Native American
530.1	0.075776	0.0195527	0.000254174	1.50411	East Asian
290.1	0.0758237	0.183702	0.0282977	1.19255	European
585.34	0.0758254	0.344549	0.106269	1.11711	European
727	0.076034	31.1166	0.697681	1387.8	Native American
260.3	0.0764291	0.216786	0.0399528	1.17629	European
388	0.0766791	2.91898	0.891565	9.55675	European
433.21	0.0767361	2.62925	0.901421	7.66895	African
433.31	0.07685	0.411322	0.153737	1.10049	European
456	0.0775488	0.372833	0.124659	1.11508	European
371.3	0.077857	3.91e-06	3.82e-12	4.01108	Native American
496.2	0.0780955	3.3019	0.874309	12.4699	African
782.3	0.078405	1.81079	0.93477	3.50778	African
433.31	0.0784877	2.31104	0.908986	5.87569	African
686	0.0791231	7.33e-06	1.36e-11	3.95451	Native American
242	0.0792033	110.676	0.577702	21203.1	Native American
580.31	0.0794773	57.7732	0.620615	5378.11	Native American
428.2	0.0796131	42.3071	0.64256	2785.57	East Asian
286.7	0.0798903	0.248834	0.0524631	1.18023	European
426.3	0.0799019	0.336714	0.0995823	1.13852	African
627.1	0.0801238	4.59704	0.832727	25.3778	African
741	0.0801788	20.4338	0.695811	600.074	East Asian
780	0.0805803	5.18618	0.818482	32.8614	African
366.2	0.0806976	2.02631	0.917368	4.47576	African
585.34	0.0809919	43.3791	0.628439	2994.32	East Asian
456	0.0810222	2.51319	0.892568	7.07637	African
278	0.0811288	0.589722	0.325776	1.06752	European
338.2	0.0814637	24.8942	0.669186	926.08	Native American
338.1	0.0817379	1.68384	0.936468	3.02768	African
197	0.0817643	0.579042	0.312972	1.07131	European
379.2	0.0818125	2.40753	0.895011	6.47614	African
496.21	0.0820676	4.43219	0.827485	23.7398	African
366.2	0.0831887	0.478399	0.207747	1.10166	European
745	0.0832008	28.2631	0.644732	1238.97	Native American
429	0.0832542	0.000906788	3.27e-07	2.51324	East Asian
457	0.0836036	35.5099	0.622398	2025.97	Native American
276.5	0.0836207	0.47247	0.202057	1.10477	European
780	0.0837241	0.177661	0.0250712	1.25895	European
249	0.083839	2.53197	0.883203	7.25867	African
803	0.0846163	3.67424	0.83721	16.1251	European
433.2	0.0849316	0.376182	0.12369	1.1441	European
574	0.0849792	0.376034	0.123565	1.14435	European
338	0.0850851	28.8496	0.62826	1324.77	Native American
585.4	0.0851006	5.47e-05	7.7e-10	3.88564	Native American
368.9	0.0854538	189.197	0.481019	74415.8	Native American
681	0.0854877	27.9592	0.627911	1244.95	Native American
530.11	0.0855536	0.0221561	0.000288024	1.70434	East Asian
459.7	0.0859205	3.00438	0.856046	10.5442	African
627.1	0.085928	0.207715	0.0345527	1.24869	European
724.8	0.0859725	0.187553	0.0277594	1.26718	European
941	0.0860542	0.233585	0.0443964	1.22897	European
710	0.0861841	0.169566	0.0223382	1.28714	European
710.1	0.0861841	0.169566	0.0223382	1.28714	European
411.9	0.0862691	0.185634	0.0271055	1.27133	European
790.1	0.0865614	5.14554	0.790357	33.4995	African
451	0.0870348	82.2437	0.526816	12839.5	East Asian
327.4	0.0876808	1.86911	0.911769	3.83163	European
701.4	0.0878289	3.38776	0.834561	13.752	African
819	0.0878761	149.709	0.475576	47127.8	Native American
619.1	0.0881262	9.91e-11	3.15e-22	31.153	Native American
585.4	0.0882822	2.32577	0.881186	6.13853	African
701.1	0.0885355	0.347967	0.103265	1.17253	European
530.2	0.0885423	3.80588	0.817466	17.7191	African
427.1	0.0890094	2.20881	0.886181	5.50546	African
255	0.0893618	1.14e-12	1.9e-26	68.5895	East Asian
519.8	0.0897119	51.4425	0.542904	4874.39	Native American
351	0.0898002	0.569111	0.296735	1.0915	African
433.21	0.0898854	0.377874	0.122719	1.16354	European
694.2	0.0899179	0.509709	0.233916	1.11067	African
721	0.0902518	1.85739	0.907391	3.80198	European
349	0.0903011	0.317955	0.084438	1.19728	European
578	0.0907009	7.66e-05	1.3e-09	4.49436	East Asian
349	0.0908266	2.96018	0.841494	10.4132	African
289	0.0909221	2.04657	0.892142	4.69483	African
721.1	0.0912125	1.87036	0.904445	3.86784	European
722	0.0912717	1.81185	0.908953	3.61161	European
627.2	0.0914971	2.10164	0.887016	4.9795	European
290.1	0.0915137	4.63826	0.780539	27.5623	African
287	0.0916308	2.18812	0.88093	5.43501	African
763	0.09258	2.03865	0.888928	4.67538	European
379.2	0.0939313	0.412327	0.146227	1.16266	European
274.1	0.094184	2.5075	0.854522	7.35795	African
681.1	0.0943158	91.9827	0.460524	18372.2	Native American
580.2	0.0943803	0.217821	0.0365209	1.29915	European
348.9	0.0951105	63.5862	0.484904	8338.14	Native American
359	0.0962356	96.4628	0.442782	21015	Native American
496.2	0.0962884	0.308104	0.0769366	1.23384	European
279.1	0.0963082	27.783	0.552337	1397.51	Native American
459.7	0.0963851	0.324624	0.0861754	1.22287	European
276.13	0.0976148	31.0511	0.532952	1809.12	Native American
751	0.0980066	3.12774	0.810217	12.0742	African
196	0.0985057	0.580084	0.30403	1.10679	European
575	0.099104	3.18e-08	3.9e-17	25.8699	East Asian
54	0.0993457	1.17e-09	2.78e-20	49.051	East Asian
916	0.0994285	35.8801	0.507287	2537.77	Native American
411.9	0.0995231	111.376	0.40862	30357.1	Native American
317	0.0996736	46.3157	0.481727	4453.04	Native American
477	0.0998912	0.291763	0.0672634	1.26556	European
507	0.0999083	24.46	0.54257	1102.7	Native American
496.21	0.100866	9.58e-15	1.72e-31	534.84	East Asian
592.11	0.101279	0.491914	0.210557	1.14923	African
792	0.101683	2.94752	0.807783	10.7552	African
512.2	0.101684	0.422472	0.150556	1.18549	European
338	0.102229	1.60207	0.910311	2.81952	African
425	0.102419	0.433241	0.158777	1.18215	European
452.2	0.10244	2.13655	0.859048	5.31385	African
700	0.104439	4.39271	0.736027	26.2163	African
614	0.1046	0.441627	0.16459	1.18497	European
306	0.105005	1.61353	0.904818	2.87736	African
452.2	0.105273	0.450593	0.171738	1.18223	European
426.7	0.105493	0.572093	0.290949	1.12491	European
250.4	0.106072	19.7104	0.530303	732.603	Native American
250.7	0.106341	3.24577	0.777551	13.549	African
427.12	0.1064	43.2903	0.446642	4195.86	Native American
694.2	0.106459	1.96671	0.865179	4.47068	European
402	0.106644	1.97826	0.863717	4.53102	European
427.6	0.107143	2.33057	0.832626	6.52338	African
512.2	0.107542	2.2259	0.840021	5.89821	African
428.2	0.108187	2.39516	0.825103	6.9528	African
740	0.108503	0.0190938	0.000151891	2.40025	East Asian
608	0.108938	4.37621	0.719829	26.6053	African
741.2	0.110101	3.03808	0.777301	11.8743	European
54	0.110232	0.437932	0.158985	1.20631	African
214.1	0.110371	69.184	0.38119	12556.5	East Asian
287.3	0.110641	2.12762	0.841497	5.37945	African
592.11	0.111996	2.06381	0.844516	5.04352	European
535.2	0.112317	28.5596	0.455888	1789.15	East Asian
418	0.112486	1.58257	0.89777	2.78972	African
290	0.112668	3.01106	0.77133	11.7544	African
710	0.112672	4.58081	0.698729	30.0314	African
710.1	0.112672	4.58081	0.698729	30.0314	African
578.9	0.113145	0.355406	0.0988298	1.27809	European
38.3	0.113468	2.89033	0.776531	10.7581	African
427.6	0.11353	0.415989	0.140383	1.23268	European
962	0.113714	3.33e-12	2e-26	555.535	East Asian
380.4	0.113782	2.01214	0.84589	4.78633	African
70	0.114308	45.5724	0.398075	5217.21	Native American
395.3	0.114504	0.319216	0.0773098	1.31806	European
278.4	0.115153	0.464191	0.178667	1.206	African
365	0.115314	0.000969233	1.72e-07	5.45985	Native American
496.21	0.115626	0.247452	0.043448	1.40933	European
599.8	0.11563	4.76e-11	6.58e-24	343.783	East Asian
619.2	0.115634	70.563	0.351384	14170.1	East Asian
425.2	0.115866	58.766	0.366353	9426.54	East Asian
70.3	0.115917	0.283291	0.0587955	1.36497	European
428.3	0.116055	2.27867	0.815827	6.36452	African
260.1	0.11616	4.72418	0.680921	32.7761	African
296.1	0.116786	38.2536	0.402607	3634.65	East Asian
281.9	0.117188	4.13081	0.700421	24.3619	African
278	0.117196	1.5648	0.893678	2.7399	African
724.8	0.117472	9.21e-16	1.38e-34	6150.52	East Asian
578.2	0.117856	1.4e-07	3.58e-16	54.504	East Asian
427.8	0.118186	85.9489	0.32201	22940.9	Native American
473	0.119135	4.93e-07	5.77e-15	42.1798	East Asian
276.4	0.119248	22.8391	0.446059	1169.41	Native American
428.3	0.119311	34.0345	0.402125	2880.56	Native American
593.1	0.119562	50.3474	0.362228	6997.98	East Asian
550.1	0.120242	0.339936	0.0871536	1.32589	African
327.4	0.120367	0.582112	0.294089	1.15222	African
721.1	0.12071	25.234	0.427801	1488.44	Native American
701.1	0.121044	2.47207	0.787351	7.76161	African
1013	0.121082	0.447602	0.162001	1.2367	European
700	0.121503	0.227415	0.0348925	1.4822	European
726.4	0.121822	2.90398	0.752438	11.2077	European
290	0.121871	0.324301	0.0778635	1.35071	European
289.9	0.121883	4.46e-13	1e-28	1984.71	East Asian
568	0.122285	2.40171	0.790455	7.29733	African
701.4	0.12294	0.314201	0.0721705	1.3679	European
365.11	0.123079	3.27385	0.725075	14.782	African
743.1	0.123766	0.464905	0.175301	1.23294	African
715.1	0.123879	1.37e-13	5.62e-30	3326.85	East Asian
790	0.124378	0.00046868	2.66e-08	8.26206	East Asian
737	0.124645	2.1e-10	9.32e-23	472.885	East Asian
516.1	0.12483	2.31e-15	4.71e-34	11333.9	East Asian
276.6	0.124904	2.18597	0.805067	5.93547	African
560	0.125077	1.89e-06	9.14e-14	38.9478	East Asian
512.8	0.125143	0.617178	0.333075	1.14361	European
726.4	0.125513	0.364077	0.0999586	1.32607	African
367.4	0.125702	2.2865	0.793317	6.59016	European
586.2	0.126133	0.439458	0.153231	1.26034	European
773	0.126814	14.5845	0.467502	454.986	East Asian
496.1	0.126877	9.03e-09	4.24e-19	192.326	East Asian
722	0.127022	0.600438	0.311837	1.15613	African
394	0.127084	33.8979	0.36683	3132.43	Native American
261.4	0.127088	0.0279534	0.000282267	2.76829	East Asian
578	0.127438	1.86209	0.837196	4.14165	African
477	0.127662	51.4675	0.323222	8195.3	Native American
286.7	0.12773	3.06568	0.725201	12.9597	African
994	0.127738	0.515406	0.21965	1.20939	European
372	0.127743	0.403419	0.125436	1.29745	European
790.1	0.128104	0.22001	0.0312937	1.54677	European
728.7	0.128971	9.16e-09	3.85e-19	218.31	East Asian
738	0.129026	63.851	0.298098	13676.5	Native American
286.9	0.129565	0.341713	0.0852479	1.36974	European
411.2	0.130193	0.461811	0.169787	1.2561	European
599.2	0.1305	0.511525	0.214542	1.21961	African
380.1	0.132673	85.9277	0.258843	28525.3	Native American
425.1	0.132711	2.10014	0.798296	5.52502	African
703	0.133372	0.462068	0.168605	1.26632	European
459.1	0.133402	7.08e-16	1.16e-35	43124.1	East Asian
293	0.134301	2.72384	0.733753	10.1114	European
41.8	0.134913	0.294875	0.059474	1.462	European
244.2	0.134932	2.42742	0.758912	7.76426	European
1015	0.135135	23.8968	0.371789	1535.98	East Asian
591	0.135321	0.0113593	3.19e-05	4.05009	East Asian
259	0.13547	3.12922	0.699824	13.9921	African
579.8	0.135577	2.27023	0.773508	6.66308	European
250	0.135935	0.0277195	0.000248838	3.08784	East Asian
276.5	0.135978	1.83284	0.826465	4.06467	African
763	0.136064	0.547286	0.247742	1.20901	African
600	0.136388	156.317	0.202665	120569	Native American
359.2	0.137351	0.272533	0.0490487	1.51429	European
426.7	0.138112	1.62079	0.856094	3.06853	African
333	0.138728	54.9837	0.273205	11065.7	Native American
281.9	0.138748	0.24429	0.0378062	1.57851	European
250.23	0.139284	0.39457	0.115005	1.35373	European
277	0.139311	0.000541962	2.53e-08	11.587	East Asian
626	0.139377	0.502729	0.201978	1.2513	European
614.5	0.139423	0.00108273	1.26e-07	9.27186	Native American
41	0.139429	0.00991379	2.18e-05	4.50354	East Asian
592.1	0.139641	1.89612	0.811284	4.43158	European
276.14	0.139757	0.000599725	3.17e-08	11.336	East Asian
568.1	0.139877	30.4074	0.32665	2830.58	East Asian
261.4	0.140485	1.56746	0.86227	2.84937	African
289.3	0.140785	2.40274	0.748338	7.71463	African
575.8	0.141289	2.95731	0.69739	12.5406	European
110.13	0.141378	3.01504	0.692696	13.1234	European
735.3	0.141568	65.854	0.247635	17512.7	Native American
627	0.141822	1.81333	0.819638	4.01175	European
612	0.142441	2.35e-15	6.67e-35	82956	East Asian
579.8	0.142555	0.463936	0.166201	1.29504	African
561	0.142823	13.3007	0.417499	423.736	Native American
568.1	0.143317	0.355758	0.0891391	1.41985	European
287	0.143334	0.489854	0.188361	1.27392	European
429.2	0.143416	1.06e-09	1.01e-21	1114.66	East Asian
788	0.143554	1.99763	0.790372	5.04891	African
79	0.143567	0.0306028	0.000286187	3.27245	East Asian
289	0.143797	0.521557	0.217903	1.24836	European
716.9	0.14385	0.00581665	5.85e-06	5.78333	East Asian
835	0.144395	35.2446	0.294894	4212.31	East Asian
573.3	0.145317	2.35625	0.74346	7.46767	African
614.52	0.145351	0.000319582	6.31e-09	16.1951	Native American
8	0.146172	24.8101	0.32632	1886.31	Native American
455	0.146903	0.0139803	4.36e-05	4.47976	East Asian
721	0.147052	19.8457	0.349654	1126.41	Native American
276.5	0.147211	0.00138985	1.9e-07	10.1454	East Asian
389.4	0.147355	1.07e-08	1.76e-19	647.722	East Asian
271.3	0.147552	0.615421	0.319042	1.18712	European
365.1	0.147599	2.62223	0.711209	9.66819	African
588.2	0.147738	24.1671	0.323876	1803.31	Native American
246	0.147938	38.1568	0.274859	5297.03	Native American
275.5	0.148367	19.7359	0.345777	1126.47	Native American
625	0.148446	0.0010277	9.1e-08	11.6086	Native American
519	0.148869	0.519909	0.213908	1.26365	European
599.3	0.149033	1.78639	0.812303	3.92856	European
614.5	0.149221	0.466039	0.165132	1.31526	European
722.6	0.149567	1.69666	0.826661	3.48226	European
564.1	0.149696	30.3744	0.292103	3158.48	East Asian
480.1	0.149728	2.46e-08	1.09e-18	554.452	East Asian
830	0.15045	40.4891	0.260907	6283.35	Native American
580.4	0.150523	2.04e-08	6.71e-19	621.653	Native American
276.41	0.150727	19.6537	0.338254	1141.94	Native American
269	0.150768	21.1182	0.329382	1353.99	Native American
785	0.150961	0.650526	0.361759	1.16979	European
262	0.151216	37.2622	0.266416	5211.68	East Asian
426.92	0.151405	49.3834	0.239757	10171.7	East Asian
608	0.151693	9.34e-13	3.34e-29	26127.8	East Asian
592.1	0.15177	0.554011	0.247056	1.24234	African
372	0.152051	2.24041	0.742928	6.75628	African
626.1	0.152309	0.00439286	2.6e-06	7.41985	East Asian
369	0.152445	27.639	0.293141	2605.97	Native American
562.2	0.152459	82.0293	0.196031	34325.1	Native American
250.23	0.152459	2.34342	0.729878	7.52399	African
429.3	0.152524	0.00348314	1.49e-06	8.11656	East Asian
173	0.152646	2.27091	0.738032	6.98757	European
276	0.153782	13.6592	0.375985	496.223	Native American
646	0.154094	0.286588	0.0513899	1.59822	European
743.1	0.154346	2.10332	0.75609	5.85108	European
275.51	0.154868	0.357529	0.0866698	1.47487	European
610.1	0.154939	2.58436	0.698426	9.5628	European
457.2	0.155236	0.346617	0.0804074	1.49419	European
751	0.155485	0.360205	0.0880349	1.47382	European
279	0.155576	17.2939	0.338387	883.836	Native American
381.2	0.15602	3.17314	0.6436	15.6446	European
272.11	0.156139	12.3931	0.382273	401.776	East Asian
550.5	0.156204	2.34154	0.722369	7.59003	European
411	0.156209	0.0151601	4.63e-05	4.95963	East Asian
271	0.156397	0.622769	0.323522	1.19881	European
646	0.157452	3.1649	0.640698	15.6339	African
293.1	0.158126	1.99553	0.764501	5.20881	African
70.3	0.158183	2.87514	0.663205	12.4644	African
260.1	0.158425	0.233028	0.0307835	1.764	European
550.2	0.158521	1.90439	0.777858	4.66241	African
743	0.159289	0.00757823	8.45e-06	6.79787	East Asian
289.3	0.15956	0.412717	0.120249	1.41652	European
788	0.15957	0.495853	0.186566	1.31787	European
472	0.159935	0.000429347	8.64e-09	21.3324	Native American
285.1	0.159943	0.560799	0.2503	1.25647	European
411.4	0.160748	1.69033	0.811708	3.52	African
288.2	0.16111	14.9508	0.340211	657.019	Native American
706.1	0.162313	2.29855	0.715257	7.38661	European
259	0.162345	9.05e-07	3.01e-15	271.63	Native American
457.3	0.162441	0.0143369	3.71e-05	5.53457	East Asian
458	0.162641	18.904	0.305214	1170.85	Native American
276.12	0.163226	1.93959	0.764324	4.922	African
368.9	0.163408	0.238868	0.0318905	1.78918	European
459	0.163717	1.67725	0.810054	3.47282	African
276.12	0.164173	0.496498	0.185144	1.33145	European
287.3	0.164196	0.500582	0.188823	1.32707	European
716	0.16431	0.0108003	1.83e-05	6.38184	East Asian
513.3	0.164376	5.07e-12	6.09e-28	42234.8	East Asian
457	0.164447	0.0167066	5.22e-05	5.34826	East Asian
274	0.164772	25.4239	0.264634	2442.53	East Asian
300	0.164968	1.53561	0.838191	2.81333	European
260.1	0.165072	6.02e-14	1.3e-32	278580	East Asian
588	0.165189	21.1445	0.28424	1572.93	Native American
381.2	0.165231	1.43e-14	3.99e-34	512183	East Asian
575	0.16539	2.01884	0.748199	5.44735	European
339	0.165892	0.61729	0.311972	1.22141	European
550.2	0.16607	0.000209162	1.3e-09	33.7065	East Asian
626.12	0.166115	0.000586265	1.56e-08	21.9965	Native American
560.1	0.166479	8.35e-09	3.01e-20	2318.43	East Asian
512.9	0.170277	0.642622	0.341566	1.20903	European
574	0.170454	2.06553	0.732121	5.82747	African
433.1	0.170873	1.06e-06	3e-15	376.77	East Asian
519	0.171255	16.8261	0.294933	959.938	Native American
41.8	0.171595	2.84414	0.635529	12.7282	African
513.3	0.171672	2.72808	0.646949	11.5038	European
571.51	0.171682	0.30331	0.0548195	1.67819	European
722.6	0.171774	0.621221	0.313839	1.22966	African
477	0.171897	2.57943	0.662398	10.0445	African
550.1	0.172364	2.74036	0.644184	11.6575	European
573.3	0.17246	0.428047	0.126504	1.44837	European
743.12	0.172559	167.963	0.106614	264616	East Asian
250.6	0.173095	27.2852	0.234462	3175.27	Native American
586.2	0.173122	1.99412	0.738712	5.38305	African
379	0.173389	1.77247	0.777511	4.04066	African
496.3	0.173461	0.356251	0.0805978	1.57467	European
79	0.174132	10.8143	0.348982	335.116	Native American
496	0.175152	0.00182253	2e-07	16.618	East Asian
459	0.17522	0.00862081	8.93e-06	8.32424	East Asian
300	0.17564	0.673086	0.379535	1.19368	African
790.1	0.175733	2.99e-08	3.85e-19	2328.41	Native American
250.2	0.176006	0.0400912	0.000379883	4.23105	East Asian
994.2	0.176378	0.549588	0.230767	1.30888	European
573	0.177157	0.0012863	8.15e-08	20.2972	East Asian
197	0.177232	1.48968	0.834963	2.65777	African
402	0.177457	0.580392	0.26323	1.27969	African
367.1	0.177529	7.27e-06	2.47e-13	214.075	Native American
963.1	0.177693	2.48906	0.66094	9.37366	African
274	0.177923	0.483247	0.167756	1.39207	European
270	0.178192	26.9543	0.222824	3260.56	Native American
560.4	0.178389	45.2329	0.175551	11654.8	Native American
726	0.178405	0.0255616	0.000122537	5.33227	East Asian
365.11	0.178842	0.343039	0.0720941	1.63226	European
578	0.178892	0.00868115	8.57e-06	8.79781	Native American
411.2	0.179107	1.90524	0.743958	4.87925	African
528	0.17912	5.38e-07	3.85e-16	752.866	East Asian
569	0.179495	0.00743518	5.8e-06	9.53906	East Asian
743.9	0.17951	1.69237	0.784961	3.64875	African
619.2	0.179819	0.265853	0.0383628	1.84235	European
703	0.179991	1.91668	0.740486	4.96115	African
340	0.180157	0.00280992	5.22e-07	15.1228	East Asian
695.7	0.180686	47.0925	0.167309	13255.2	East Asian
792	0.180947	0.396869	0.102485	1.53686	European
359	0.181522	0.323297	0.0616899	1.6943	European
701.4	0.181609	2.09e-05	2.83e-12	153.775	Native American
716	0.182405	1.61883	0.797431	3.28633	European
380.4	0.182657	0.54	0.218177	1.33653	European
429	0.182752	0.0228956	8.85e-05	5.92504	Native American
589	0.182926	3.38e-07	1.01e-16	1128.34	Native American
800	0.183032	0.457037	0.144342	1.44714	African
8	0.183536	0.506514	0.185884	1.38019	European
196	0.184009	9.03223	0.351319	232.214	East Asian
742.9	0.184123	2.74122	0.618976	12.1399	European
595	0.18425	2.35466	0.665147	8.33566	European
374.3	0.184545	1e-13	6.28e-33	1.59336e+06	East Asian
339	0.184797	1.54634	0.811933	2.94503	African
735.2	0.184851	1.3e-10	3.16e-25	53351.5	East Asian
38.3	0.185051	0.394817	0.0998942	1.56046	European
458	0.185418	0.00202789	2.1e-07	19.6223	East Asian
841	0.186084	0.000885422	2.64e-08	29.6732	East Asian
411.9	0.186163	3.28377	0.563405	19.1392	African
282.8	0.186287	75.2403	0.124086	45622.4	Native American
519	0.18805	1.75275	0.760048	4.04204	African
288.2	0.188292	0.621205	0.305641	1.26258	African
478	0.188304	2.67003	0.618164	11.5326	European
783	0.188917	0.0295937	0.00015505	5.64841	Native American
426.92	0.189076	0.320634	0.0587206	1.75077	European
722.1	0.189734	1.83017	0.741604	4.51659	European
433	0.190283	0.0140147	2.36e-05	8.32008	Native American
199	0.190739	0.543525	0.218063	1.35475	African
285.1	0.191091	1.66087	0.776271	3.55352	African
574.1	0.191129	25.137	0.199901	3160.91	Native American
743.9	0.192292	0.005348	2.06e-06	13.9079	East Asian
480	0.192353	1.59443	0.790678	3.21521	African
610.1	0.192849	0.434336	0.123797	1.52385	African
495	0.192898	0.0337861	0.000206094	5.53873	East Asian
262	0.193206	0.340341	0.0671155	1.72586	European
293.1	0.193228	0.511714	0.186511	1.40394	European
599.2	0.193273	1.84028	0.734211	4.61262	European
291	0.193303	0.000394686	2.94e-09	53.0307	Native American
614	0.193328	0.00572528	2.4e-06	13.684	Native American
396	0.193383	19.1262	0.22403	1632.87	Native American
850	0.194001	3.12569	0.559839	17.4514	African
459.9	0.194021	0.00272006	3.66e-07	20.2311	East Asian
743.12	0.194136	247.171	0.0603711	1.01197e+06	Native American
292.4	0.194482	9.42e-05	7.79e-11	113.748	East Asian
585.34	0.19452	22.1097	0.205694	2376.54	Native American
272.13	0.194669	0.00581131	2.43e-06	13.9022	East Asian
960	0.195056	13.3779	0.264621	676.322	Native American
292.3	0.195437	4.65e-06	3.94e-14	549.661	East Asian
367.4	0.19571	25.6116	0.188333	3482.97	Native American
1013	0.195735	1.87193	0.724103	4.83926	African
274.1	0.195748	22.6573	0.20052	2560.11	East Asian
593	0.195774	0.597659	0.274016	1.30356	African
698	0.195928	0.563911	0.236678	1.34358	European
386.9	0.196552	1.56901	0.792013	3.10827	African
512.1	0.197758	2.89e-06	1.08e-14	776.072	East Asian
276.14	0.198213	14.2328	0.249165	813.004	Native American
252.1	0.198925	0.479223	0.156001	1.47213	European
585.4	0.198972	0.516255	0.188248	1.41579	European
619.3	0.19936	164.07	0.0679595	396102	Native American
380.4	0.200284	0.0014588	6.67e-08	31.9175	East Asian
241.1	0.200478	0.575408	0.246889	1.34107	African
800	0.200638	2.2111	0.655886	7.45397	European
257	0.201061	0.382261	0.087524	1.66952	African
257.1	0.201061	0.382261	0.087524	1.66952	African
496.3	0.201238	2.49269	0.614251	10.1156	African
701.1	0.20134	25.9677	0.175711	3837.69	Native American
592	0.201487	1.72765	0.746616	3.99775	European
317	0.202937	0.508992	0.179983	1.43943	African
947	0.2033	2.31344	0.635448	8.42243	European
8.5	0.203326	0.442514	0.126011	1.55398	European
561.1	0.203573	10.5677	0.278921	400.384	Native American
286.9	0.203689	2.31294	0.634818	8.42711	African
476	0.203834	10.3671	0.281244	382.149	Native American
513	0.203882	17.4654	0.21184	1439.96	Native American
963.1	0.204386	0.403783	0.0995224	1.63824	European
293	0.204647	1.04e-05	2.07e-13	520.959	Native American
531.2	0.204713	36.6019	0.140355	9545.06	East Asian
473.4	0.204857	4.18e-06	2.03e-14	863.336	East Asian
599.5	0.205143	13.5473	0.240436	763.32	Native American
619.1	0.206019	8.13e-12	5.27e-29	1.2536e+06	East Asian
447	0.207131	1.91983	0.696885	5.28888	African
425	0.207521	1.82262	0.716652	4.63538	African
244.1	0.207764	44.7427	0.120905	16557.7	East Asian
785	0.207934	1.42788	0.820208	2.48577	African
507	0.208571	0.620371	0.294765	1.30565	European
306	0.208813	8.78858	0.296436	260.56	Native American
459	0.208887	0.611632	0.284106	1.31674	European
263	0.209114	1.65e-05	5.68e-13	479.119	East Asian
365.1	0.209242	0.419926	0.108387	1.62693	European
781	0.210129	14.1565	0.224344	893.299	Native American
770	0.210307	0.0253361	8.06e-05	7.96508	East Asian
261.4	0.210658	0.668608	0.355984	1.25578	European
260.6	0.211075	29.8998	0.145546	6142.34	Native American
427.11	0.211096	0.438675	0.120582	1.59589	European
608	0.211296	0.303644	0.0468526	1.96787	European
578.2	0.211653	1.96706	0.680398	5.68688	African
279.7	0.212307	15.5696	0.208302	1163.75	Native American
272	0.213596	10.0019	0.265515	376.769	East Asian
427.1	0.214009	14.7163	0.211761	1022.71	Native American
272.1	0.214167	9.94686	0.265158	373.135	East Asian
560.4	0.21424	0.365369	0.0745911	1.78969	European
916	0.214767	0.586587	0.252534	1.36252	African
962.1	0.214826	1.43e-09	1.52e-23	134916	East Asian
465.2	0.214909	13.628	0.219578	845.813	Native American
994.1	0.214934	0.301214	0.0452119	2.00677	European
455	0.215264	1.51284	0.786015	2.91176	African
38	0.215937	0.587537	0.253048	1.36417	European
480.1	0.215949	2.17969	0.634435	7.48861	African
519.8	0.216122	0.474684	0.145762	1.54584	European
687.1	0.216339	8.95243	0.277211	289.116	East Asian
835	0.216437	2.21222	0.628128	7.79126	European
457.2	0.216746	2.37193	0.602446	9.33869	African
740.9	0.216946	1.55231	0.772355	3.11988	European
173	0.216952	0.000230752	3.89e-10	136.903	Native American
586.2	0.216978	18.1262	0.182269	1802.61	East Asian
550.2	0.217046	0.553819	0.21672	1.41526	European
571	0.217122	0.0133691	1.41e-05	12.6442	East Asian
840.2	0.217713	46.27	0.104079	20570	Native American
626.2	0.217752	2.62e-06	3.49e-15	1969.39	Native American
619.4	0.218093	0.535209	0.197925	1.44726	European
433.1	0.218118	0.000358312	1.18e-09	109.15	Native American
626.12	0.219171	0.000180407	1.93e-10	169.016	East Asian
197	0.219611	8.64216	0.276175	270.433	Native American
447.1	0.220253	1.88e-08	8.33e-21	42349.6	Native American
532	0.220576	0.00622292	1.84e-06	21.0643	East Asian
282.8	0.220682	0.29359	0.0412994	2.08707	European
585.33	0.221236	0.0146358	1.68e-05	12.732	East Asian
994.1	0.2216	3.03531	0.511657	18.0065	African
366	0.221618	1.60473	0.75166	3.42597	African
790.6	0.22173	8.91454	0.266787	297.874	Native American
573	0.222384	0.57442	0.235772	1.39948	European
704	0.223263	0.00259525	1.79e-07	37.6311	East Asian
514.2	0.223397	16.3536	0.181962	1469.76	Native American
714.1	0.223618	25.8146	0.137406	4849.84	East Asian
737.3	0.223668	7.16e-08	2.22e-19	23103.6	East Asian
599	0.22387	0.0831289	0.00151017	4.57591	East Asian
53	0.223889	1.8e-08	5.98e-21	54356.9	East Asian
340	0.223958	1.68277	0.727337	3.89328	European
415	0.224043	0.00714458	2.48e-06	20.5776	East Asian
585.4	0.224155	0.000966842	1.33e-08	70.1753	East Asian
366	0.224752	0.609076	0.273544	1.35618	European
253	0.22478	1.06e-10	8.34e-27	1.34918e+06	East Asian
994	0.225198	1.63823	0.737797	3.63758	African
706.1	0.225668	0.502316	0.164913	1.53003	African
741.4	0.226263	10.1065	0.23845	428.359	East Asian
483	0.226982	0.454836	0.126709	1.63269	European
941	0.227297	2.52047	0.561996	11.304	African
751	0.227483	0.000111015	4.2e-11	293.575	Native American
38.1	0.227838	3.59e-06	5.1e-15	2535.45	Native American
740.9	0.228061	0.0426181	0.000251927	7.20962	East Asian
241.1	0.228458	1.72896	0.709267	4.21463	European
78	0.228624	1.94937	0.657578	5.77885	European
478	0.229172	0.423508	0.104395	1.71809	African
345.3	0.229177	0.00105551	1.49e-08	74.9919	Native American
389	0.229277	1.63407	0.733801	3.63885	European
275.6	0.230139	0.000105616	3.38e-11	329.746	East Asian
427.11	0.230613	2.10922	0.62258	7.14573	African
327.1	0.230911	1.89e-05	3.54e-13	1009.5	East Asian
592	0.230994	0.613907	0.276296	1.36405	African
614.52	0.231457	0.496883	0.158031	1.56231	European
575.8	0.231768	0.42595	0.105165	1.72522	African
277	0.231919	1.64332	0.72784	3.71028	African
698	0.23197	10.1096	0.227639	448.973	East Asian
912	0.232406	31.9708	0.108409	9428.51	East Asian
288.11	0.232452	0.00600121	1.35e-06	26.6124	Native American
608	0.232753	1.8e-06	6.64e-16	4900.55	Native American
850	0.2328	0.330761	0.0537338	2.03601	European
401.2	0.233338	11.7406	0.204431	674.265	Native American
568	0.233634	14.3304	0.179287	1145.42	East Asian
396	0.233697	0.548975	0.204601	1.47298	European
241	0.233862	1.62925	0.729416	3.63917	European
706	0.234375	0.0194613	2.95e-05	12.8509	Native American
611.1	0.235048	0.593665	0.251049	1.40386	African
275.3	0.235211	15.3462	0.168949	1393.95	Native American
508	0.235488	0.0524499	0.000402365	6.83705	East Asian
41.2	0.23585	6.06e-09	1.57e-22	234065	East Asian
252.1	0.236004	1.89959	0.657319	5.48964	African
564.1	0.236597	30.3816	0.106505	8666.62	Native American
345.3	0.237085	3.68e-05	1.64e-12	825.05	East Asian
571.5	0.237211	0.0149789	1.41e-05	15.8814	East Asian
483	0.237333	2.0727	0.618757	6.94311	African
368	0.237418	0.00795706	2.62e-06	24.1684	East Asian
513.3	0.238252	0.435013	0.109078	1.73487	African
735.1	0.238587	2.84256	0.50022	16.1532	African
716.9	0.238868	1.54303	0.749738	3.17568	European
743.9	0.238988	0.616027	0.275037	1.37977	European
415.2	0.239059	14.525	0.168849	1249.49	Native American
415	0.239186	1.62188	0.724934	3.62859	African
300.1	0.239302	1.44678	0.782053	2.67651	European
447	0.239508	0.527268	0.181487	1.53186	European
537	0.24006	1.68175	0.706524	4.00309	African
259	0.240172	4.02e-08	1.83e-20	88209	East Asian
378	0.240357	0.331765	0.0525936	2.0928	European
627	0.240367	11.1095	0.199543	618.52	East Asian
426.3	0.240693	2.19657	0.589994	8.17795	European
259	0.240914	0.396226	0.084329	1.86169	European
286	0.243856	1.66888	0.705267	3.94907	African
626.13	0.245223	0.0046957	5.55e-07	39.6985	Native American
723	0.245478	5.56e-11	2.74e-28	1.12542e+07	East Asian
751.2	0.245592	6.58e-05	5.74e-12	753.749	Native American
458.1	0.245767	30.7126	0.0945822	9972.97	Native American
627.3	0.245901	62.9783	0.0575687	68896.2	Native American
368.9	0.246148	3.00967	0.467554	19.3733	African
415	0.246287	0.604564	0.258211	1.4155	European
389	0.246381	0.00854488	2.72e-06	26.8414	East Asian
585.34	0.24649	1.89275	0.643386	5.56823	African
331	0.247364	3.05e-11	4.64e-29	2.00257e+07	East Asian
743.11	0.24758	0.549944	0.199586	1.51533	African
610	0.24775	2.04e-06	4.59e-16	9090.55	East Asian
291	0.247842	1.90375	0.638819	5.6734	African
743.11	0.248297	1.86652	0.647002	5.38469	European
599.9	0.248563	0.54448	0.19387	1.52916	African
567	0.248739	2.87648	0.477676	17.3217	African
280.2	0.248924	0.00375421	2.83e-07	49.8504	Native American
1009	0.249189	1.87935	0.642617	5.49622	African
598.9	0.249307	0.566206	0.215133	1.49019	African
261.2	0.249383	1.76169	0.672142	4.6174	European
288.1	0.249442	0.0385385	0.000151142	9.82665	Native American
411.4	0.249615	0.636135	0.294516	1.37401	European
110.11	0.25004	0.574087	0.222992	1.47797	European
715	0.251054	1.9896	0.614604	6.44074	European
628	0.251065	2.39861	0.538429	10.6854	African
619.4	0.251296	1.7279	0.678775	4.39858	African
590	0.251345	3.13e-05	6.29e-13	1556.3	Native American
300.1	0.252242	0.711701	0.397602	1.27393	African
300.9	0.252311	34.957	0.0795804	15355.4	Native American
110.13	0.252968	2.4e-09	3.99e-24	1.44173e+06	East Asian
830	0.253915	2.00673	0.606507	6.63959	European
379	0.254039	0.605502	0.255687	1.43391	European
429.1	0.254067	2.74e-08	2.77e-21	271115	East Asian
260	0.254864	0.00491147	5.21e-07	46.2879	East Asian
743	0.254911	10.3823	0.184804	583.281	Native American
79.9	0.255193	2.02526	0.600555	6.82978	African
841	0.255439	12.4331	0.161485	957.248	Native American
374	0.255477	1.88705	0.631609	5.63792	European
250.3	0.25552	0.588289	0.235736	1.4681	European
425	0.256072	12.442	0.160471	964.679	Native American
386.9	0.256079	0.0418857	0.000175418	10.0013	East Asian
78	0.256618	0.549865	0.195655	1.54533	African
418	0.257136	7.4183	0.231751	237.458	Native American
1019	0.25727	0.00249244	7.81e-08	79.5607	Native American
573.5	0.258257	2.41827	0.523154	11.1784	European
962	0.258382	2.24334	0.552579	9.10745	African
628	0.258737	1.08e-07	8.79e-20	132827	East Asian
427.12	0.259239	0.496486	0.147101	1.6757	European
704.1	0.25928	1.96673	0.607281	6.3694	African
350.1	0.259312	10.6504	0.174698	649.3	East Asian
619.3	0.259375	6.55e-10	7.19e-26	5.96354e+06	East Asian
395.3	0.26032	5.99e-06	4.83e-15	7430.05	East Asian
593	0.260528	9.26419	0.191717	447.665	East Asian
788	0.260783	0.00325319	1.5e-07	70.4862	East Asian
871	0.261229	0.000698802	2.18e-09	223.6	East Asian
565.1	0.26169	30.2391	0.0785549	11640.3	Native American
261	0.26204	0.103527	0.00196725	5.4481	East Asian
512.9	0.262352	1.40591	0.774878	2.55082	African
512.9	0.263142	0.0923258	0.00142249	5.99236	East Asian
722.1	0.263577	0.61103	0.257633	1.44918	African
306.9	0.263847	0.37787	0.0685403	2.08323	European
250.42	0.263921	7.39732	0.220989	247.616	Native American
497	0.264208	0.000166782	3.89e-11	714.471	East Asian
859	0.264302	27.276	0.0821939	9051.5	Native American
425.1	0.264721	12.2704	0.149749	1005.43	Native American
480	0.266449	7.36028	0.217745	248.794	East Asian
627.22	0.266853	21.9214	0.0941835	5102.23	East Asian
722.9	0.267102	37.6666	0.0620349	22870.6	Native American
315	0.267252	0.354547	0.0567673	2.21437	European
575.8	0.267322	6.64e-09	2.36e-23	1.86957e+06	East Asian
617	0.267462	1.74166	0.653243	4.64357	African
599.3	0.267732	0.0242681	3.38e-05	17.4182	Native American
381.1	0.268028	5.64e-05	1.71e-12	1860.17	Native American
269	0.268077	0.585165	0.226687	1.51053	European
773	0.268091	7.38327	0.214609	254.009	Native American
627.2	0.268292	10.7995	0.159865	729.545	East Asian
274	0.268714	1.75301	0.648307	4.74011	African
110.13	0.268877	0.446756	0.107093	1.86372	African
698	0.268932	10.9376	0.157412	759.984	Native American
475	0.269031	0.0260277	4.03e-05	16.798	East Asian
117	0.269088	1.47e-08	1.89e-22	1.14404e+06	East Asian
198.1	0.269384	3.88e-06	9.68e-16	15538.2	East Asian
735.1	0.269424	0.356962	0.0573667	2.22118	European
742.9	0.270768	0.446309	0.106193	1.87575	African
365.1	0.271029	0.000287759	1.42e-10	581.16	Native American
687	0.271175	7.34576	0.210597	256.226	East Asian
110.11	0.271501	1.65219	0.675129	4.04329	African
594.1	0.271511	15.8561	0.115055	2185.17	Native American
458.2	0.27164	24.8644	0.0807905	7652.34	Native American
596.5	0.271805	4.7e-06	1.48e-15	14944.2	East Asian
771	0.271924	13.3396	0.131191	1356.37	Native American
617	0.272123	0.558214	0.197201	1.58013	European
377	0.272326	2.62134	0.46909	14.6484	African
724.8	0.272827	9.52e-06	1.01e-14	8987.67	Native American
578.8	0.272894	0.00112181	5.98e-09	210.613	East Asian
622	0.274615	1.94e-08	2.82e-22	1.3303e+06	East Asian
293	0.275205	0.491965	0.137587	1.7591	African
694.2	0.275247	11.1723	0.14631	853.12	Native American
578.9	0.275448	0.000130758	1.37e-11	1246.58	East Asian
530.5	0.275529	9.64e-09	3.77e-23	2.46707e+06	East Asian
980	0.275743	18.4206	0.0977194	3472.38	Native American
1010	0.276086	1.76404	0.6352	4.89896	European
288.2	0.276183	1.51854	0.715944	3.22085	European
365.11	0.276564	4.98e-05	8.84e-13	2804.91	Native American
381.2	0.27667	0.422654	0.0895598	1.9946	African
355.1	0.277028	2.30977	0.510542	10.4498	African
427.8	0.277324	0.451504	0.10755	1.89545	African
599.3	0.277442	0.658685	0.310071	1.39925	African
961	0.278237	2.34459	0.502497	10.9395	European
947	0.278841	0.504532	0.14627	1.7403	African
260.6	0.278919	0.463728	0.115383	1.86373	European
965.1	0.279488	1.60488	0.68095	3.78243	African
598.9	0.279996	16.0525	0.104331	2469.85	Native American
532	0.280039	0.0261117	3.5e-05	19.4677	Native American
480.1	0.280852	0.490454	0.13436	1.79029	European
70.3	0.281854	19.9217	0.0856895	4631.55	Native American
426.91	0.281858	18.8579	0.0896356	3967.42	East Asian
257	0.282185	2.37322	0.491228	11.4655	European
257.1	0.282185	2.37322	0.491228	11.4655	European
809	0.282303	5.91448	0.231607	151.037	East Asian
427.3	0.282309	0.0329487	6.54e-05	16.5876	Native American
175	0.28277	3.25e-08	7.07e-22	1.49734e+06	East Asian
726.1	0.283016	9.62287	0.154216	600.453	Native American
331	0.283138	42.8201	0.0448819	40853	Native American
379.9	0.283645	0.00328844	9.5e-08	113.772	Native American
727	0.283702	0.0407867	0.000117541	14.153	East Asian
722.9	0.28388	0.452729	0.106265	1.9288	African
726.1	0.284106	0.0234215	2.43e-05	22.536	East Asian
550.4	0.284181	0.428993	0.0911605	2.0188	European
571.51	0.284349	2.36936	0.488413	11.4941	African
455	0.284596	0.686234	0.344308	1.36772	European
716	0.284863	0.692495	0.353145	1.35794	African
386.9	0.28492	0.675571	0.329214	1.38632	European
578	0.285105	0.634772	0.275867	1.46062	European
275.51	0.285119	2.03863	0.552233	7.52581	African
599.9	0.285133	1.81142	0.609385	5.38449	European
727.4	0.285949	0.456852	0.108355	1.9262	African
195	0.286126	0.0234319	2.37e-05	23.1875	Native American
503	0.286195	0.00889122	1.51e-06	52.2685	East Asian
501	0.286299	2.18783	0.518825	9.22586	African
527	0.286317	2.07568	0.542192	7.94639	European
411.4	0.286461	0.0369664	8.6e-05	15.895	East Asian
228	0.286599	0.49396	0.13499	1.80751	African
418.1	0.286745	7.57e-05	1.98e-12	2891.25	East Asian
38.3	0.286854	4.83e-05	5.5e-13	4236.03	East Asian
939	0.287391	7.8343	0.176593	347.558	Native American
371.21	0.287642	2.38343	0.480748	11.8164	African
743.12	0.287644	0.440744	0.097347	1.99549	African
738	0.287731	0.53918	0.172646	1.68388	African
595	0.287817	0.517034	0.153202	1.74491	African
289	0.287875	0.0209684	1.68e-05	26.1135	East Asian
560.4	0.288073	2.23731	0.506418	9.88428	African
573	0.288262	1.57476	0.681124	3.64087	African
555	0.289317	42.1978	0.0415928	42811.6	Native American
306.9	0.289377	2.37223	0.479899	11.7264	African
241	0.289502	0.661211	0.307538	1.42161	African
530.11	0.289647	1.38394	0.758432	2.52533	European
593	0.289823	9.32003	0.149424	581.319	Native American
250.3	0.28986	1.59318	0.672541	3.77406	African
291	0.290103	0.538339	0.170916	1.69562	European
8.52	0.290393	34.8557	0.0482151	25198	Native American
288.11	0.290488	0.00613706	4.86e-07	77.5315	East Asian
705.8	0.290568	2.20153	0.509501	9.51274	African
766	0.290672	15.4382	0.0963575	2473.46	Native American
772	0.290785	2.48e-05	7.09e-14	8687.28	East Asian
726.3	0.290991	2.76e-06	1.33e-16	57449.2	East Asian
41.2	0.291487	0.000128207	7.52e-12	2185.25	Native American
288	0.292269	7.68182	0.172815	341.464	Native American
377	0.293416	0.377495	0.0613274	2.32364	European
740.9	0.293498	0.701593	0.362171	1.35912	African
563	0.293982	6.80735	0.189349	244.733	Native American
562	0.294339	1.50749	0.699988	3.24652	European
218	0.294814	0.0295327	4.06e-05	21.4868	East Asian
218.1	0.294814	0.0295327	4.06e-05	21.4868	East Asian
355.1	0.297156	0.428365	0.0870233	2.10859	European
681.7	0.297162	21.819	0.0663492	7175.18	Native American
994.1	0.297306	6.27e-09	2.36e-24	1.66992e+07	East Asian
479	0.297442	0.700791	0.359028	1.36788	African
364	0.297444	0.374858	0.0591929	2.3739	European
346.1	0.297896	2.20289	0.497953	9.74539	African
359.2	0.298393	2.28934	0.480545	10.9065	African
327.3	0.298445	6.97138	0.179338	270.997	Native American
735.3	0.298507	0.516031	0.148253	1.79617	African
594	0.298715	12.4328	0.107192	1442.04	Native American
619.2	0.299048	2.55435	0.435112	14.9955	African
286	0.299546	0.618559	0.249597	1.53293	European
556	0.299548	2.57346	0.431447	15.3499	African
242	0.300046	0.534534	0.163497	1.74759	African
766	0.30005	0.587566	0.214923	1.60631	African
614.52	0.301286	0.0033496	6.79e-08	165.144	East Asian
706.2	0.30192	1.81171	0.586252	5.59875	European
727.4	0.302012	2.48e-08	8.95e-23	6.87076e+06	East Asian
537	0.302144	0.6188	0.24866	1.53991	European
216.1	0.302218	12.1871	0.105426	1408.83	Native American
527	0.302313	0.000224317	2.61e-11	1926.3	Native American
760	0.302783	6.23382	0.191931	202.472	Native American
282.8	0.303069	2.58636	0.423932	15.7791	African
480.2	0.303121	0.493033	0.128328	1.89422	European
798.1	0.303243	4.3e-06	2.6e-16	70909.6	East Asian
715	0.303271	0.553181	0.179189	1.70775	African
961	0.303287	0.46235	0.106436	2.00842	African
513	0.303903	0.00544825	2.63e-07	112.679	East Asian
317.1	0.304146	14.1846	0.0901352	2232.23	East Asian
519	0.30458	0.021017	1.32e-05	33.4885	East Asian
789	0.304694	5.95717	0.197283	179.883	Native American
574.1	0.304957	12.558	0.0998562	1579.3	East Asian
429.2	0.305493	1.97453	0.537449	7.25423	African
561.2	0.306585	7.75115	0.152917	392.894	Native American
270.3	0.306778	0.000110359	2.84e-12	4283.15	East Asian
364	0.308016	2.48859	0.431184	14.363	African
585	0.308801	7.66032	0.151832	386.482	Native American
374	0.309296	0.00284919	3.53e-08	229.844	Native American
291.8	0.309404	0.524273	0.150941	1.82099	European
859	0.309485	1.54e-06	9.54e-18	249173	East Asian
965.1	0.309551	0.0159714	5.47e-06	46.6345	East Asian
782.6	0.309607	2.07382	0.507829	8.46885	European
496.1	0.310279	0.00151464	5.41e-09	423.719	Native American
274.11	0.311421	0.50927	0.137887	1.88092	European
196	0.312132	1.36607	0.746068	2.50129	African
276.12	0.312229	0.0112322	1.86e-06	67.8537	East Asian
293.1	0.313118	0.0146095	3.97e-06	53.8089	Native American
527	0.31368	0.517527	0.143696	1.8639	African
340	0.313912	0.663761	0.298952	1.47374	African
79.9	0.314138	0.000514254	2.03e-10	1303.28	East Asian
261.2	0.314712	0.623611	0.248373	1.56575	African
747.11	0.314783	25.9949	0.0453112	14913.2	Native American
610.1	0.31488	2.22e-06	2.08e-17	235760	East Asian
261	0.314884	1.35006	0.751873	2.42415	African
530.1	0.314952	1.35993	0.746623	2.47703	European
90	0.315216	0.390049	0.0621139	2.44934	European
740.1	0.315395	1.42331	0.714538	2.83512	European
574.1	0.316018	0.557477	0.177896	1.74697	European
402	0.316171	0.0339155	4.54e-05	25.3508	Native American
766	0.316328	1.71851	0.595932	4.95573	European
556	0.316887	0.382373	0.0581959	2.51236	European
599.2	0.317635	9.9459	0.109897	900.128	East Asian
389	0.317725	0.677418	0.315543	1.45431	African
427.5	0.31814	0.549899	0.169971	1.77907	European
994	0.31816	0.0343602	4.59e-05	25.7263	East Asian
1009	0.318438	0.563705	0.182804	1.73828	European
598	0.318521	13.1589	0.0831948	2081.33	Native American
282	0.318636	10.5291	0.10305	1075.81	East Asian
578.8	0.318711	0.0101388	1.22e-06	84.2379	Native American
740.12	0.31878	9.35e-05	1.12e-12	7798.06	Native American
793.2	0.320085	12.0642	0.0890456	1634.5	East Asian
681.7	0.320438	1.07e-05	1.68e-15	68290.6	East Asian
994.2	0.320493	1.508	0.670555	3.39131	African
8	0.320504	1.60669	0.630437	4.09468	African
580.2	0.320582	2.23649	0.456858	10.9484	African
8.5	0.320674	12.4226	0.0860273	1793.85	East Asian
625	0.320752	9.39738	0.112807	782.847	East Asian
452	0.320797	0.0394288	6.66e-05	23.3274	East Asian
414	0.32087	0.00955556	9.83e-07	92.9186	Native American
291.8	0.321335	1.81495	0.558806	5.89482	African
365	0.321433	0.0158255	4.36e-06	57.3775	East Asian
270.3	0.321646	14.9912	0.0708758	3170.85	Native American
371.21	0.321651	0.427389	0.0795667	2.2957	European
1009	0.321716	0.00218939	1.2e-08	398.902	East Asian
695	0.32197	10.7201	0.0980646	1171.88	Native American
415.2	0.322544	0.0092371	8.6e-07	99.1685	East Asian
280	0.322586	0.0884856	0.000724699	10.8041	East Asian
401.21	0.322829	10.6624	0.0977667	1162.85	Native American
771.2	0.32332	0.5517	0.169482	1.7959	African
965.1	0.323327	0.634743	0.257547	1.56437	European
447	0.324011	0.0121897	1.92e-06	77.5684	Native American
695.8	0.324435	2.20499	0.457467	10.628	European
79.9	0.324807	0.525274	0.145813	1.89224	European
562	0.325369	0.69341	0.334275	1.43839	African
687.2	0.325546	6.64638	0.152291	290.064	East Asian
575	0.325793	0.619213	0.238034	1.6108	African
519.9	0.327055	1.80295	0.554701	5.86015	African
703.1	0.327269	2.09552	0.476954	9.20675	European
380.1	0.327401	0.493105	0.119792	2.02978	African
796	0.327707	14.5636	0.0682005	3109.92	Native American
300.9	0.328044	0.489667	0.117081	2.04794	African
496.3	0.328967	18.7709	0.052076	6765.99	Native American
427.2	0.329053	0.618855	0.236089	1.62219	European
198.1	0.329489	1.94762	0.510062	7.43678	African
586.4	0.329851	3.58e-06	3.98e-17	322351	East Asian
687.4	0.330236	0.0769864	0.000441297	13.4306	East Asian
451	0.330347	0.400845	0.0636171	2.52569	European
593	0.330373	1.5092	0.658905	3.45676	European
284	0.330465	0.000386846	5.19e-11	2885.23	East Asian
458.1	0.330563	1.62e-06	3.49e-18	749554	East Asian
556	0.330737	2.35e-08	9.99e-24	5.54175e+07	East Asian
199	0.331277	1.61933	0.612393	4.28192	European
593.2	0.33212	10.2592	0.0928464	1133.61	East Asian
703.1	0.332217	0.497249	0.121133	2.04121	African
443.9	0.332294	0.00140289	2.4e-09	821.573	East Asian
503	0.3324	8.59975	0.110891	666.919	Native American
153	0.33248	7.13e-06	2.78e-16	182940	East Asian
1019	0.332603	0.00276778	1.85e-08	413.491	East Asian
568.1	0.332647	1.86915	0.527329	6.62536	African
53	0.332786	1.92003	0.512843	7.18842	European
459.9	0.332963	1.49939	0.660374	3.4044	African
286.81	0.33364	2.43079	0.401551	14.7148	African
578.2	0.33367	0.579458	0.19168	1.75173	European
589	0.3338	1.1e-06	9.08e-19	1.33329e+06	East Asian
285	0.334235	5.62209	0.168963	187.069	Native American
714	0.334372	11.5398	0.080462	1655.04	East Asian
346.1	0.334409	0.464293	0.0977734	2.20477	European
722	0.335271	0.0800514	0.000470659	13.6154	East Asian
501	0.33528	0.475568	0.104862	2.15679	European
854	0.335551	0.00373145	4.27e-08	326.436	Native American
573.5	0.335683	0.486008	0.111866	2.11148	African
208	0.336265	0.071907	0.000336153	15.3817	East Asian
512	0.336699	0.200608	0.00756928	5.31672	East Asian
394	0.336739	0.578867	0.189745	1.76599	European
252	0.336744	0.592173	0.203317	1.72474	European
497	0.33697	1.71388	0.570642	5.1475	African
588.2	0.3373	8.41691	0.108487	653.023	East Asian
599.5	0.33734	0.0395252	5.38e-05	29.0552	East Asian
270	0.337756	0.00140098	2.05e-09	956.799	East Asian
318	0.337889	6.20535	0.148401	259.474	Native American
596.5	0.337936	0.0017238	3.84e-09	774.191	Native American
960.2	0.338408	0.662493	0.285152	1.53917	African
379	0.33864	0.0415237	6.14e-05	28.086	Native American
523	0.338861	1.85e-06	3.29e-18	1.03704e+06	East Asian
316	0.340098	0.670784	0.29532	1.52361	African
567	0.341012	0.402986	0.0620597	2.6168	European
374	0.34178	0.601047	0.210418	1.71685	African
568.1	0.342136	17.4011	0.0479726	6311.87	Native American
751.21	0.343366	0.000237014	7.52e-12	7473.09	Native American
704.1	0.343908	0.55196	0.161231	1.88959	European
8.5	0.344035	13.1431	0.0633108	2728.46	Native American
916	0.344124	1.53929	0.629856	3.76184	European
740.11	0.344765	1.3959	0.698804	2.78838	European
287	0.345039	0.0349312	3.31e-05	36.8995	Native American
411	0.345157	0.11885	0.00142735	9.89613	Native American
740.11	0.345183	0.103425	0.000930466	11.496	East Asian
761	0.345202	1.39741	0.697554	2.79943	European
585.2	0.345395	0.000423374	4.17e-11	4302.37	East Asian
585.31	0.345701	7.34865	0.116353	464.128	East Asian
38	0.346082	1.46106	0.663944	3.21517	African
110.1	0.34634	0.0497365	9.64e-05	25.6598	East Asian
292.1	0.346409	0.000159609	1.99e-12	12784.3	East Asian
90	0.346737	2.2747	0.410634	12.6006	African
272.11	0.346919	1.39154	0.699009	2.77018	European
580.2	0.347628	16.0569	0.048937	5268.47	East Asian
458.9	0.347718	0.013458	1.67e-06	108.203	East Asian
427.2	0.347727	1.5478	0.621909	3.85217	African
444	0.348493	0.000113774	6.47e-13	20010	Native American
740.1	0.348925	0.108282	0.0010337	11.3427	East Asian
426.2	0.349234	0.535669	0.144963	1.97941	African
962	0.349523	0.496157	0.114267	2.15435	European
714	0.349768	0.0063537	1.58e-07	255.959	Native American
735.1	0.350011	0.000107416	5.1e-13	22629.1	Native American
527	0.35042	15.4091	0.0495076	4796.06	East Asian
359	0.350697	2.05802	0.452012	9.37024	African
291.8	0.351033	0.00501651	7.37e-08	341.457	Native American
38	0.351103	0.0490646	8.69e-05	27.7143	East Asian
531.4	0.351184	16.4286	0.0457133	5904.16	East Asian
599.4	0.351529	0.00749373	2.53e-07	221.782	East Asian
379.9	0.351643	1.66624	0.56903	4.87908	African
198.1	0.352403	0.511714	0.124671	2.10034	European
703.1	0.353364	21.713	0.0326425	14442.9	Native American
612	0.354312	2.34146	0.386947	14.1685	African
656	0.355994	0.446501	0.080584	2.47397	European
530.5	0.357111	2.13851	0.42415	10.7821	African
41.4	0.357219	1.97694	0.463312	8.43554	African
580.32	0.35724	10.8347	0.0678844	1729.29	Native American
276.11	0.357656	0.000333124	1.3e-11	8552.99	East Asian
561.2	0.357989	0.717153	0.352973	1.45707	African
596	0.358061	0.0130675	1.26e-06	135.997	Native American
277	0.35812	0.670152	0.285385	1.57367	European
173	0.358352	0.599327	0.201016	1.78688	African
598.9	0.358658	1.61746	0.579337	4.51579	European
550	0.358711	5.49251	0.144553	208.695	East Asian
241.2	0.358794	1.58385	0.593145	4.22929	European
429.3	0.358816	0.0771371	0.000324005	18.3643	Native American
278.4	0.35893	0.00787336	2.52e-07	245.947	East Asian
694	0.359039	7.63634	0.0991392	588.2	Native American
686	0.359827	1.63798	0.569638	4.70998	African
185	0.360191	1.85163	0.494815	6.92894	African
740.1	0.360246	0.737451	0.384044	1.41607	African
588	0.360808	7.6153	0.0978716	592.539	East Asian
960.2	0.360996	1.51341	0.622069	3.6819	European
306	0.361031	4.4733	0.179689	111.361	East Asian
214	0.361132	0.00268781	8.17e-09	884.124	Native American
695.8	0.361335	0.49529	0.109567	2.23892	African
701	0.361451	0.0852173	0.000430194	16.8807	East Asian
427.3	0.361908	0.0471991	6.66e-05	33.4646	East Asian
286.8	0.363161	2.16157	0.410424	11.3843	African
395.1	0.363731	0.593672	0.192702	1.82898	European
706.2	0.364735	0.00681827	1.41e-07	329.728	Native American
722.9	0.365608	2.03118	0.437579	9.42845	European
994.21	0.365929	15.5523	0.0405716	5961.63	Native American
395.3	0.366155	0.00421909	2.98e-08	596.627	Native American
300.9	0.366157	2.01176	0.441744	9.1618	European
317	0.36652	1.66974	0.548774	5.0805	European
378	0.366552	2.18745	0.400002	11.9623	African
519.8	0.366635	1.65728	0.553464	4.9625	African
850	0.366984	0.000485026	3.06e-11	7694.89	Native American
426.92	0.36711	16.2391	0.0380042	6938.9	Native American
723	0.367432	25.8538	0.0219196	30494.1	Native American
596	0.368173	1.59432	0.577259	4.40333	European
479	0.368235	0.09741	0.000610266	15.5485	East Asian
216	0.368786	0.0278135	1.13e-05	68.702	Native American
430	0.369613	2.12682	0.409063	11.0579	European
481	0.370533	0.495022	0.106227	2.30682	European
780	0.370648	1.11e-06	1.01e-19	1.21134e+07	East Asian
8.52	0.370702	0.429077	0.0672926	2.73592	European
277.7	0.371144	31.6852	0.0162806	61665.5	Native American
250.1	0.371369	0.00124812	5.37e-10	2903.49	Native American
519.9	0.371383	0.568027	0.164357	1.96313	European
574	0.371386	9.49731	0.0682443	1321.71	Native American
496.3	0.37205	0.00013743	4.56e-13	41464.2	East Asian
271.3	0.372904	1.32338	0.71454	2.45098	African
70.9	0.372984	0.51411	0.118955	2.22193	African
240	0.373143	1.85009	0.477722	7.16493	European
564.9	0.373191	1.47351	0.627794	3.45852	African
564.9	0.373399	0.664105	0.269663	1.63551	European
333	0.373552	0.559263	0.155494	2.01149	African
8.5	0.373691	1.69675	0.529315	5.43902	African
348	0.373754	0.017687	2.43e-06	128.531	Native American
1005	0.37399	4.90232	0.147342	163.109	Native American
495.2	0.374055	1.65002	0.546942	4.97781	African
38.1	0.374102	2.05321	0.420216	10.0322	African
426.2	0.374343	1.86872	0.47038	7.42403	European
452	0.375313	6.21823	0.109415	353.391	Native American
257	0.37561	2.32e-05	1.29e-15	415325	East Asian
257.1	0.37561	2.32e-05	1.29e-15	415325	East Asian
348.8	0.37572	1.69967	0.525598	5.49638	African
117	0.376131	17.5117	0.0308989	9924.6	Native American
535.8	0.377133	1.03e-06	5.27e-20	1.99985e+07	East Asian
249	0.377517	8.7104	0.071161	1066.19	Native American
571.51	0.377892	2.98e-05	2.59e-15	342381	East Asian
396	0.378371	1.51529	0.601038	3.82021	African
117	0.37842	0.465696	0.0850295	2.55056	European
726	0.378556	5.43137	0.125642	234.791	Native American
598	0.379128	0.650066	0.248963	1.69738	African
761	0.379548	0.109036	0.000777874	15.2836	East Asian
627.1	0.379853	1.66e-06	2.09e-19	1.31919e+07	East Asian
563	0.380032	0.745953	0.387715	1.43519	European
454.1	0.38011	0.00107325	2.51e-10	4585.58	Native American
327.7	0.38116	1.5e-06	1.37e-19	1.62772e+07	East Asian
418.1	0.381404	1.70508	0.516216	5.63194	African
350.1	0.381459	7.96665	0.0763731	831.019	Native American
742	0.381471	1.82015	0.475996	6.96004	European
611	0.381939	0.708599	0.327376	1.53375	African
745	0.382103	4.44276	0.156792	125.887	East Asian
388	0.382868	10.4399	0.0537831	2026.52	East Asian
252	0.382868	1.56872	0.570609	4.31275	African
296.1	0.38327	0.582779	0.173128	1.96174	African
507	0.383322	1.36396	0.678795	2.74074	African
585.2	0.383383	0.00617822	6.66e-08	572.908	Native American
743.1	0.384035	13.0557	0.0401324	4247.19	Native American
381	0.385263	0.0112016	4.42e-07	283.687	Native American
112	0.385315	0.0466249	4.6e-05	47.2505	East Asian
426.7	0.386155	5.1681	0.125901	212.144	Native American
276.42	0.387115	20.7491	0.0214976	20026.7	Native American
800	0.388052	10.5345	0.0501843	2211.34	East Asian
681.3	0.388259	13.8044	0.0355023	5367.57	East Asian
611	0.388259	1.43018	0.634438	3.224	European
286.81	0.388421	0.000194518	7.17e-13	52743.6	Native American
994.2	0.388612	0.0595795	9.78e-05	36.2879	East Asian
281	0.38864	1.77097	0.482949	6.49411	African
939	0.389204	0.744112	0.379717	1.4582	African
284.1	0.389303	0.0014462	4.95e-10	4221.93	East Asian
701.1	0.389521	0.0042481	1.68e-08	1072.87	East Asian
573.7	0.389799	8.41893	0.0655428	1081.4	East Asian
590	0.390055	1.86365	0.450662	7.70683	European
117	0.390056	2.01587	0.40756	9.97091	African
747	0.390151	0.00388738	1.24e-08	1222.07	East Asian
415.21	0.39018	1.97e-05	3.63e-16	1.06661e+06	East Asian
578.9	0.390672	0.010761	3.45e-07	335.489	Native American
558	0.390712	0.0292645	9.21e-06	92.9833	East Asian
280.2	0.390807	0.0168133	1.49e-06	189.729	East Asian
840	0.39081	0.735613	0.364825	1.48325	African
561.1	0.390856	0.733359	0.361141	1.48921	European
740.2	0.391085	0.00780839	1.19e-07	511.236	Native American
286.9	0.391554	12.0523	0.0405593	3581.35	Native American
304	0.391643	0.0375067	2.05e-05	68.6273	East Asian
571.8	0.391655	1.08e-05	4.73e-17	2.4835e+06	East Asian
281	0.392592	0.000881569	8.75e-11	8880.16	East Asian
681.3	0.392654	18.083	0.0236883	13804.1	Native American
797	0.392967	0.53968	0.131086	2.22185	European
628	0.39305	0.00371263	9.83e-09	1401.88	Native American
495.2	0.393203	0.601745	0.187522	1.93096	European
740.11	0.393317	0.751751	0.39042	1.44749	African
716.9	0.393343	0.741367	0.372911	1.47388	African
286.7	0.393491	12.1189	0.0393406	3733.23	Native American
327	0.393916	1.32799	0.691785	2.54929	European
702	0.39396	0.0207094	2.78e-06	154.036	East Asian
819	0.394501	9.61e-07	1.36e-20	6.81304e+07	East Asian
738	0.394505	1.68662	0.506358	5.61796	European
724.9	0.394977	2.00674	0.40319	9.98784	African
367.2	0.395025	1.69522	0.502345	5.72071	European
271	0.395056	1.3055	0.706262	2.41316	African
70	0.395138	0.00390117	1.09e-08	1390.96	East Asian
628	0.395364	0.50779	0.10641	2.42317	European
695	0.395846	0.693596	0.298071	1.61396	African
611.1	0.396256	0.0344924	1.44e-05	82.4427	East Asian
706.2	0.396395	0.626578	0.212702	1.84578	African
510	0.396581	0.0562653	7.26e-05	43.6172	East Asian
610.1	0.396655	31.1449	0.010969	88431.1	Native American
698	0.397242	1.41882	0.631223	3.18913	African
414	0.397401	1.55061	0.561434	4.28259	European
575.7	0.397437	1.79196	0.464061	6.91963	European
38.3	0.397655	0.00902376	1.65e-07	493.468	Native American
260.2	0.39787	0.00311619	4.82e-09	2014.46	East Asian
961	0.398033	23.9755	0.0151338	37982.7	Native American
479	0.398442	1.35694	0.668149	2.75579	European
735.3	0.398516	1.76605	0.471619	6.61323	European
707.2	0.399112	1.93307	0.417724	8.94557	African
242	0.399175	1.71638	0.488881	6.02593	European
426.2	0.39985	12.6523	0.0343761	4656.77	Native American
727.4	0.399994	1.93023	0.417343	8.92735	European
701.2	0.400022	0.00123816	2.1e-10	7301.56	East Asian
426.92	0.400196	1.94221	0.413652	9.11919	African
595	0.400525	0.000963945	8.97e-11	10361.4	East Asian
38.1	0.400719	4.23e-05	2.66e-15	672342	East Asian
577	0.401367	0.0137872	6.22e-07	305.385	Native American
497	0.401381	0.609794	0.192065	1.93605	European
366	0.401396	0.116448	0.000767168	17.6756	Native American
287	0.401581	0.0441482	3.01e-05	64.751	East Asian
426.9	0.401922	0.589735	0.171546	2.02737	European
296	0.402213	0.186114	0.00364109	9.51319	East Asian
371.2	0.402549	0.00231317	1.56e-09	3433.62	Native American
619.1	0.40267	2.02114	0.388937	10.503	African
791	0.4027	2.08649	0.372636	11.6828	African
765	0.402773	1.531	0.564498	4.15228	European
427.2	0.403673	0.0314688	9.38e-06	105.539	East Asian
371	0.403816	1.43396	0.615216	3.34229	European
575.7	0.404156	0.00041505	4.7e-12	36619.4	East Asian
189	0.404638	0.000660798	2.19e-11	19899.2	Native American
572	0.405405	0.0114833	3.09e-07	426.564	East Asian
705.8	0.406418	0.524357	0.114216	2.40729	European
261	0.406604	0.769774	0.414938	1.42805	European
198	0.40693	0.0141442	6.02e-07	332.238	East Asian
1011	0.407202	0.637271	0.219584	1.84947	European
272.1	0.407768	5.9963	0.0863308	416.487	Native American
745	0.407947	0.785101	0.442647	1.3925	African
600	0.408033	0.0207642	2.14e-06	201.135	East Asian
281	0.408099	0.561094	0.142703	2.20616	European
705.8	0.408663	0.00272378	2.24e-09	3305.72	Native American
275.6	0.408693	1.54323	0.551345	4.31952	African
287.3	0.409097	0.056447	6.13e-05	51.957	Native American
772.2	0.409325	1.55952	0.54268	4.48168	European
300.12	0.409388	1.9652	0.39476	9.78316	African
624	0.409437	0.0112405	2.63e-07	481.068	East Asian
523	0.409719	0.00157011	3.38e-10	7286.98	Native American
724.9	0.410059	0.493156	0.0917342	2.65117	European
613.5	0.410117	1.6289	0.510142	5.20116	European
483	0.410156	0.00387287	7.05e-09	2127.08	East Asian
770	0.410191	1.34142	0.666768	2.69872	European
705.8	0.410767	0.000327255	1.62e-12	65953	East Asian
427.21	0.410773	6.91556	0.0689694	693.423	Native American
506	0.411664	1.68669	0.484191	5.8756	African
327	0.412165	0.163619	0.00216243	12.3801	East Asian
364	0.412434	3.27e-06	2.51e-19	4.27672e+07	East Asian
599	0.412486	1.28749	0.703531	2.35616	European
327.32	0.412745	0.114163	0.000634259	20.5486	East Asian
287.3	0.413042	0.044526	2.59e-05	76.6317	East Asian
761	0.41389	0.759509	0.392607	1.46929	African
345	0.414492	0.0178189	1.12e-06	283.169	East Asian
289.4	0.414864	0.693236	0.287338	1.67251	European
272.11	0.415909	0.762219	0.396268	1.46612	African
428	0.416233	5.14154	0.0992539	266.342	East Asian
253	0.416299	16.7368	0.0187565	14934.6	Native American
290	0.417701	0.0011474	8.89e-11	14814.6	East Asian
565	0.417829	0.69976	0.295026	1.65973	African
429.1	0.418775	1.88352	0.405907	8.74008	African
740	0.418858	1.32455	0.670064	2.6183	European
350	0.418925	4.80307	0.106893	215.819	East Asian
411.4	0.418964	0.138329	0.00114181	16.7584	Native American
470	0.419058	0.00905451	1e-07	817.601	Native American
599.8	0.4193	10.7052	0.0339613	3374.46	Native American
502	0.41953	0.00286948	1.93e-09	4268.1	East Asian
260.6	0.419722	1.7055	0.466322	6.23758	African
270.38	0.42009	2.07288	0.352379	12.1937	African
567	0.42055	9.95e-06	6.7e-18	1.47829e+07	East Asian
379	0.420805	0.0554624	4.85e-05	63.3774	East Asian
110	0.421181	0.105629	0.000441671	25.262	East Asian
333	0.421635	1.74164	0.450045	6.74003	European
427.5	0.421972	8.47193	0.0460232	1559.51	Native American
790	0.422573	5.45854	0.0862381	345.505	Native American
395.1	0.422948	1.54207	0.534582	4.44832	African
185	0.423115	0.564232	0.139098	2.28872	European
378	0.423135	2.4e-05	1.19e-16	4.83267e+06	East Asian
285.21	0.423311	5.87304	0.0770562	447.629	Native American
389.1	0.423759	1.60352	0.504195	5.09978	European
195.1	0.424047	0.0684662	9.56e-05	49.0431	Native American
454	0.424082	0.00299495	1.94e-09	4614.02	East Asian
292.1	0.424446	0.00771981	5.06e-08	1177.86	Native American
535	0.424491	0.0741444	0.000125071	43.954	Native American
444	0.424789	1.96691	0.373549	10.3567	African
293	0.425151	0.00068262	1.13e-11	41156.7	East Asian
250.6	0.426055	0.0132708	3.17e-07	555.964	East Asian
300.12	0.426759	0.50158	0.0914821	2.75007	European
458.2	0.427124	0.000421541	1.97e-12	90162	East Asian
260	0.427175	0.0696455	9.7e-05	50.0091	Native American
703	0.427937	6.89709	0.0582264	816.982	Native American
796	0.428349	0.0034635	2.82e-09	4249.44	East Asian
704.1	0.428989	0.00958147	9.53e-08	962.913	East Asian
411.8	0.42904	0.0123496	2.3e-07	662.515	Native American
840.2	0.429358	0.563131	0.135552	2.33944	African
842	0.430167	6.27785	0.0654223	602.415	Native American
208	0.430358	0.150035	0.00134483	16.7385	Native American
702.2	0.430518	0.0246407	2.47e-06	245.744	East Asian
426.9	0.430543	8.50497	0.0415054	1742.77	East Asian
772.2	0.431078	0.667956	0.244618	1.82392	African
415	0.431241	5.4609	0.0796759	374.285	Native American
81	0.431333	1.77021	0.426843	7.34146	African
580.3	0.43161	6.10355	0.0672599	553.871	Native American
501	0.431648	0.00111575	4.89e-11	25481.9	East Asian
338	0.432266	0.269159	0.010173	7.12141	East Asian
707.2	0.432991	0.523723	0.103978	2.63791	European
476	0.433573	3.98383	0.125267	126.696	East Asian
240	0.433579	0.000725478	1.01e-11	52254.9	East Asian
291.8	0.434056	8.53685	0.0396231	1839.28	East Asian
772	0.434289	10.4135	0.029291	3702.19	Native American
624	0.434771	0.0230627	1.8e-06	295.803	Native American
338.2	0.435942	0.244963	0.00711549	8.4333	East Asian
979	0.435983	5.2699	0.0804886	345.041	East Asian
249	0.436196	0.0260655	2.69e-06	253.002	East Asian
289.9	0.436358	0.00465353	6.24e-09	3471.2	Native American
345.1	0.436459	1.81819	0.403371	8.19546	European
1002	0.437169	0.0693854	8.29e-05	58.1044	East Asian
791	0.437253	0.486406	0.0789405	2.99708	European
687.2	0.438097	0.726407	0.323812	1.62955	European
539	0.438744	0.582161	0.148019	2.28965	European
427.5	0.439192	7.1108	0.0493645	1024.29	East Asian
429.2	0.439623	0.586763	0.151797	2.2681	European
1013	0.439962	6.14408	0.0612886	615.933	Native American
251.1	0.440139	0.000445923	1.39e-12	143424	East Asian
695	0.440291	1.42023	0.582638	3.46194	European
1005	0.440421	0.205324	0.00367859	11.4603	East Asian
286.81	0.440519	0.478008	0.073259	3.11896	European
367.4	0.440639	8.03265	0.0402673	1602.38	East Asian
726	0.44067	1.30054	0.666854	2.53641	European
782.6	0.440849	0.586575	0.151076	2.27747	African
1011	0.441081	1.48357	0.543836	4.04714	African
765	0.44122	0.688242	0.265949	1.78108	African
459.9	0.441427	0.71307	0.301433	1.68684	European
561.1	0.441484	0.162527	0.00159076	16.6054	East Asian
379.9	0.441839	0.643246	0.20895	1.98021	European
579.8	0.442067	8.67449	0.0351573	2140.29	Native American
979	0.442977	0.728332	0.324049	1.637	African
289.4	0.443479	1.38378	0.602942	3.17583	African
840	0.443657	1.33592	0.636739	2.80283	European
377	0.44386	0.00147569	8.36e-11	26037.8	Native American
427.21	0.443993	0.0440951	1.49e-05	130.437	East Asian
731	0.444481	0.00632474	1.46e-08	2738.16	Native American
459.1	0.445238	0.000687424	5.21e-12	90700.6	Native American
613.5	0.445321	0.00662613	1.68e-08	2607.14	East Asian
612	0.44535	0.000859097	1.15e-11	64237.3	Native American
250.6	0.446127	0.681013	0.253482	1.82964	African
348.8	0.446216	0.619732	0.180943	2.12259	European
743.12	0.446801	1.84746	0.380007	8.98166	European
53	0.447075	0.610397	0.17098	2.17911	African
289	0.447837	0.0978469	0.000242062	39.552	Native American
427.8	0.448154	1.81195	0.390026	8.41778	European
275.6	0.448243	0.658145	0.22324	1.94032	European
610	0.448714	1.59144	0.478318	5.29499	European
508	0.449133	4.13662	0.104661	163.496	Native American
613.5	0.449317	0.651468	0.214663	1.9771	African
724.9	0.449449	7.89e-05	1.84e-15	3.38619e+06	East Asian
289.9	0.449519	1.76212	0.405847	7.65078	African
348.8	0.449539	0.0212165	9.76e-07	461.103	Native American
481	0.449608	9.26185	0.0288879	2969.47	East Asian
379.2	0.449758	0.0491555	1.99e-05	121.491	Native American
740.1	0.449889	4.66836	0.0857845	254.05	Native American
292.4	0.450063	0.0497737	2.07e-05	119.721	Native American
656	0.45024	18.0203	0.00990594	32781.5	Native American
427.21	0.45147	0.689822	0.262404	1.81344	European
470	0.451564	0.00605786	1.02e-08	3598.49	East Asian
275.53	0.451583	6.80356	0.0461945	1002.04	Native American
649	0.451846	0.0101547	6.51e-08	1583.45	East Asian
550.4	0.452081	0.00743057	2.1e-08	2631.62	Native American
530.5	0.452422	0.523665	0.0968747	2.83071	European
333	0.452794	0.00169869	9.98e-11	28922.2	East Asian
513.8	0.453339	0.609459	0.167047	2.22357	European
411.3	0.453545	0.0243173	1.46e-06	404.286	Native American
270.38	0.453551	0.488758	0.0751748	3.17771	European
276.41	0.453753	0.0799921	0.000107952	59.2741	East Asian
564.8	0.453983	0.0194115	6.41e-07	587.58	Native American
241.2	0.454043	0.698092	0.272457	1.78865	African
70.3	0.4543	0.00251439	3.9e-10	16202.9	East Asian
750	0.454339	0.00103091	1.55e-11	68755	Native American
504	0.454789	0.000634121	2.61e-12	153980	East Asian
317	0.454934	6.87243	0.043787	1078.64	East Asian
574	0.455721	6.48437	0.0477087	881.329	East Asian
763	0.456112	0.0830391	0.000119429	57.737	Native American
771.1	0.456303	0.786241	0.417603	1.4803	African
740	0.456489	4.64861	0.081445	265.327	Native American
241.2	0.456777	0.0399309	8.27e-06	192.82	Native American
703.1	0.457086	0.000212928	4.48e-14	1.01273e+06	East Asian
790	0.45729	1.35804	0.605974	3.04346	European
288	0.457408	0.769079	0.384789	1.53716	African
367.2	0.457796	0.643255	0.200707	2.0616	African
573.6	0.457885	0.66048	0.220923	1.9746	European
381.1	0.458046	9.73603	0.0238698	3971.14	East Asian
530.14	0.458541	0.0160526	2.89e-07	891.908	Native American
401.21	0.458814	0.0389589	7.27e-06	208.685	East Asian
571.8	0.459456	1.85586	0.360603	9.55122	African
706.8	0.459497	0.0153284	2.39e-07	985.136	Native American
695.42	0.459998	0.00119773	2.13e-11	67398.8	East Asian
315	0.460159	1.87715	0.352958	9.9833	African
255	0.461069	1.64195	0.439242	6.13786	African
537	0.461877	0.088449	0.000138301	56.5668	Native American
561.1	0.462105	1.28495	0.658687	2.50666	African
208	0.46236	1.29235	0.652164	2.56097	African
349	0.464802	0.00878293	2.69e-08	2867.16	East Asian
381	0.464947	1.52164	0.493528	4.69152	European
433	0.465377	0.108269	0.00027691	42.3323	East Asian
300.11	0.465879	5.00055	0.0660968	378.316	East Asian
960.2	0.466086	5.86915	0.0503292	684.431	Native American
280.1	0.466926	0.177716	0.00169192	18.667	East Asian
250.24	0.466953	6.01174	0.0478777	754.862	Native American
740.11	0.466977	4.42408	0.080479	243.199	Native American
567	0.467064	0.00178631	7.02e-11	45485.9	Native American
842	0.467397	0.0839522	0.000105233	66.9751	East Asian
624	0.467749	1.55814	0.470691	5.15797	African
695.4	0.467783	0.00191714	8.86e-11	41464.7	East Asian
447.1	0.468174	25.9776	0.00391525	172361	East Asian
286.8	0.46845	0.526376	0.0928649	2.9836	European
979	0.468473	5.19396	0.0604128	446.548	Native American
427.12	0.468768	1.51541	0.492194	4.6658	African
136	0.468859	0.134687	0.000593453	30.5677	East Asian
433.8	0.469285	0.00370458	9.63e-10	14247.5	Native American
782.3	0.469391	4.04616	0.0917265	178.481	Native American
433.2	0.470399	0.0496089	1.42e-05	172.771	Native American
1002	0.471632	0.107607	0.000248719	46.5558	Native American
276.11	0.471725	0.0161489	2.13e-07	1224.86	Native American
433.1	0.472572	1.50399	0.493868	4.58016	African
281.9	0.472582	0.000300269	7.34e-14	1.2281e+06	East Asian
742	0.473314	0.624879	0.172849	2.25904	African
346.1	0.473383	0.00122375	1.34e-11	111898	East Asian
454.11	0.473614	0.00253046	2e-10	32031.2	Native American
433.21	0.474539	0.0494336	1.3e-05	187.679	Native American
41.4	0.47487	0.576197	0.127016	2.61387	European
724	0.475479	1.40996	0.548777	3.62255	African
269	0.475553	1.37927	0.570195	3.33637	African
456	0.475616	0.0583457	2.37e-05	143.338	Native American
809	0.47569	0.796258	0.425752	1.48919	European
250.4	0.476375	0.803693	0.440432	1.46656	European
506	0.47664	0.620455	0.166673	2.3097	European
564	0.476857	3.69185	0.101011	134.933	East Asian
530.14	0.476862	1.56537	0.455406	5.38067	African
270	0.476994	0.647951	0.195948	2.14261	European
626.14	0.477552	1.74818	0.374244	8.16616	African
751	0.477733	0.0091071	2.12e-08	3916.53	East Asian
994.1	0.477845	13.9164	0.0096782	20010.6	Native American
580.4	0.478063	0.000743046	1.68e-12	327832	East Asian
458.2	0.478147	0.572078	0.122245	2.67718	European
560	0.478635	5.84297	0.0442437	771.642	Native American
961	0.47933	0.000443488	2.27e-13	865949	East Asian
512.2	0.479473	0.0611675	2.65e-05	141.202	East Asian
427.6	0.479647	0.0438344	7.51e-06	255.683	East Asian
430	0.479864	0.564573	0.115602	2.75724	African
296	0.480521	3.62511	0.101247	129.795	Native American
613.7	0.480542	29.2256	0.00247341	345327	Native American
613.5	0.480776	11.7626	0.0124348	11126.7	Native American
626.14	0.48095	0.553374	0.106748	2.86865	European
362.2	0.481106	10.3213	0.0156157	6821.93	East Asian
1019	0.481107	1.48058	0.49693	4.41133	African
296.1	0.481624	1.58997	0.436989	5.78504	European
272	0.482178	4.50997	0.0675817	300.966	Native American
530.11	0.482263	0.815298	0.461263	1.44107	African
418.1	0.482299	0.638917	0.183115	2.22929	European
870	0.482464	0.0237695	6.98e-07	808.912	East Asian
646	0.482609	14.9237	0.0078881	28234.5	Native American
457.2	0.482626	10.0153	0.0161131	6225.13	East Asian
292.4	0.482734	1.41582	0.536222	3.73828	African
599.2	0.482968	5.42228	0.0481964	610.028	Native American
290.3	0.483266	1.81437	0.343084	9.59518	European
727.1	0.483476	0.0810285	7.18e-05	91.4623	East Asian
443	0.483812	0.0616079	2.52e-05	150.556	East Asian
365.11	0.483983	0.00145213	1.64e-11	128603	East Asian
605	0.484	0.701197	0.259495	1.89475	African
625	0.484135	1.41081	0.537979	3.69974	European
443.9	0.484453	1.47936	0.493515	4.43456	African
430	0.485662	0.000238593	1.57e-14	3.6341e+06	East Asian
571	0.485727	0.775872	0.380131	1.5836	African
735.2	0.485758	0.00566549	2.73e-09	11762.1	Native American
250.22	0.486181	4.85889	0.0567963	415.676	Native American
561.2	0.486428	1.30575	0.616016	2.76777	European
368.9	0.486508	7.75e-05	2.05e-16	29331210	East Asian
185	0.486528	0.0513539	1.2e-05	220.028	Native American
276.4	0.486735	0.1225	0.00032998	45.4765	East Asian
351	0.486998	0.185603	0.00160767	21.4275	East Asian
727	0.487649	0.784403	0.395116	1.55723	African
841	0.487808	1.35974	0.57075	3.23942	European
771.1	0.488057	3.45917	0.103638	115.458	East Asian
340	0.488076	5.22808	0.0487296	560.909	Native American
624.9	0.489041	0.59373	0.135572	2.60021	African
560.4	0.489104	0.00262847	1.28e-10	53792.9	East Asian
285.21	0.489446	4.58375	0.0611277	343.719	East Asian
798	0.489541	0.275688	0.00713344	10.6546	East Asian
427.21	0.489785	1.38011	0.553171	3.44325	African
296.2	0.489892	3.62115	0.0938713	139.688	Native American
286.8	0.491064	0.00482057	1.23e-09	18946.4	Native American
472	0.491285	0.0532193	1.25e-05	225.849	East Asian
272	0.491467	0.800401	0.424467	1.50929	African
241.1	0.491934	4.96936	0.0513432	480.969	East Asian
687.4	0.49251	3.87321	0.0810377	185.121	Native American
656	0.492642	1.73435	0.359762	8.36095	African
90	0.4932	11.1665	0.0112346	11098.8	Native American
481	0.493384	10.5525	0.012445	8947.89	Native American
600	0.493426	1.50869	0.465028	4.89467	European
286.2	0.493545	4.24749	0.0676155	266.82	East Asian
772.3	0.49362	6.35794	0.0318677	1268.47	East Asian
535	0.493753	1.33768	0.581409	3.07768	European
585.33	0.494017	4.30588	0.0656174	282.556	Native American
427.5	0.494347	1.46388	0.490738	4.36678	African
701	0.494611	4.0482	0.0732186	223.822	Native American
617	0.49471	0.0763697	4.75e-05	122.829	Native American
626.14	0.494872	0.0147225	8.08e-08	2681.92	Native American
427.2	0.494995	5.01346	0.0488861	514.15	Native American
357	0.49599	1.29527	0.615018	2.72795	European
695.8	0.496061	0.000228462	7.49e-15	6.9665e+06	East Asian
598.9	0.496107	5.54424	0.0399803	768.844	East Asian
599	0.496545	3.3339	0.103634	107.251	Native American
416	0.496597	3.84409	0.0792288	186.51	Native American
701.2	0.496896	1.56316	0.430844	5.67134	African
250.6	0.497277	1.43441	0.506152	4.06506	European
240	0.497477	0.637101	0.173222	2.34323	African
289.4	0.497716	0.127246	0.000328615	49.2725	Native American
418	0.498525	3.02815	0.122391	74.9214	East Asian
153.2	0.499246	0.000508532	1.42e-13	1.82153e+06	East Asian
289.4	0.499405	4.09949	0.0683437	245.901	East Asian
563	0.499759	1.23691	0.66706	2.29358	African
701.2	0.499779	0.022212	3.5e-07	1408.22	Native American
599	0.499809	0.821122	0.463234	1.45551	African
580.32	0.499969	5.87371	0.0342557	1007.14	East Asian
380.4	0.500322	0.110881	0.000185043	66.442	Native American
470	0.500934	1.55234	0.431319	5.58692	European
613.8	0.502017	9.08357	0.014473	5701.06	East Asian
251.1	0.502116	0.00995449	1.42e-08	6987.12	Native American
585.31	0.502423	0.116963	0.000221087	61.8773	Native American
214.1	0.502447	0.606499	0.140653	2.61524	African
425.2	0.502686	0.620814	0.154011	2.50248	African
394	0.503517	5.52307	0.0369579	825.381	East Asian
345.1	0.503996	0.612862	0.14577	2.57665	African
296.2	0.504277	0.262076	0.00514604	13.3469	East Asian
389.1	0.504693	0.0140287	5.05e-08	3899.04	East Asian
327	0.504699	0.809999	0.436128	1.50437	African
380.1	0.50516	1.67557	0.367171	7.64637	European
714.1	0.505617	0.0178237	1.26e-07	2515.44	Native American
613	0.505654	1.36177	0.548565	3.38047	European
792	0.506468	0.034854	1.74e-06	696.49	Native American
270.32	0.506863	0.553081	0.0962175	3.17924	European
741.4	0.506869	0.780146	0.374775	1.62398	African
598	0.50724	1.41121	0.509872	3.90592	European
286	0.507276	0.118036	0.00021333	65.3098	East Asian
271	0.507787	3.38171	0.0918788	124.468	Native American
613.8	0.508477	0.0106831	1.53e-08	7448.06	Native American
415.1	0.508981	1.46885	0.469285	4.59743	European
415.11	0.508981	1.46885	0.469285	4.59743	European
270.38	0.509557	11.8578	0.00762625	18437.4	Native American
483	0.510779	7.4284	0.0188497	2927.42	Native American
706.1	0.51085	0.0425785	3.49e-06	519.262	Native American
81	0.512312	0.606292	0.135719	2.70847	European
395	0.513856	1.30784	0.584295	2.92738	African
189.1	0.514075	13.059	0.00580758	29364.5	East Asian
930	0.514162	4.688	0.0451952	486.277	East Asian
573.3	0.514743	5.9231	0.0280747	1249.63	Native American
454	0.514843	0.0309078	8.84e-07	1080.98	Native American
612	0.515387	0.538929	0.0836757	3.47107	European
689	0.516138	4.00915	0.0606339	265.088	Native American
285.1	0.516732	3.88738	0.0641561	235.546	Native American
536.3	0.516745	0.0142912	3.78e-08	5396.56	Native American
278.11	0.516767	3.59029	0.0753244	171.129	Native American
286.8	0.516786	0.00208813	1.65e-11	264645	East Asian
278.1	0.517323	2.92055	0.113884	74.8973	East Asian
535.9	0.518189	1.47368	0.454544	4.77784	European
573.7	0.518248	0.706043	0.245595	2.02975	African
565	0.519204	1.3513	0.54097	3.37543	European
596	0.519487	0.725813	0.273744	1.92444	African
530.14	0.519638	0.652813	0.178249	2.39084	European
216.1	0.520042	0.080789	3.79e-05	172.37	East Asian
251.1	0.52063	1.6381	0.363381	7.38444	African
726	0.52074	0.81248	0.431089	1.53129	African
704.1	0.521525	0.0434615	2.98e-06	634.374	Native American
686	0.521532	0.697022	0.231173	2.10163	European
599.9	0.521549	6.14485	0.0238427	1583.68	Native American
539	0.521872	1.51941	0.422383	5.46569	African
327.1	0.522037	1.44627	0.467363	4.47553	African
764	0.522628	0.125697	0.000217788	72.5459	East Asian
722.6	0.522893	0.19222	0.00122088	30.264	East Asian
585.1	0.523909	0.227869	0.00241209	21.5266	East Asian
526	0.5244	0.00688723	1.52e-09	31225.2	East Asian
704	0.525038	0.1214	0.000182084	80.9408	Native American
803	0.525225	9.32174	0.00951829	9129.26	East Asian
1011	0.526275	4.99426	0.0345291	722.365	Native American
590	0.526297	0.00752902	2.04e-09	27802.3	East Asian
535.8	0.526496	0.00568733	6.42e-10	50397.6	Native American
681.5	0.526558	0.681369	0.207827	2.23389	African
175	0.526593	1.59901	0.374009	6.83626	European
90	0.526689	0.00365697	1.04e-10	128125	East Asian
420	0.526876	0.0911392	5.46e-05	152.016	East Asian
722.6	0.526892	3.77242	0.0617364	230.514	Native American
625	0.527443	0.744551	0.298235	1.85879	African
724	0.5276	0.0850211	4.06e-05	178.239	East Asian
395.2	0.527906	8.03761	0.0124339	5195.74	East Asian
782.6	0.528022	0.00669559	1.18e-09	37918.2	East Asian
760	0.528225	0.321215	0.00942238	10.9504	East Asian
599.3	0.528312	0.165786	0.000621964	44.1905	East Asian
284	0.528656	1.47789	0.438456	4.98147	African
840.2	0.528908	10.6077	0.00681085	16521.2	East Asian
367.2	0.528946	0.0319009	7.02e-07	1450.08	Native American
112	0.529018	1.3185	0.55746	3.11849	African
443.9	0.529991	0.0708452	1.83e-05	274.371	Native American
586.4	0.530115	1.65036	0.345415	7.88526	European
250.23	0.530747	0.0352286	1.01e-06	1230.79	East Asian
707.1	0.531728	0.590176	0.113037	3.08138	European
369	0.533765	0.743153	0.291751	1.89297	African
741	0.533931	0.812042	0.421369	1.56493	African
613.7	0.534179	11.0956	0.00562207	21898	East Asian
276.6	0.534301	0.0989703	6.72e-05	145.719	East Asian
592.11	0.534748	4.85095	0.0331491	709.875	Native American
327.32	0.53501	3.46728	0.0682331	176.191	Native American
292	0.535011	1.25355	0.61388	2.55975	African
444	0.535436	0.57797	0.102071	3.27271	European
282	0.535755	5.83161	0.0219786	1547.31	Native American
519.9	0.535828	0.0404332	1.57e-06	1040.7	East Asian
426.9	0.536255	1.44001	0.45343	4.5732	African
275	0.536413	0.247582	0.00296271	20.6895	East Asian
428	0.536516	3.72077	0.0576974	239.944	Native American
930	0.536529	0.713367	0.244429	2.08196	European
965	0.536701	5.80882	0.0218807	1542.1	Native American
530.1	0.537183	0.836299	0.473986	1.47556	African
573.5	0.53719	0.00454845	1.65e-10	125049	East Asian
355.1	0.537486	0.00992064	4.25e-09	23156.4	East Asian
411.1	0.537514	11.0271	0.00535426	22710.3	East Asian
622	0.537616	1.61825	0.350243	7.47686	African
371.21	0.537758	0.011595	8.08e-09	16642.8	Native American
459.7	0.538419	0.0393289	1.31e-06	1179.72	East Asian
562	0.538981	0.16805	0.000568028	49.7175	East Asian
357	0.539375	0.8013	0.394981	1.6256	African
536.8	0.539714	4.62967	0.0345476	620.415	East Asian
727	0.539728	1.25417	0.608127	2.58653	European
250.1	0.540021	1.5638	0.374195	6.5353	African
842	0.541007	1.31205	0.549252	3.13421	European
571	0.541112	1.26493	0.595286	2.68788	European
565	0.541509	4.33288	0.0391346	479.724	Native American
367	0.541946	3.62616	0.0577478	227.698	East Asian
458.2	0.542039	1.57078	0.36788	6.70699	African
380.1	0.542243	7.84687	0.0104057	5917.26	East Asian
715.1	0.542652	0.0124962	9.32e-09	16746	Native American
425.2	0.54334	7.57578	0.0110512	5193.3	Native American
292.3	0.543348	5.89074	0.0193394	1794.3	Native American
274.11	0.543515	1.45677	0.432764	4.90379	African
276.1	0.54353	3.10849	0.0800583	120.696	Native American
841	0.544058	0.774528	0.339283	1.76812	African
585	0.544239	0.297105	0.00587932	15.0139	East Asian
1010	0.545034	0.747411	0.291131	1.9188	African
481	0.54541	1.55086	0.373972	6.43139	African
288	0.545513	1.25378	0.602225	2.61026	European
475.9	0.546592	0.11291	9.4e-05	135.621	Native American
742	0.546633	0.0171436	3.11e-08	9455.45	East Asian
270	0.546972	1.41312	0.458645	4.35396	African
781	0.547028	0.77231	0.333122	1.79053	European
743.11	0.547089	7.08556	0.012088	4153.31	Native American
364	0.547203	11.4553	0.00408218	32145.3	Native American
624.9	0.548083	1.60929	0.340687	7.60174	European
789	0.548799	0.333163	0.0091669	12.1085	East Asian
740	0.549228	0.821305	0.43124	1.56419	African
8.52	0.549515	1.68665	0.304472	9.34339	African
286.81	0.550337	0.00220691	4.24e-12	1.14943e+06	East Asian
429.1	0.550804	0.613408	0.123143	3.05556	European
79	0.550818	1.21191	0.644497	2.27887	European
110.13	0.551222	0.0183747	3.59e-08	9398.35	Native American
[truncated: 1,161 more rows]

## Sheet: NH-Asian
phecode	pvalue	OR	CI (lower)	CI (upper)	ancestry proportion
280.1	6.43e-13	0.269541	0.188556	0.38531	East Asian
280.1	1.69e-12	4.15962	2.79991	6.17965	European
244.2	3.26e-12	0.212689	0.137595	0.328767	East Asian
300	5.15e-11	2.86138	2.09072	3.91611	European
300.1	6.54e-11	2.9159	2.11491	4.02025	European
244.2	6.84e-11	5.01751	3.09063	8.14573	European
244.4	1.48e-10	0.330626	0.23567	0.463843	East Asian
300.1	1.69e-10	0.388795	0.290948	0.519548	East Asian
280	2.02e-10	0.325759	0.230556	0.460274	East Asian
300	2.02e-10	0.398901	0.300508	0.52951	East Asian
278	2.22e-10	0.37743	0.279338	0.509969	East Asian
278	2.81e-10	2.92864	2.09747	4.08919	European
280	5.94e-10	3.35774	2.28843	4.92672	European
244.4	1.33e-09	3.20293	2.19859	4.66607	European
274	3.38e-09	1.5e-11	3.86e-15	5.8e-08	Native American
244	6.65e-09	0.37448	0.268701	0.5219	East Asian
274.1	7.61e-09	1.02e-11	1.9e-15	5.46e-08	Native American
296	1.64e-08	2.67149	1.89936	3.75752	European
296	2.5e-08	0.416431	0.306023	0.566674	East Asian
296.2	2.53e-08	2.6887	1.8986	3.8076	European
296.2	3.28e-08	0.412354	0.301169	0.564585	East Asian
244	3.61e-08	2.81964	1.94994	4.07724	European
313.1	5.34e-08	8.66581	3.98015	18.8677	European
798	9.39e-08	0.45549	0.341261	0.607955	East Asian
296.22	1.05e-07	2.75108	1.89468	3.99457	European
296.22	1.38e-07	0.404107	0.288469	0.566101	East Asian
274.11	1.52e-07	2.38e-13	4.62e-18	1.23e-08	Native American
70	2.14e-07	7.60332	3.53244	16.3656	East Asian
783	2.25e-07	0.422549	0.304969	0.585462	East Asian
313.1	2.91e-07	0.156413	0.0769812	0.317805	East Asian
313	4.6e-07	6.85572	3.24394	14.4888	European
278.11	5.45e-07	0.251606	0.146645	0.431693	East Asian
783	5.64e-07	2.52064	1.75477	3.62078	European
70.2	5.9e-07	10.838	4.25414	27.6115	East Asian
70	7.44e-07	0.127812	0.0565952	0.288643	European
798	9.37e-07	2.23334	1.61995	3.07897	European
278.11	9.62e-07	4.45678	2.4512	8.10334	European
564.1	1.01e-06	0.252633	0.145555	0.438484	East Asian
550.4	1.55e-06	8.57235	3.56812	20.5949	European
70.2	1.71e-06	0.092172	0.0347162	0.244718	European
550.4	1.91e-06	0.142579	0.0639646	0.317812	East Asian
457.2	2.09e-06	924.184	55.0305	15520.8	African
313	2.18e-06	0.192627	0.097431	0.380834	East Asian
564.1	2.57e-06	4.34256	2.35476	8.0084	European
278.1	3.44e-06	0.407601	0.279052	0.59537	East Asian
70.2	3.82e-06	6.06e-09	1.98e-12	1.85e-05	Native American
261.2	5.36e-06	0.315039	0.19155	0.518139	East Asian
244.4	5.55e-06	520.342	35.0281	7729.68	African
70	6.01e-06	8.32e-09	2.64e-12	2.62e-05	African
278.1	6.16e-06	2.63978	1.73302	4.021	European
112	6.46e-06	0.308529	0.185094	0.514281	East Asian
280.1	8.91e-06	433.755	29.7594	6322.13	African
112	1.11e-05	3.55713	2.01978	6.26461	European
261.2	1.14e-05	3.43352	1.97933	5.95609	European
70.2	1.4e-05	7.7e-10	5.94e-14	9.96e-06	African
70	1.56e-05	1.63e-07	1.35e-10	0.000195703	Native American
244	1.85e-05	297.512	21.9424	4033.89	African
280	2.35e-05	255.032	19.5518	3326.62	African
38	3.38e-05	0.425407	0.284009	0.637202	East Asian
292.3	3.44e-05	354.869	22.0476	5711.83	African
300.11	3.53e-05	2.89175	1.74835	4.78292	European
244.2	3.92e-05	374.597	22.232	6311.76	African
253.7	4.2e-05	433.098	23.7103	7911.07	African
278	4.81e-05	141.062	12.9726	1533.88	African
261	4.84e-05	0.554102	0.416783	0.736664	East Asian
618	5.33e-05	5.46809e+08	31567.7	9471730000000	Native American
798	5.65e-05	130.934	12.208	1404.31	African
618	5.71e-05	0.213572	0.100702	0.452948	East Asian
285	6.01e-05	123.417	11.7439	1297	African
38	6.65e-05	2.49059	1.59057	3.89988	European
716	7.18e-05	0.449484	0.302882	0.667044	East Asian
452.2	7.32e-05	0.311396	0.174944	0.554277	East Asian
530.11	7.48e-05	0.567491	0.428746	0.751135	East Asian
716	8.13e-05	2.40452	1.55424	3.71998	European
740	9.13e-05	0.504251	0.357842	0.710562	East Asian
457.3	0.00010867	95.9641	9.51403	967.951	African
740	0.000109548	2.11751	1.44791	3.09675	European
556	0.000110121	270.432	15.8281	4620.49	African
561.2	0.000110849	0.49245	0.343857	0.705254	East Asian
457.2	0.0001117	0.276446	0.143996	0.530727	East Asian
618.1	0.000114557	24171078880	128120	4560110000000000	Native American
994.2	0.000118994	0.440135	0.289772	0.668521	East Asian
261	0.000120101	1.8605	1.35588	2.55293	European
79.9	0.000133705	3.47161	1.833	6.57506	European
262	0.000139637	3.94684	1.94728	7.99966	European
530.11	0.000140878	1.83069	1.34091	2.49936	European
191.1	0.000143562	243.134	14.3188	4128.45	African
457	0.000148193	84.2249	8.52682	831.945	African
278.1	0.00015022	105.548	9.48933	1173.99	African
204	0.000151152	260.498	14.6629	4627.96	African
994.2	0.000165461	2.43493	1.53242	3.86896	European
356	0.000167585	0.28304	0.146682	0.54616	East Asian
300.11	0.000171729	0.414438	0.261765	0.656155	East Asian
977	0.000175632	103.735	9.17841	1172.41	African
262	0.000176383	0.292489	0.153856	0.556037	East Asian
427.7	0.000177034	0.467477	0.314156	0.695625	East Asian
411.4	0.000188565	2.27237	1.47692	3.49623	European
356	0.000201494	175.487	11.5055	2676.62	African
561.2	0.000201913	2.1309	1.42986	3.17564	European
79.9	0.000211305	0.334072	0.18705	0.596656	East Asian
724.9	0.00021882	222.321	12.6611	3903.8	African
452.2	0.000225015	3.34646	1.76151	6.35753	European
550	0.000237621	2.29753	1.47437	3.58029	European
716.9	0.000243272	0.472006	0.31607	0.704875	East Asian
530.1	0.000245287	0.592751	0.448208	0.783907	East Asian
276.5	0.000245589	0.465817	0.309651	0.700743	East Asian
555.2	0.000248472	0.24706	0.116945	0.521943	East Asian
411.4	0.000255694	0.483058	0.327051	0.713482	East Asian
716.9	0.000279682	2.27457	1.46009	3.54341	European
427.7	0.000291309	2.26218	1.45456	3.51823	European
740.1	0.000291855	0.508018	0.352161	0.732854	East Asian
585.3	0.000299419	2.53e-05	8.17e-08	0.00785423	Native American
292.1	0.000325348	137.284	9.37474	2010.4	African
357	0.000354092	0.467121	0.307646	0.709264	East Asian
563	0.000358361	3313.65	38.6436	284142	Native American
285	0.000381306	0.603913	0.457237	0.797641	East Asian
798	0.000381737	1316.17	25.0204	69235.9	Native American
296.1	0.000405627	4.03298	1.86197	8.73533	European
155	0.000410389	5.35174	2.11053	13.5706	East Asian
530.1	0.000412833	1.7495	1.28265	2.38628	European
740.1	0.00043117	2.07288	1.38138	3.11052	European
38	0.00043438	66.8173	6.43095	694.229	African
452	0.000436602	80.2271	6.96704	923.833	African
296.1	0.000457281	0.285638	0.141736	0.575643	East Asian
550	0.000460425	0.48656	0.325144	0.728111	East Asian
249	0.000475576	83.3577	6.97324	996.453	African
356	0.000485114	3.6726	1.76841	7.6272	European
292.4	0.000500168	91.4922	7.1933	1163.7	African
250.2	0.000504783	49.7813	5.50518	450.153	African
555.2	0.000509433	4.36383	1.90129	10.0158	European
244.2	0.000523536	67520.5	126.001	3.61824e+07	Native American
433.8	0.000528389	164.724	9.18745	2953.36	African
411.2	0.00052953	0.396284	0.23477	0.668912	East Asian
618	0.000534738	4.48068	1.91722	10.4717	European
351	0.000535326	65.5112	6.13989	698.99	African
261	0.000547452	973.517	19.6694	48183.3	Native American
276.5	0.000551058	2.22543	1.41355	3.50362	European
457.2	0.00055613	3.60074	1.7398	7.45219	European
155.1	0.000557382	5.53256	2.09438	14.615	East Asian
250	0.000558129	47.8746	5.32055	430.779	African
348.2	0.000571702	116.931	7.78608	1756.07	African
246	0.000574219	90.9765	6.98156	1185.51	African
740.11	0.000576288	0.524287	0.363002	0.757232	East Asian
452	0.000587164	0.434094	0.269738	0.698593	East Asian
550.5	0.00058899	4.93121	1.98496	12.2505	European
411.2	0.000595834	2.74841	1.54326	4.89467	European
155	0.000602294	0.169773	0.0616418	0.467586	European
276.5	0.000608963	58.6678	5.71734	602.013	African
155	0.00061438	6.43e-09	1.32e-13	0.000313185	African
578.2	0.000653077	0.428201	0.26293	0.697357	East Asian
452.2	0.000659863	92.5712	6.83581	1253.61	African
512.9	0.000668554	0.58299	0.427228	0.79554	East Asian
350.2	0.000673888	87.1966	6.63552	1145.84	African
261.2	0.000687607	124995	142.546	1.09605e+08	Native American
495	0.000688007	0.000112646	5.91e-07	0.0214564	Native American
155.1	0.000723243	2.96e-09	3.37e-14	0.00026067	African
276.12	0.000740819	53.2189	5.28924	535.474	African
994	0.000744514	0.49144	0.325217	0.742623	East Asian
286.8	0.000746728	132.941	7.74861	2280.84	African
411.3	0.000757898	100.763	6.87722	1476.36	African
250.6	0.000799535	0.369446	0.206426	0.661208	East Asian
411.2	0.000812515	95.8925	6.63427	1386.04	African
345	0.000819546	79.799	6.13639	1037.72	African
155.1	0.000832135	0.165672	0.0577233	0.475498	European
256	0.00084604	0.290713	0.140721	0.600577	East Asian
282.8	0.00085118	2.45e-10	5.53e-16	0.00010882	Native American
53	0.000855447	0.163328	0.0562947	0.473862	European
411	0.000860007	2.03092	1.33887	3.08068	European
216.1	0.00087074	13733.8	50.3321	3.74745e+06	Native American
681.5	0.00088348	109.296	6.87075	1738.63	African
278.11	0.000886316	74.9283	5.88015	954.78	African
740.11	0.000888343	1.99499	1.3276	2.99787	European
530.11	0.000899223	43.08	4.67268	397.178	African
357	0.00090729	2.19543	1.37965	3.49356	European
798.1	0.000907673	3.72585	1.71304	8.10373	European
292	0.000926147	47.897	4.8524	472.781	African
204	0.00093242	0.244792	0.10639	0.56324	East Asian
550.5	0.00094286	0.244291	0.10596	0.563213	East Asian
245.21	0.00098812	0.346688	0.184582	0.651163	East Asian
208	0.000992748	0.485858	0.316154	0.746656	European
994	0.000997199	2.15645	1.36458	3.40785	European
300.1	0.00101863	43.2394	4.57031	409.085	African
741.4	0.00101982	0.496378	0.32683	0.753881	East Asian
228	0.00103676	8.96e-07	2.18e-10	0.0036788	African
578.2	0.00103901	59.7992	5.18738	689.354	African
741.4	0.00104434	2.16529	1.36435	3.43644	European
700	0.00104481	114.381	6.72512	1945.4	African
459.9	0.00105044	52.322	4.90497	558.125	African
256.4	0.00105476	0.271837	0.124686	0.592656	East Asian
694	0.00105645	3729.61	27.1761	511846	Native American
740.9	0.00106076	0.532141	0.364761	0.776327	East Asian
578.2	0.00108093	2.46576	1.43523	4.23625	European
458.1	0.00115993	1.28092e+06	264.633	6200095630	Native American
783	0.00120326	37.8006	4.19439	340.666	African
555.2	0.00121116	96.818	6.07018	1544.22	African
250.6	0.00122051	2.88814	1.51867	5.49251	European
8.52	0.00122373	122.514	6.64299	2259.47	African
720.1	0.00124916	0.376715	0.208224	0.681545	East Asian
772.3	0.00128066	77.8043	5.49641	1101.36	African
798.1	0.00129506	0.313268	0.154457	0.635365	East Asian
245.21	0.00130022	3.14923	1.56521	6.33631	European
278.4	0.00131171	2.70773	1.47484	4.97126	European
411	0.00132205	0.539134	0.369773	0.786066	East Asian
216	0.00134853	0.000832314	1.09e-05	0.0635875	African
285	0.00136038	1.65765	1.21669	2.25842	European
496.2	0.00136906	4.04683	1.71946	9.52441	European
261.4	0.0013693	0.619607	0.462202	0.830618	East Asian
282	0.00137217	67.6901	5.12276	894.429	African
338.2	0.0013744	0.625108	0.468791	0.833549	East Asian
459	0.00137634	39.1143	4.1392	369.619	African
720.1	0.00138048	2.89747	1.50981	5.56052	European
1011	0.00138064	64.7979	5.02965	834.802	African
253.7	0.00138805	0.248478	0.105822	0.583446	East Asian
512.9	0.00141127	32.0297	3.81246	269.092	African
286.7	0.00141579	70.3591	5.16194	959.019	African
351	0.00141643	0.553981	0.385442	0.796215	East Asian
348	0.00142295	58.1088	4.78918	705.056	African
191	0.00142585	77.0322	5.33647	1111.96	African
578.9	0.0014308	77.6569	5.34862	1127.5	African
512.1	0.00143577	0.367767	0.198809	0.680314	East Asian
256.4	0.00146595	4.07229	1.71446	9.67272	European
790.6	0.00150053	0.619258	0.460653	0.83247	East Asian
53	0.00151136	4.43363	1.76682	11.1257	East Asian
345.3	0.00152414	70.1255	5.06542	970.814	African
512.7	0.0015325	31.907	3.7463	271.75	African
357	0.00158278	44.5885	4.22671	470.373	African
740.9	0.00164161	1.95839	1.2888	2.97587	European
338.2	0.00165378	1.66961	1.21321	2.29771	European
452	0.00167122	2.34221	1.37766	3.98207	European
245.2	0.00170948	0.366385	0.195638	0.686158	East Asian
579.8	0.00176779	55.6808	4.48141	691.826	African
599.3	0.00184321	0.54421	0.371089	0.798095	East Asian
512.9	0.00185419	1.73187	1.22554	2.44739	European
286.2	0.0018916	49.6715	4.22744	583.629	African
276.12	0.00189441	0.520283	0.344507	0.785746	East Asian
530	0.00189446	0.643403	0.487127	0.849813	East Asian
573	0.00190602	1.95597	1.28061	2.9875	East Asian
346.1	0.00191515	75.603	4.92062	1161.6	African
457.3	0.00192508	0.547078	0.373692	0.80091	East Asian
530.1	0.00192549	31.1766	3.54662	274.058	African
575.6	0.00192636	3.1e-09	1.3e-14	0.000738946	Native American
979	0.00194743	42.7226	3.97246	459.469	African
300	0.0019674	32.0908	3.56839	288.594	African
790.6	0.00197974	1.67931	1.20916	2.33227	European
788	0.00201085	2.23518	1.34168	3.72372	European
278.4	0.00201312	0.419468	0.241684	0.728033	East Asian
395.6	0.00202084	95.08	5.27527	1713.7	African
561.2	0.00206249	34.5005	3.6272	328.155	African
563	0.00208533	0.594103	0.426438	0.827691	East Asian
496.2	0.00211343	0.291214	0.13261	0.639511	East Asian
411.4	0.00215262	37.7196	3.71107	383.386	African
245.2	0.00215503	2.97195	1.48198	5.95991	European
225.1	0.00215777	72.0809	4.68617	1108.72	African
429.3	0.00216479	0.541419	0.365787	0.80138	East Asian
112	0.0021801	51.4291	4.13792	639.199	African
285.1	0.0022054	31.9901	3.47838	294.208	African
433.5	0.00224288	103.476	5.28002	2027.87	African
618	0.00228012	73.8564	4.65769	1171.13	African
401.2	0.00229251	8.64e-05	2.11e-07	0.035342	Native American
599	0.00229271	0.637936	0.477861	0.851633	East Asian
994.2	0.00231721	36.6601	3.61231	372.051	African
790.6	0.00241826	25.6753	3.15344	209.049	African
788	0.00250791	0.489447	0.307953	0.777904	East Asian
282	0.00256177	4.3e-08	7.01e-13	0.00263433	Native American
573	0.00259476	0.486891	0.304819	0.777716	European
172.2	0.00261123	89.5783	4.79828	1672.32	African
429.3	0.00262514	1.94755	1.26152	3.00663	European
512.1	0.00265323	2.8514	1.43974	5.64721	European
599.3	0.00270584	2834.56	15.7178	511188	Native American
595	0.00271777	2.89546	1.44499	5.80191	European
331	0.00276586	121.076	5.23358	2801.01	African
530	0.00282141	1.60136	1.17568	2.18115	European
555	0.00285616	0.342477	0.169373	0.692498	East Asian
256	0.0028711	71.2762	4.31268	1177.99	African
694.2	0.00288003	1964.71	13.4111	287826	Native American
286	0.00288821	35.4781	3.39105	371.182	African
564	0.00290271	26.822	3.07814	233.719	African
555	0.00291968	62.8929	4.11233	961.867	African
595	0.00294621	0.3843	0.204592	0.721857	East Asian
261.4	0.00297397	1.63868	1.18295	2.27	European
70.9	0.00300931	5.98756	1.83557	19.5312	East Asian
208	0.00303347	1.78523	1.21696	2.61884	East Asian
428	0.00313477	2.14904	1.29365	3.57003	European
726.3	0.00316305	61.9638	3.99971	959.948	African
79	0.00318989	1.66174	1.18567	2.32897	European
348.9	0.00323024	50.1489	3.70402	678.967	African
772	0.00327364	50.4567	3.69803	688.443	African
585	0.0033014	0.000556235	3.75e-06	0.0824873	Native American
202.2	0.00346019	76.8374	4.18304	1411.41	African
327.3	0.00354808	0.000244813	9.15e-07	0.0654993	Native American
575.6	0.00356395	6.48288	1.84434	22.7873	East Asian
275.51	0.00359357	46.795	3.51535	622.918	African
411.8	0.00359552	78.0553	4.15461	1466.47	African
785	0.00360864	0.67074	0.51257	0.877718	East Asian
110.2	0.00361164	4.10553	1.58592	10.6282	European
202	0.0036806	68.7241	3.9568	1193.64	African
256	0.00374188	3.3393	1.47788	7.54525	European
740.1	0.00378455	27.9742	2.9341	266.71	African
572	0.00381354	33.8115	3.11324	367.211	African
276.12	0.00384318	1.96562	1.24309	3.10812	European
428	0.00385952	0.506846	0.319658	0.803648	East Asian
250.3	0.00394257	0.513069	0.32593	0.807658	East Asian
457.3	0.00398832	1.86135	1.21938	2.84129	European
427.7	0.00402341	27.4907	2.87412	262.946	African
618.1	0.00402833	0.245057	0.0939828	0.638976	East Asian
253	0.00405143	44.8755	3.35312	600.577	African
288.2	0.00412807	26.0933	2.80903	242.383	African
512.7	0.00413065	0.648398	0.482233	0.87182	East Asian
79	0.00413984	0.640334	0.472144	0.868437	East Asian
740.11	0.00416032	26.8958	2.83062	255.556	African
225	0.00419308	54.1331	3.52265	831.872	African
250.24	0.00421696	0.466204	0.276418	0.786295	East Asian
443	0.00445305	2.34337	1.30309	4.21413	European
704.1	0.00445638	2.23115	1.2833	3.87907	European
457	0.0045194	0.576283	0.393923	0.843065	East Asian
246	0.00453523	0.526008	0.337541	0.819705	East Asian
172	0.00461396	67.4557	3.66068	1243.02	African
591	0.00463866	1.74882	1.18766	2.57511	European
245.21	0.0046736	180151	41.1242	7.89179e+08	Native American
599	0.00467788	1.58932	1.15287	2.19099	European
110.2	0.00469329	0.287378	0.121073	0.682119	East Asian
805	0.00474076	2.05559e+07	172.875	2444220000000	Native American
411.3	0.00474156	0.460938	0.269281	0.789006	East Asian
571.81	0.00476144	66.1603	3.6014	1215.41	African
771	0.00481685	35.2197	2.9605	418.991	African
528.1	0.00485099	52.618	3.33836	829.344	African
994	0.00485323	27.1425	2.72919	269.939	African
350	0.00488898	27.3127	2.72912	273.342	African
704.1	0.00490353	0.487855	0.29589	0.804362	East Asian
204	0.00495734	3.85146	1.50357	9.86569	European
443	0.0049711	0.46543	0.272957	0.793625	East Asian
351	0.00498946	1.78586	1.19136	2.67703	European
785	0.00501875	190.041	4.86404	7425.04	Native American
530	0.00503431	20.5016	2.4839	169.215	African
401	0.00504406	0.00184275	2.26e-05	0.150222	Native American
70.9	0.00506026	0.166768	0.0476672	0.583456	European
619.1	0.00508246	46.9921	3.17954	694.521	African
245	0.00512849	0.427346	0.235626	0.77506	East Asian
564.1	0.00513122	38.7075	2.99112	500.906	African
601	0.0051956	0.330102	0.151727	0.71818	East Asian
601	0.00519796	3.38812	1.43968	7.97359	European
773	0.00526499	0.671521	0.507675	0.888248	East Asian
555	0.00550157	3.04284	1.387	6.67545	European
261.4	0.00552599	289.809	5.28352	15896.4	Native American
345.1	0.00553548	0.310367	0.135792	0.709377	East Asian
961	0.0055452	71.5355	3.49937	1462.35	African
512.1	0.00557384	44.4264	3.0381	649.652	African
250	0.00573282	0.641052	0.467622	0.878803	East Asian
327.41	0.0057518	36.323	2.83721	465.022	African
591	0.00587626	0.611519	0.430959	0.867729	East Asian
401.1	0.0058971	0.00210661	2.62e-05	0.169322	Native American
245	0.00597235	2.52448	1.30456	4.88515	European
704	0.00601545	1.83772	1.19046	2.8369	European
81	0.00604854	65.2304	3.30351	1288.03	African
296.2	0.00605181	21.1428	2.39313	186.792	African
296	0.00609498	20.6565	2.37289	179.82	African
556	0.0061581	0.308509	0.132994	0.715655	East Asian
575.6	0.00618196	0.157004	0.0417164	0.590901	European
483	0.00621181	35.529	2.75399	458.356	African
300.4	0.00637265	2.93711	1.35436	6.36951	European
627.22	0.00637891	0.466035	0.269251	0.806638	East Asian
228.1	0.00647056	3.56e-07	8.11e-12	0.015594	African
740.9	0.00654293	23.2737	2.40805	224.938	African
563	0.00654436	1.67015	1.15397	2.41722	European
512	0.00655574	0.686938	0.524016	0.900515	East Asian
250.24	0.00656483	2.23105	1.25087	3.9793	European
785	0.00664024	1.51234	1.12184	2.03878	European
275.5	0.0066996	27.424	2.50363	300.394	African
250.2	0.00673768	0.643405	0.467682	0.885153	East Asian
859	0.00678324	61.4335	3.1166	1210.96	African
246.7	0.00680881	31.5407	2.58974	384.137	African
495	0.00681206	19.3218	2.26216	165.034	African
512.7	0.00684911	1.5742	1.13299	2.18721	European
275	0.00686231	20.6846	2.3005	185.982	African
695.42	0.00688136	52.0811	2.9627	915.53	African
516.1	0.00691719	2.7e-08	8.7e-14	0.00839417	Native American
564	0.00701403	0.623553	0.442342	0.878999	East Asian
627.22	0.00702517	32.1061	2.57734	399.948	African
365	0.00703119	2095.11	8.05664	544830	Native American
70.9	0.00706051	1.95e-08	4.79e-14	0.00792832	African
599.3	0.00707528	23.8333	2.37124	239.549	African
702.1	0.00709824	2.47857e+06	54.843	112016000000	Native American
773	0.00710344	1.53191	1.12297	2.08978	European
599.3	0.00715991	1.80044	1.1729	2.76375	European
198.5	0.00716817	70.9038	3.17478	1583.52	African
228	0.00749705	2.46632	1.27256	4.7799	East Asian
512	0.0075177	1.50712	1.11563	2.03598	European
110	0.00752158	0.56506	0.371799	0.85878	East Asian
296.22	0.00758886	20.0976	2.22069	181.886	African
250.3	0.00769274	1.98605	1.1991	3.28946	European
401.22	0.00773212	0.000109651	1.34e-07	0.0899407	Native American
706.2	0.00775573	26.7395	2.38003	300.416	African
618.1	0.00778985	4.26362	1.46528	12.4061	European
272.1	0.00792642	22.4055	2.25721	222.402	African
245.2	0.00798249	85857.4	19.4346	3.79298e+08	Native American
930	0.00803744	25.6722	2.32919	282.956	African
211	0.00808873	4.37e-06	4.72e-10	0.0404422	Native American
411.3	0.00809625	2.23475	1.23238	4.05243	European
250	0.00811144	1.6046	1.13065	2.27724	European
345.1	0.00819618	3.45454	1.37807	8.65986	European
418.1	0.00824219	6.2e-07	1.54e-11	0.0249735	Native American
382	0.00824738	28.6755	2.37774	345.825	African
721.8	0.00826339	68.4664	2.97423	1576.09	African
681.5	0.00827875	0.369987	0.176873	0.773946	East Asian
695.4	0.00830054	47.5384	2.7027	836.165	African
569.2	0.00832372	3.15588	1.34394	7.41077	European
569	0.00845506	0.593535	0.402555	0.87512	East Asian
569	0.008489	1.78097	1.15878	2.73725	European
580.32	0.00855006	4.78e-07	9.31e-12	0.0245826	Native American
411	0.00855796	21.8714	2.19312	218.118	African
592.1	0.0087295	2767.56	7.4057	1.03426e+06	Native American
457	0.00895716	1.75596	1.15122	2.67837	European
567	0.00896881	3.10401	1.32732	7.25891	European
253.7	0.00899859	3.64415	1.38105	9.61576	European
704	0.00902046	0.592235	0.399699	0.877515	East Asian
514.2	0.00906928	1.98221	1.18565	3.31391	East Asian
514.2	0.0091596	0.468616	0.264998	0.828687	European
495	0.00917351	1.64776	1.13172	2.3991	European
465.2	0.00921675	1.73946	1.14671	2.6386	European
250.2	0.00939436	1.59852	1.122	2.27743	European
380.4	0.00943585	0.550358	0.350608	0.863909	East Asian
724	0.00946885	25.6209	2.21085	296.913	African
427.2	0.00947067	7.82e-05	6.19e-08	0.0989848	Native American
698	0.00960413	0.597079	0.404138	0.882132	East Asian
381.1	0.0096836	29.8143	2.27687	390.4	African
772	0.00977486	52024.9	13.7575	1.96735e+08	Native American
292.3	0.00981181	10578	9.33238	1.19899e+07	Native American
250.3	0.00984862	25.5894	2.18196	300.105	African
411.8	0.00989989	0.454148	0.249292	0.827344	East Asian
153.3	0.00997819	51.2802	2.56578	1024.89	African
272	0.0100017	19.8931	2.04404	193.605	African
528	0.0100491	23.876	2.13193	267.394	African
381.11	0.0101367	35.9964	2.34384	552.827	African
558	0.0102247	0.544447	0.342326	0.865905	East Asian
250.22	0.0102637	29.8969	2.23291	400.297	African
695.8	0.0102824	53.7999	2.56372	1129	African
428.1	0.0103007	2.06922	1.18726	3.60633	European
535.9	0.0104883	29.4984	2.20901	393.914	African
394.2	0.0105454	2.78e-08	4.49e-14	0.0171683	Native American
512.8	0.0105701	14.5191	1.86708	112.906	African
228	0.0107207	0.38858	0.188	0.803165	European
429	0.0110399	0.620644	0.429618	0.896609	East Asian
70.9	0.0110613	7.48e-07	1.41e-11	0.0397748	Native American
427	0.0110735	13.806	1.82169	104.631	African
979	0.0111199	0.553993	0.351153	0.874	East Asian
318	0.0111282	374.879	3.86115	36397.1	Native American
316	0.0111401	0.481979	0.274331	0.846803	East Asian
977	0.0111508	0.606926	0.412723	0.892509	East Asian
365.1	0.0112051	0.246226	0.0833616	0.727279	European
740	0.0112086	17.0364	1.90435	152.408	African
495	0.0113021	0.644928	0.459335	0.905511	East Asian
70.3	0.0113054	5.45469	1.46793	20.2692	East Asian
773	0.0113088	14.5666	1.83311	115.751	African
110	0.011332	19.8007	1.96365	199.663	African
1005	0.0114937	0.687276	0.513836	0.919259	East Asian
288	0.0115168	16.7101	1.88053	148.483	African
724.9	0.0116114	1.26e-10	2.59e-18	0.00614833	Native American
272.1	0.0116376	0.668397	0.488779	0.914024	East Asian
277.5	0.0117063	0.35022	0.154906	0.791794	East Asian
687.4	0.0117372	17.3094	1.88439	158.998	African
1019	0.0118634	25.2923	2.04239	313.211	African
627.22	0.0118757	2.1923	1.18938	4.04091	European
292	0.0118865	0.608306	0.412972	0.896035	East Asian
1005	0.0120088	1.51221	1.09513	2.08814	European
285.2	0.0120868	18.8359	1.90212	186.524	African
592.11	0.0125085	4572.74	6.13389	3.40891e+06	Native American
716	0.0125326	18.8646	1.88048	189.245	African
741	0.0127231	1.66278	1.11457	2.48063	European
567	0.012848	0.373114	0.171611	0.811217	East Asian
246.7	0.0128793	0.498711	0.288229	0.8629	East Asian
365.11	0.012902	0.12667	0.0248516	0.645646	European
365.1	0.0129349	5.71e-07	6.82e-12	0.0478446	African
427.3	0.0129628	18.3549	1.84895	182.213	African
429	0.0130514	1.67571	1.11476	2.51892	European
772.2	0.0130768	27.3789	2.0053	373.811	African
495.2	0.013247	3.19e-06	1.43e-10	0.0712466	Native American
300.4	0.0132647	0.407743	0.200469	0.829328	East Asian
380.4	0.0133171	1.88121	1.14058	3.10279	European
427.4	0.0133203	3.14e-10	9.37e-18	0.0105245	Native American
433.1	0.0134897	31.9978	2.04679	500.228	African
381	0.0134923	20.1815	1.86069	218.894	African
427.21	0.0135051	30.1628	2.02105	450.158	African
464	0.0135451	2338.78	4.95111	1.10478e+06	Native American
535.2	0.0135542	2625.32	5.06744	1.36011e+06	Native American
707.2	0.0136022	3.51082	1.2948	9.51953	European
110	0.0138295	1.79542	1.12668	2.86109	European
350.6	0.0139272	5.17763	1.39624	19.2001	East Asian
395.1	0.0139282	3.23e-05	8.5e-09	0.122571	Native American
411.8	0.0139855	2.29938	1.18366	4.4668	European
416	0.014033	0.000442364	9.32e-07	0.20994	Native American
250.6	0.0140996	41.0133	2.11392	795.722	African
770	0.0141035	0.636693	0.443989	0.913037	East Asian
365.1	0.0143409	3.31401	1.27011	8.64702	East Asian
741	0.0144453	0.636753	0.4435	0.914215	East Asian
157	0.0144628	1.86967e+06	17.5927	198698000000	Native American
707.2	0.0145061	0.321267	0.129263	0.798466	East Asian
79	0.0145205	12.8302	1.6578	99.2973	African
70.3	0.0145958	0.171109	0.0414911	0.705648	European
414	0.0146248	37.3984	2.04283	684.657	African
454	0.0146902	0.473241	0.259466	0.863147	East Asian
429.3	0.0147019	16.9207	1.74393	164.176	African
327.4	0.0147839	14.2359	1.68272	120.437	African
339	0.0148605	0.0019832	1.33e-05	0.296533	Native American
427	0.0148993	0.701464	0.527283	0.933183	East Asian
428.1	0.0149482	0.533405	0.321542	0.884863	East Asian
635.2	0.0149911	301120	11.6002	7816483170	Native American
481	0.0150791	0.475192	0.260791	0.865857	East Asian
690.1	0.0150843	23.0283	1.83511	288.977	African
851	0.0151966	33.9732	1.97232	585.187	African
795.8	0.0152435	42.3497	2.055	872.745	African
561	0.0153107	0.699108	0.523476	0.933666	East Asian
429	0.0153204	15.1432	1.68351	136.214	African
246	0.0153616	1.8504	1.12497	3.04363	European
367.9	0.0154593	0.469783	0.254872	0.865906	East Asian
716.9	0.0154931	17.5995	1.72598	179.459	African
569.2	0.015561	0.38009	0.173581	0.832283	East Asian
277.5	0.0156694	3.05353	1.2348	7.55106	European
947	0.0156731	0.000163031	1.38e-07	0.192523	African
350.6	0.0156965	0.169297	0.0400747	0.715203	European
256.4	0.0157124	682261	12.5972	36951244372	Native American
481	0.0157503	26.3976	1.85219	376.222	African
698	0.0157677	1.70757	1.10593	2.63653	European
359.2	0.0157872	0.34013	0.141693	0.816472	East Asian
480	0.0159945	15.7543	1.6719	148.452	African
695.7	0.0160352	2.62113	1.19641	5.74243	European
690	0.0161665	22.2239	1.77536	278.199	African
696	0.0162894	2.23278	1.15942	4.29981	European
427.3	0.0164019	0.607541	0.40441	0.912704	East Asian
196	0.0164653	159.273	2.52688	10039.2	Native American
110.1	0.0164853	18.9772	1.71193	210.368	African
454	0.0166212	2.25308	1.15898	4.38002	European
272.1	0.0166696	1.53052	1.0802	2.16855	European
703.1	0.0167182	439669	10.4926	18423399043	Native American
770	0.0167354	1.62925	1.09225	2.43026	European
327	0.0167642	12.1117	1.56887	93.503	African
388	0.0167867	23.349	1.76533	308.823	African
809	0.0168468	138.868	2.42966	7937	Native American
575.6	0.0169129	1.74e-07	4.97e-13	0.0612675	African
350.2	0.0170899	0.517646	0.301304	0.889324	East Asian
250.24	0.0171656	29.0677	1.81911	464.474	African
151	0.0172886	1.22691e+06	11.9032	126461000000	Native American
512	0.017321	13.0546	1.57343	108.313	African
454.1	0.0173628	0.404404	0.191812	0.852617	East Asian
695.7	0.017409	0.421176	0.206508	0.858992	East Asian
961.1	0.0174536	2.19695	1.14808	4.20405	European
327.32	0.0175522	0.000585057	1.26e-06	0.272357	Native American
481	0.0175755	2.239	1.15108	4.35516	European
316	0.0176186	2.13939	1.1417	4.00892	European
272	0.0176373	0.684875	0.501007	0.936222	East Asian
381.1	0.0176906	0.492679	0.274496	0.884285	East Asian
427	0.0177614	1.46708	1.06864	2.01407	European
401.3	0.0178476	18.4084	1.65316	204.981	African
218.1	0.0178731	19.2942	1.66572	223.486	African
371	0.0178879	14.6286	1.58763	134.789	African
701.2	0.017917	20.7873	1.68564	256.348	African
573.9	0.0179505	16.2477	1.61457	163.502	African
362	0.0180116	1142.74	3.34287	390639	Native American
589	0.0180831	8.07e-09	1.57e-15	0.0414006	Native American
365.11	0.0182112	5.29921	1.32767	21.1511	East Asian
465.2	0.0182582	0.634311	0.43465	0.92569	East Asian
766	0.0186235	25.8964	1.72208	389.426	African
530.2	0.018718	28.9662	1.75067	479.27	African
218	0.0187208	18.7756	1.62875	216.438	African
977	0.0187493	0.000904379	2.62e-06	0.312119	Native American
382	0.018771	0.52006	0.301467	0.897156	East Asian
563	0.0187992	12.4818	1.51968	102.518	African
681.5	0.0190416	2.69018	1.17632	6.15232	European
428.4	0.0190778	53.8774	1.92165	1510.56	African
558	0.0190914	1.85799	1.10676	3.11912	European
962	0.0191062	2.54774	1.16537	5.56987	European
726.1	0.0191264	0.625657	0.422642	0.926191	East Asian
504	0.0191878	2.71995	1.17724	6.28429	European
772.2	0.0192399	6.91e-06	3.3e-10	0.144643	Native American
763	0.0192938	0.562643	0.347547	0.910863	East Asian
428.4	0.019309	2.27724	1.14283	4.53767	European
70.3	0.0193538	3.05e-08	1.54e-14	0.0606937	African
428.4	0.01955	0.473339	0.25264	0.886835	East Asian
396	0.019574	18.0959	1.59119	205.796	African
961.1	0.0195981	0.496213	0.275488	0.893787	East Asian
562	0.0196202	17.7658	1.58505	199.126	African
1019	0.0198515	0.544459	0.326423	0.908133	East Asian
562.1	0.0199373	18.2322	1.58165	210.169	African
702	0.0199791	0.00257837	1.7e-05	0.390784	African
367.9	0.0200006	2.23425	1.13497	4.39823	European
497	0.0200021	2.47e-05	3.25e-09	0.188147	Native American
625	0.0200266	18.0832	1.57683	207.38	African
531.4	0.0200391	28.1366	1.68992	468.466	African
428.2	0.0200685	2.2922	1.13912	4.6125	European
110.11	0.0201578	27.6158	1.68047	453.82	African
365.11	0.0203632	5.01e-09	4.86e-16	0.051661	African
454.1	0.020521	2.64851	1.1618	6.03768	European
585.33	0.0205568	0.000253192	2.29e-07	0.279945	Native American
250.2	0.0208336	0.0050232	5.64e-05	0.447502	Native American
287.32	0.0209143	27.6861	1.65309	463.689	African
564.1	0.0210433	11588.4	4.08931	3.28395e+07	Native American
781	0.0210977	1.78582	1.09097	2.92323	European
763	0.0211146	1.87059	1.09851	3.1853	European
598.9	0.0211937	6753.08	3.73728	1.22025e+07	Native American
418	0.0212465	0.710572	0.531313	0.95031	East Asian
721.8	0.0212984	1.04e-08	1.66e-15	0.0648249	Native American
345.1	0.0214814	43.8437	1.74738	1100.09	African
428	0.0216112	21.916	1.57324	305.302	African
362.2	0.0216298	3965.53	3.37066	4.66538e+06	Native American
279	0.0216808	14.9284	1.48521	150.051	African
261.2	0.0217529	21.3289	1.56257	291.138	African
789	0.02193	0.701542	0.518066	0.949998	East Asian
797.1	0.0221723	3.10427	1.17604	8.194	European
564	0.0221801	1.56459	1.06615	2.29606	European
573	0.0223894	0.00725552	0.000105829	0.497431	African
579	0.0224408	16.2253	1.48306	177.512	African
612	0.0224909	38.3802	1.67315	880.4	African
8	0.0225496	1119.52	2.68602	466609	Native American
792	0.0227176	6136.21	3.38106	1.11365e+07	Native American
598	0.0228136	5695.21	3.32847	9.74483e+06	Native American
977	0.0228719	1.64719	1.07167	2.5318	European
781	0.0228955	0.595507	0.381032	0.930705	East Asian
280.2	0.0230112	20.3696	1.51494	273.885	African
550.4	0.0230397	45.5306	1.69137	1225.65	African
458.1	0.0231283	0.445464	0.221699	0.895077	East Asian
151	0.0233142	4.98e-30	2.38e-55	0.000104078	African
702.2	0.0233756	0.00253934	1.45e-05	0.444903	African
79	0.0234682	0.0053025	5.7e-05	0.49308	Native American
698	0.0235429	13.1653	1.41432	122.55	African
504	0.0236518	0.413808	0.192696	0.888636	East Asian
797.1	0.023687	0.361084	0.149388	0.872772	East Asian
380.4	0.0237775	16.2091	1.44855	181.378	African
789	0.0239988	1.47321	1.05234	2.06242	European
174.1	0.0240275	18.3152	1.46569	228.865	African
509.1	0.0240305	1.77735	1.07854	2.92893	European
601	0.024047	318.432	2.13213	47557.5	African
174.11	0.0240756	18.3716	1.46502	230.381	African
180.3	0.02414	0.233088	0.0657303	0.82656	European
477	0.0242053	23.035	1.50539	352.475	African
561	0.0242287	1.4473	1.04933	1.9962	European
395	0.0244843	0.000847922	1.79e-06	0.40245	Native American
433	0.0245683	15.6431	1.42261	172.012	African
418	0.0245897	1.44776	1.04852	1.99903	European
426.92	0.0246897	2.84e-08	7.4e-15	0.109225	Native American
536.3	0.0248054	0.373266	0.157863	0.882588	East Asian
414	0.0248515	0.505339	0.278388	0.917308	East Asian
573.3	0.0248565	2.34e-05	2.11e-09	0.259759	Native American
965	0.0249491	1.24e-05	6.33e-10	0.241107	Native American
272	0.0249565	1.48905	1.05137	2.10893	European
564	0.0249906	206.724	1.95371	21873.8	Native American
496.3	0.0250393	1.31e-05	7.01e-10	0.244356	Native American
458	0.0253276	0.623939	0.412671	0.943367	East Asian
536.3	0.0253378	2.95421	1.14318	7.63428	European
426	0.0254388	11.5433	1.35081	98.6438	African
261	0.0254831	10.0664	1.32745	76.3365	African
427.3	0.0255062	1.67453	1.06521	2.63242	European
705.8	0.0257426	2.64629	1.1251	6.22421	European
535	0.0258042	13.1694	1.36519	127.04	African
281	0.026066	33.6716	1.52076	745.533	African
703	0.0262025	2.11959	1.09302	4.11033	European
627.2	0.0264185	13.8822	1.36089	141.61	African
599	0.0265086	9.88161	1.30618	74.7569	African
705.8	0.0265254	0.415942	0.191625	0.902846	East Asian
726.1	0.0265537	1.63741	1.05905	2.53163	European
458.2	0.0267798	44.4246	1.5471	1275.64	African
277	0.0268227	14.255	1.35659	149.791	African
516	0.0270602	2.96e-06	3.71e-11	0.23608	Native American
599.2	0.0271634	1410.43	2.26596	877911	Native American
599.1	0.0272068	2.55486	1.11135	5.87332	European
246.7	0.0272816	1.9972	1.08065	3.69114	European
741.4	0.027415	14.2485	1.34423	151.029	African
599	0.0275475	80.9672	1.62571	4032.52	Native American
359.2	0.0275524	3.00537	1.12937	7.99759	European
433.31	0.0275886	22.1086	1.40728	347.331	African
251.1	0.0276949	0.413422	0.188316	0.907612	East Asian
303	0.0279769	0.441852	0.213262	0.915463	East Asian
269	0.0280344	0.00035386	2.95e-07	0.424545	Native American
599.2	0.028037	0.581492	0.358483	0.943232	East Asian
585.1	0.028122	0.00135324	3.72e-06	0.492217	Native American
706	0.0282643	0.685095	0.488646	0.96052	East Asian
599.9	0.0283551	0.539865	0.311134	0.93675	East Asian
374.6	0.0284426	2.19e-08	3.08e-15	0.155561	African
706	0.0284582	1.52065	1.04517	2.21243	European
496.2	0.0284752	66.211	1.55515	2818.95	African
217.1	0.0284785	3.71e-07	6.55e-13	0.210321	African
257	0.0284831	341.555	1.84799	63127.7	African
257.1	0.0284831	341.555	1.84799	63127.7	African
245	0.0285839	8954.17	2.59293	3.09215e+07	Native American
359.2	0.0287312	38.3913	1.4607	1009.03	African
338.2	0.028788	9.42777	1.26155	70.455	African
165	0.0287945	2.9631	1.11901	7.84616	East Asian
288.2	0.0287993	0.641093	0.430352	0.955031	East Asian
962	0.028804	0.45091	0.220785	0.920895	East Asian
627.3	0.0288404	0.280062	0.0894514	0.876843	European
350	0.0289321	0.632015	0.418726	0.953948	East Asian
592	0.028951	691.761	1.95661	244573	Native American
819	0.0292127	1.34e-08	1.12e-15	0.159695	Native American
696	0.0292871	0.513912	0.28243	0.935118	East Asian
433.2	0.029378	23.2484	1.37088	394.265	African
556	0.0295132	2.90358	1.11191	7.58226	European
381.1	0.0298911	2.06313	1.07311	3.96651	European
796	0.029968	0.321578	0.115443	0.895787	European
623	0.0300387	22.528	1.35112	375.621	African
979	0.0300491	1.76003	1.0561	2.93313	European
284	0.0300503	20.4096	1.33803	311.316	African
427.1	0.0300652	1.84104	1.06065	3.19564	European
458	0.0303987	1.65872	1.04906	2.62267	European
191.1	0.0304165	0.371736	0.151741	0.910682	East Asian
217	0.0304664	1.54e-06	8.38e-12	0.283165	African
253	0.0305232	0.501557	0.268411	0.937218	East Asian
250	0.0305694	0.0075296	8.96e-05	0.632446	Native American
594.1	0.0306686	0.00021833	1.05e-07	0.455931	Native American
345	0.030821	0.504278	0.270892	0.938734	East Asian
110.13	0.0308653	33.5377	1.38201	813.868	African
464	0.0308661	0.601109	0.378674	0.954204	East Asian
796	0.0308701	2.75618	1.09785	6.91945	East Asian
284.1	0.0310296	20.5869	1.31772	321.633	African
599.1	0.031151	0.433695	0.202874	0.927134	East Asian
575.9	0.0312101	7.60824	1.20096	48.199	East Asian
174	0.0312535	16.032	1.28369	200.223	African
447.7	0.0312936	0.19192	0.042718	0.862241	European
216	0.0313142	1.52801	1.03875	2.24771	East Asian
348.8	0.0316277	0.46564	0.231906	0.93495	East Asian
189.1	0.0316941	1.17e-08	6.77e-16	0.201729	Native American
703	0.0317209	0.516496	0.282645	0.943828	East Asian
573.3	0.0320185	19.0379	1.28806	281.384	African
599.9	0.0321512	1.94794	1.05846	3.5849	European
433.21	0.0324425	22.7207	1.29863	397.52	African
362.29	0.0325552	1.84086e+06	3.31458	1022380000000	Native American
348.8	0.0325596	31.5266	1.33186	746.266	African
427.21	0.0326786	0.000379609	2.76e-07	0.522488	Native American
571.5	0.0328566	0.640399	0.425278	0.964338	European
707	0.0328652	2.19016	1.06593	4.50012	European
724.2	0.0329675	2.11465	1.06246	4.20886	European
720.1	0.0329913	33.449	1.32779	842.627	African
286	0.0330588	0.610576	0.387891	0.961101	East Asian
350.6	0.0332583	2.39e-07	1.91e-13	0.298105	African
359	0.0332836	0.403361	0.174837	0.93058	East Asian
286.2	0.0333826	0.581595	0.352997	0.958229	East Asian
617	0.0335259	13.6855	1.22632	152.727	African
599.2	0.0335713	1.78704	1.04617	3.05257	European
427.2	0.0336233	20.6162	1.2642	336.202	African
513	0.0336581	0.564389	0.332934	0.956751	East Asian
512.8	0.0339	0.735156	0.553247	0.976877	East Asian
165.1	0.0339058	2.98874	1.08678	8.21929	East Asian
260	0.0339947	13.9605	1.22038	159.7	African
930	0.0340979	0.58212	0.352901	0.960224	East Asian
428.2	0.0341252	0.499795	0.263109	0.949397	East Asian
781	0.0341831	14.0779	1.21801	162.713	African
561	0.0342596	8.51348	1.17218	61.8328	African
277.4	0.0343649	20022.6	2.07373	1.93324e+08	Native American
415.2	0.0344419	1.98247	1.0514	3.73805	European
1019	0.0350659	1.84812	1.04396	3.27172	European
287.3	0.0355019	12.0934	1.18422	123.499	African
611.1	0.0356697	0.567333	0.334322	0.962745	European
611.1	0.0357041	1.66689	1.03473	2.68528	East Asian
707	0.0357692	0.495931	0.257686	0.954446	East Asian
261.4	0.0362725	8.59317	1.14746	64.3532	African
374.6	0.0363076	0.216674	0.0517571	0.907077	European
295	0.036413	41.9265	1.26652	1387.93	African
288.2	0.0365001	1.60411	1.03013	2.49791	European
772	0.0366537	0.496867	0.257825	0.957536	East Asian
374.6	0.036711	3.95556	1.08863	14.3726	East Asian
257	0.0367787	0.380941	0.153978	0.94245	East Asian
257.1	0.0367787	0.380941	0.153978	0.94245	East Asian
571.8	0.0368254	26.8479	1.22299	589.382	African
251.1	0.0369353	2.53382	1.05799	6.06832	European
199	0.0369762	1.72989	1.03368	2.89504	East Asian
350.2	0.0369781	1.89824	1.03949	3.46644	European
696.4	0.0370838	2.10589	1.04562	4.2413	European
382	0.0372012	1.91407	1.03926	3.52527	European
327	0.0372482	0.717335	0.52477	0.980564	East Asian
509.1	0.03736	0.617032	0.391642	0.972136	East Asian
292	0.0375386	1.58342	1.02685	2.44167	European
359	0.0376018	31.449	1.2186	811.616	African
395	0.0376964	13.2976	1.15852	152.63	African
512.8	0.0376976	1.39728	1.0192	1.91561	European
316	0.0380506	16.9616	1.16889	246.128	African
290.1	0.0380547	327.345	1.3759	77879.7	African
655	0.0381557	2924.23	1.54623	5.53028e+06	Native American
1009	0.038321	0.548745	0.311002	0.968229	East Asian
458.1	0.0383675	2.27347	1.04498	4.94616	European
523	0.0384154	2.84856	1.05742	7.67366	European
165	0.0384894	0.327301	0.113656	0.942548	European
427.1	0.0385064	0.589278	0.3571	0.972415	East Asian
513	0.038572	17.978	1.16403	277.662	African
338.1	0.0386677	1.43694	1.01907	2.02617	European
447.7	0.0386709	3.98538	1.07468	14.7795	East Asian
259	0.0389069	2.49067	1.04759	5.92167	European
165.1	0.0391702	5.25e-06	5.05e-11	0.546749	African
414	0.0391848	2.00766	1.03517	3.89374	European
365.11	0.0392682	33165.8	1.6687	6.59177e+08	Native American
303	0.0395206	2.34676	1.04177	5.28646	European
571.5	0.0397273	1.47074	1.01829	2.12422	East Asian
962.1	0.0397717	2.41568	1.04211	5.59972	European
580	0.0397771	0.000366697	1.95e-07	0.690921	Native American
726.4	0.0398652	6.46e-07	8.07e-13	0.516807	Native American
348.8	0.0400494	15181.1	1.54863	1.48819e+08	Native American
575.9	0.0407594	0.132376	0.019078	0.91851	European
558	0.0409004	12.6739	1.11077	144.61	African
736	0.0412173	34.0741	1.15103	1008.7	African
426	0.0413692	1.49099	1.01576	2.18856	European
605	0.0413769	84.7598	1.18962	6039.1	African
371	0.0414783	0.665654	0.450117	0.984402	East Asian
454.1	0.042129	27.7898	1.12552	686.145	African
338.1	0.0421727	0.725068	0.531735	0.988696	East Asian
199	0.0422365	0.553872	0.313196	0.979497	European
561.1	0.0422537	0.695398	0.489762	0.987372	East Asian
747.2	0.0422914	1.55e-07	4.16e-14	0.579443	Native American
426	0.0424079	0.69835	0.493729	0.987775	East Asian
1005	0.0427166	7.72729	1.06941	55.8356	African
204	0.0428121	107544	1.4551	7948363474	Native American
619.3	0.0429201	0.434182	0.193593	0.97376	European
763	0.0429519	14.46	1.08844	192.103	African
165	0.042967	1.36e-05	2.65e-10	0.701464	African
724.2	0.0431315	0.523846	0.27995	0.980227	East Asian
1009	0.0431366	1.91481	1.02025	3.59371	European
578	0.0431657	9.83034	1.07276	90.0815	African
626.2	0.0432079	19.7994	1.09545	357.86	African
714.1	0.043281	2.30476	1.02553	5.17967	European
340.1	0.0433859	20.8258	1.0944	396.305	African
216	0.0434165	0.644222	0.420454	0.987083	European
287	0.0436163	10.8586	1.0707	110.124	African
728.7	0.0438457	0.000117304	1.77e-08	0.779063	Native American
558	0.0438524	696.82	1.19768	405417	Native American
443.9	0.0440479	0.504871	0.25958	0.981948	East Asian
565	0.0441569	11.7273	1.0665	128.954	African
783	0.0441827	124.114	1.13373	13587.2	Native American
110.1	0.0445119	0.628506	0.399544	0.988676	East Asian
454.11	0.0448168	37.4401	1.0874	1289.09	African
8.52	0.0448888	0.391048	0.156228	0.978819	East Asian
259	0.0452686	0.447156	0.203368	0.983184	East Asian
571	0.0452848	0.66205	0.442122	0.991378	European
509	0.0455036	0.00118532	1.61e-06	0.873914	Native American
561.1	0.0456553	1.48666	1.00769	2.19328	European
475	0.0456763	9.21001	1.0436	81.2807	African
714.1	0.0458727	0.47311	0.226925	0.986374	East Asian
426.9	0.046034	2.91e-05	1.02e-09	0.832079	Native American
289.8	0.0461057	0.189828	0.0370841	0.971698	European
528	0.0464649	0.608246	0.372854	0.992244	East Asian
380.1	0.0466159	18.2973	1.04451	320.526	African
764	0.0467864	0.623103	0.390877	0.993298	East Asian
687	0.0468896	9.61968	1.03162	89.7014	African
327.7	0.0469451	26.5431	1.04527	674.018	African
459.1	0.0469561	0.437409	0.193467	0.988935	East Asian
300.12	0.0469576	2.27203	1.0111	5.10544	European
327	0.0469913	1.42153	1.00469	2.01131	European
443.9	0.0470535	2.09923	1.0097	4.36444	European
624.9	0.0471681	20150.6	1.13196	3.5871e+08	Native American
599.1	0.0473328	77.8281	1.05259	5754.56	African
870	0.0474061	1521.55	1.08748	2.12889e+06	Native American
575.9	0.04753	1.33e-09	2.21e-18	0.800436	African
225	0.047607	6.71e-06	5.1e-11	0.881918	Native American
257	0.0476539	2.76269	1.01056	7.55265	European
257.1	0.0476539	2.76269	1.01056	7.55265	European
483	0.0477875	0.560116	0.315507	0.994367	East Asian
165.1	0.0478979	0.33225	0.111521	0.989854	European
572	0.0482407	0.616561	0.381572	0.996267	East Asian
276	0.0483795	7.60162	1.01455	56.956	African
473.4	0.048383	0.000226199	5.43e-08	0.942103	Native American
426.7	0.0485867	9.48142	1.01405	88.6514	African
371.3	0.0487516	11.9735	1.01369	141.429	African
394	0.0489586	0.000219525	5.01e-08	0.962274	Native American
244.1	0.0490358	5.67e-05	3.35e-09	0.959532	Native American
705	0.0490857	25.322	1.01303	632.959	African
590	0.0497491	2.36216	1.00094	5.57453	European
260	0.0497676	0.638308	0.407622	0.999544	East Asian
427.12	0.0497713	2.17822	1.00078	4.74097	European
479	0.0497946	8.17564	1.00189	66.7153	African
250.1	0.0498095	0.480847	0.231355	0.999391	East Asian
454.11	0.0498916	0.407707	0.166296	0.999575	East Asian
512.2	0.0499769	1.71816	1.00005	2.95192	European
338	0.0499919	1.35193	1.00001	1.8277	European
459.1	0.0501745	2.45936	0.999315	6.05261	European
289.8	0.050384	4.21255	0.997596	17.7883	East Asian
726.1	0.0504386	9.47236	0.995712	90.1119	African
578	0.0506175	0.684785	0.468454	1.00102	East Asian
930	0.0511763	1.74375	0.997162	3.0493	European
701.4	0.0511858	14.6377	0.98627	217.245	African
690	0.0513223	0.572202	0.326368	1.00321	East Asian
338	0.0514391	0.763447	0.58187	1.00169	East Asian
782.6	0.0515075	4.74e-07	2.04e-13	1.09993	African
617	0.0515157	0.630978	0.396929	1.00303	East Asian
41.8	0.05174	4044.65	0.939275	1.74168e+07	Native American
288.2	0.0518535	0.00225829	4.86e-06	1.05015	Native American
513	0.0520208	1.79181	0.994909	3.22701	European
415.2	0.052237	0.563285	0.315533	1.00557	East Asian
626.14	0.0524616	17.6283	0.969926	320.393	African
433.3	0.0527547	15.1975	0.968149	238.562	African
279	0.0530018	0.00133269	1.63e-06	1.08952	Native American
110.11	0.0530639	0.560683	0.311971	1.00768	East Asian
480	0.0530964	0.680856	0.461192	1.00515	East Asian
573.7	0.0531362	0.000321796	9.29e-08	1.11488	Native American
41	0.05326	0.703211	0.492066	1.00496	East Asian
427.12	0.0533383	0.4986	0.246126	1.01006	East Asian
276.13	0.0534118	1.66283	0.992554	2.78575	European
274	0.0534401	1.80033	0.991326	3.26956	East Asian
696.41	0.0535354	2.01793	0.98937	4.11578	European
285.1	0.0536311	0.682351	0.46283	1.00599	East Asian
290	0.0541269	0.473665	0.221406	1.01334	East Asian
38.3	0.054158	23.0305	0.945512	560.97	African
250.1	0.0542312	28.052	0.941215	836.062	African
702	0.0543063	171.474	0.909272	32337.1	Native American
428.3	0.0545862	1.9034	0.98742	3.66907	European
707.2	0.0545999	126759	0.793106	20259293272	Native American
871	0.0546929	0.000208361	3.66e-08	1.18594	Native American
590	0.0547944	0.465762	0.213555	1.01582	East Asian
550.1	0.0552586	2.23637	0.982055	5.09272	European
702.1	0.0553177	2.34e-09	3.5e-18	1.57147	African
415	0.0553464	1.73529	0.987475	3.04944	European
512.8	0.055589	0.0199841	0.000363734	1.09796	Native American
418	0.0556468	6.84874	0.954641	49.1339	African
571	0.0556535	1.42479	0.991485	2.04745	East Asian
372	0.0556563	0.435703	0.186064	1.02028	European
327.4	0.0557559	0.709203	0.498738	1.00848	East Asian
687.2	0.0561559	10.4202	0.940322	115.473	African
249	0.056187	0.600403	0.355664	1.01355	East Asian
578	0.0564886	1.50653	0.988737	2.29549	European
960	0.0564931	1.52864	0.988331	2.36432	European
359	0.0568289	2.4851	0.973897	6.34123	European
350	0.0569556	1.56052	0.986922	2.4675	European
276.41	0.0570019	13.3213	0.925803	191.678	African
947	0.0572886	1.80779	0.981834	3.32857	East Asian
389	0.0573691	8.64022	0.934741	79.8654	African
41.2	0.0575174	17.0041	0.913556	316.499	African
503	0.0576003	1.7062	0.982917	2.96172	European
690.1	0.0577652	0.578041	0.328154	1.01821	East Asian
580.3	0.0578585	0.000418269	1.35e-07	1.29588	Native American
379	0.0579119	0.00883403	6.66e-05	1.17188	African
348.8	0.058049	2.12539	0.974616	4.63493	European
535.2	0.0580503	11.9864	0.918772	156.376	African
495.2	0.0582218	1.90463	0.977819	3.70992	European
428.3	0.0583622	0.562639	0.310184	1.02056	East Asian
286	0.0585279	1.63004	0.982529	2.70428	European
371	0.0586804	1.52164	0.984712	2.35133	European
464	0.0586858	1.64696	0.981845	2.76263	European
428.3	0.0588677	21.9571	0.890705	541.273	African
211	0.0591051	0.434646	0.182962	1.03255	European
519.9	0.0592693	14.0995	0.901679	220.472	African
279.1	0.0592885	0.00122152	1.15e-06	1.30067	Native American
339	0.0599354	7.47804	0.919282	60.8312	African
276.13	0.0599628	0.638335	0.399872	1.01901	East Asian
706.8	0.0600603	15.1833	0.891213	258.673	African
286.2	0.0602984	1.70525	0.977151	2.97589	European
250.1	0.0603703	2.17506	0.966688	4.89389	European
560	0.0605202	1.82457	0.973766	3.41875	European
242	0.0609017	0.000145879	1.42e-08	1.49802	Native American
531.2	0.0609804	20.5434	0.870001	485.095	African
454	0.0613134	17.7193	0.872564	359.828	African
41	0.0614473	7.75749	0.906416	66.3919	African
523	0.0615028	0.418546	0.167981	1.04286	East Asian
277.7	0.0620246	0.469661	0.212355	1.03874	East Asian
965.1	0.0620366	1.86373	0.969148	3.58405	European
503	0.0625765	0.621976	0.377329	1.02525	East Asian
530.14	0.0625969	1.9616	0.965189	3.98664	European
638	0.0628585	3057.35	0.65022	1.43757e+07	Native American
575	0.0629154	1.62875	0.974067	2.72346	East Asian
962.1	0.0629576	0.481652	0.22301	1.04026	East Asian
575.9	0.0629658	2.33e-07	2.38e-14	2.28345	Native American
290	0.0632878	2.21009	0.957053	5.10369	European
564.9	0.0633647	10.5759	0.876972	127.541	African
480	0.0635958	1.50506	0.977133	2.31822	European
695.7	0.0638588	22.576	0.83558	609.969	African
611.1	0.0640665	0.00371215	9.94e-06	1.38699	Native American
54	0.0645714	0.000766826	3.81e-07	1.54299	African
196	0.0647513	6.67542	0.89035	50.0492	African
941	0.0648355	2.16903	0.95349	4.93416	European
560.1	0.0650094	2.14226	0.953718	4.812	European
381	0.0650305	0.6329	0.389311	1.0289	East Asian
79.9	0.0652354	14.0934	0.84626	234.708	African
288	0.0653652	0.697244	0.475125	1.0232	East Asian
339	0.0656584	1.42514	0.977317	2.07816	European
427.22	0.0660457	3.71e-05	6.99e-10	1.96664	Native American
535	0.0666372	153.492	0.707942	33279.1	Native American
764	0.066805	1.62422	0.966958	2.72823	European
586.2	0.0668495	0.00174816	1.97e-06	1.55418	African
415	0.0670592	0.619788	0.371438	1.03419	East Asian
702.1	0.0670657	0.181542	0.0292321	1.12744	European
575	0.0671771	0.587242	0.33211	1.03837	European
274.1	0.0675339	1.76429	0.959876	3.24285	East Asian
288.11	0.0677041	10.5153	0.842592	131.228	African
724.1	0.0677042	1.8932	0.9546	3.75467	European
454.11	0.0678667	2.53081	0.934091	6.85691	European
172.2	0.0679432	0.479592	0.217879	1.05567	East Asian
334	0.0682522	0.292491	0.0780223	1.09649	European
696.4	0.0682899	0.550421	0.289682	1.04585	East Asian
626	0.0683219	174.284	0.678345	44778	Native American
253	0.0683645	1.92486	0.951843	3.89253	European
965.1	0.0689335	0.576864	0.318868	1.0436	East Asian
303.3	0.0689937	0.486347	0.223632	1.05769	East Asian
647	0.0690906	0.439602	0.181222	1.06637	East Asian
202	0.0693819	0.488341	0.225298	1.0585	East Asian
496.3	0.0697797	2.24787	0.936604	5.39493	East Asian
530.14	0.0699444	0.551149	0.289369	1.04975	East Asian
1004	0.0701469	2.32791	0.932839	5.80933	European
726.3	0.0702114	0.509168	0.245206	1.05728	East Asian
528	0.0703319	1.65497	0.959052	2.85585	European
750	0.0705436	0.265482	0.0630667	1.11756	European
623	0.0705479	0.488007	0.224251	1.06198	East Asian
560.1	0.0705575	0.507572	0.243387	1.05852	East Asian
333	0.0708697	0.504157	0.23979	1.05999	East Asian
483	0.0715608	1.80072	0.949713	3.41429	European
871	0.071754	11.263	0.80718	157.16	African
256	0.0719173	15417.4	0.423553	561196538	Native American
211	0.0722347	14.1204	0.78735	253.235	African
395.3	0.0725279	4.21e-05	7.07e-10	2.51184	Native American
260	0.0726935	1.5794	0.9588	2.60168	European
327.41	0.0733869	0.000282842	3.69e-08	2.16784	Native American
474.2	0.0734073	5.22e-07	6.92e-14	3.93917	African
619.3	0.0740313	10.4705	0.796002	137.727	African
624.9	0.0743939	15.1246	0.765201	298.945	African
960	0.0743959	0.697834	0.470013	1.03608	East Asian
333	0.0744089	21.4342	0.739233	621.489	African
578.1	0.0745525	2.57683	0.910441	7.29323	European
291	0.074728	1.80114	0.942974	3.44028	European
626.11	0.0748004	0.000229944	2.29e-08	2.31239	Native American
447.7	0.0752257	3.4e-06	3.22e-12	3.5971	African
626.2	0.0756723	12229.4	0.378048	395605240	Native American
173	0.0757742	0.545109	0.279016	1.06497	European
586.4	0.0760974	1.9594	0.931836	4.1201	European
502	0.076188	1.87643	0.935877	3.76225	European
288	0.0764349	0.00536626	1.65e-05	1.74248	Native American
345	0.0764352	1.88615	0.934816	3.80562	European
695	0.0767091	9.09081	0.789194	104.718	African
153	0.0771085	17.0296	0.734683	394.739	African
288	0.0772265	1.46841	0.958916	2.24861	European
764	0.0773252	9.5223	0.781199	116.071	African
350.1	0.0773747	11.1636	0.767362	162.407	African
339	0.077432	0.735601	0.523143	1.03434	East Asian
962.1	0.0776689	5.54e-06	8.02e-12	3.82568	Native American
574	0.0777241	0.00227334	2.63e-06	1.96595	Native American
509.1	0.0778575	0.00199294	1.98e-06	2.0011	Native American
41.4	0.0779125	0.465789	0.199202	1.08914	East Asian
795	0.0784205	15.637	0.731591	334.222	African
571.5	0.0784232	0.0132368	0.000107167	1.63495	Native American
871.2	0.0787492	0.278104	0.0667665	1.15839	European
41.4	0.0788937	2.31427	0.907688	5.90052	European
575	0.0790381	0.00288103	4.21e-06	1.97063	Native American
527.7	0.0796458	20.6198	0.699227	608.067	African
318	0.0796707	0.697316	0.465944	1.04358	European
707	0.0797227	2691.14	0.392206	1.84654e+07	Native American
464	0.0798472	8.72842	0.772776	98.5865	African
426.7	0.0800355	0.0095992	5.28e-05	1.74369	Native American
429.2	0.0801483	23.9224	0.682997	837.894	African
627	0.0803479	7.48912	0.784047	71.5353	African
724	0.0804556	0.627765	0.372462	1.05807	East Asian
276.4	0.0807259	10.5671	0.74962	148.96	African
274.11	0.0808545	1.99131	0.918954	4.31505	East Asian
250.3	0.0808668	271.978	0.502524	147201	Native American
560	0.0808825	0.600842	0.339117	1.06456	East Asian
110.1	0.0810589	1.5685	0.945943	2.6008	European
277.7	0.0812254	2.19504	0.907057	5.31191	European
624	0.0813903	1305.54	0.408792	4.16947e+06	Native American
532	0.0815604	8.12262	0.769134	85.7808	African
229	0.0815682	1.93e-06	7.14e-13	5.20394	African
430	0.081731	21.3456	0.680114	669.94	African
327.4	0.0819443	1.41557	0.956913	2.09408	European
198.1	0.0820546	588.973	0.444445	780501	Native American
785	0.0820707	5.74485	0.800613	41.2225	African
947	0.0828123	0.552295	0.282387	1.08019	European
277.7	0.08319	20.0602	0.674509	596.598	African
292.3	0.0832237	0.613744	0.353271	1.06627	East Asian
700	0.0836868	0.463064	0.193539	1.10794	East Asian
508	0.083715	6.72659	0.775723	58.3288	African
729	0.0839416	1.46358	0.950217	2.2543	European
574.1	0.0839538	1.60258	0.93871	2.73594	European
433.31	0.0843874	0.625901	0.367618	1.06565	East Asian
512.2	0.0844645	0.647359	0.395012	1.06092	East Asian
939	0.0844732	0.724923	0.503015	1.04473	European
456	0.0845685	22.3386	0.654698	762.203	African
159	0.0847332	4879.69	0.312484	7.62004e+07	Native American
614.51	0.0854173	0.413594	0.151243	1.13102	European
8.52	0.0857264	2.47594	0.880331	6.96358	European
459.1	0.0858602	24.5098	0.6368	943.355	African
562.1	0.0858978	0.00371634	6.27e-06	2.20354	Native American
573.6	0.0864417	1.60733	0.934304	2.76518	East Asian
578.1	0.0864756	0.435836	0.168639	1.12639	East Asian
724.1	0.0866049	0.579883	0.310924	1.0815	East Asian
702	0.0866268	0.645402	0.391113	1.06502	European
334	0.0866884	2.74771	0.864474	8.73352	East Asian
572	0.0869312	1.59807	0.934299	2.7334	European
290.1	0.0871034	0.40677	0.145152	1.13992	East Asian
840	0.0871785	0.71982	0.493881	1.04912	East Asian
216.1	0.0873569	0.0117453	7.19e-05	1.9177	African
760	0.0879607	0.774381	0.577295	1.03875	East Asian
426.7	0.0881618	1.42549	0.948406	2.14257	European
550.1	0.0883	0.517917	0.243042	1.10367	East Asian
771.2	0.0885357	1.92836	0.905736	4.10558	European
502	0.0887937	0.576721	0.305963	1.08708	East Asian
771.2	0.0888237	0.551317	0.27768	1.09461	East Asian
272.11	0.0888306	0.0181148	0.000178472	1.83863	Native American
41	0.0888936	1.41259	0.948829	2.10303	European
690	0.0895183	1.72493	0.919311	3.23654	European
626	0.089676	8.44727	0.718566	99.3039	African
530.9	0.0900584	6537.02	0.253402	1.68636e+08	Native American
562	0.0900914	0.684402	0.441438	1.06109	East Asian
263	0.0901561	11.6672	0.680615	200	African
495.2	0.0903	0.59095	0.321518	1.08617	East Asian
295	0.0906731	0.433085	0.164269	1.1418	East Asian
496.3	0.0907557	0.439691	0.169683	1.13935	European
941	0.0908166	1.98e-05	7.02e-11	5.59346	Native American
727.1	0.0908488	0.0049072	1.03e-05	2.33017	Native American
300.12	0.0912242	0.527783	0.251408	1.10798	East Asian
726.4	0.0912437	2.23107	0.87914	5.66197	European
617	0.0912545	1.56241	0.930862	2.62245	European
327.7	0.0912828	5.71e-05	6.79e-10	4.80514	Native American
702	0.091598	1.47523	0.939033	2.31762	East Asian
411	0.0920042	0.0104881	5.23e-05	2.10426	Native American
352	0.0920057	3.07354	0.832522	11.3471	East Asian
694	0.0920801	0.721417	0.493383	1.05484	East Asian
536	0.0923803	0.690435	0.448506	1.06286	East Asian
760	0.0925197	1.3227	0.95488	1.83221	European
593.2	0.0926765	307.333	0.387209	243934	Native American
1004	0.0932547	0.489656	0.212704	1.12722	East Asian
702.1	0.0934638	3.74276	0.800654	17.496	East Asian
681.1	0.0935147	16.9262	0.620618	461.63	African
946	0.0936306	2.38201	0.863533	6.57067	European
623	0.0936316	2.10092	0.882057	5.00404	European
289.4	0.0936755	127.643	0.440202	37011.9	Native American
277.5	0.0937273	22.9532	0.588147	895.778	African
939	0.0938924	1.32416	0.953395	1.83911	East Asian
426.7	0.0940013	0.729867	0.50488	1.05511	East Asian
750	0.0941707	2.90312	0.83342	10.1127	East Asian
214	0.0942172	0.000267911	1.76e-08	4.08597	African
371.2	0.0944213	11.2692	0.659509	192.56	African
333	0.0944877	2.02525	0.885637	4.63128	European
519	0.0947206	0.00550338	1.23e-05	2.45868	Native American
276	0.0953282	0.766929	0.561479	1.04756	East Asian
316.1	0.0955129	16033.1	0.182398	1409340224	Native American
647	0.0956337	2.31733	0.862386	6.22691	European
241.2	0.0956478	0.00106273	3.38e-07	3.34189	Native American
696.41	0.0957254	0.573653	0.298334	1.10305	East Asian
562	0.0957922	1.50972	0.929788	2.45138	European
614.51	0.0961788	2.14418	0.872977	5.26648	East Asian
586.2	0.0962797	1.68138	0.911441	3.10173	East Asian
1001	0.0963425	2.22459	0.86687	5.70883	European
562.1	0.0965085	0.684875	0.438282	1.07021	East Asian
840	0.0967087	1.4253	0.938212	2.16525	European
575.7	0.0967584	15.841	0.607939	412.764	African
110.11	0.0969093	1.74189	0.90459	3.3542	European
290	0.0969856	38.7983	0.515822	2918.27	African
573.6	0.0969883	0.600997	0.329404	1.09652	European
54	0.0969955	506.427	0.323978	791622	Native American
941	0.097001	0.528264	0.24862	1.12245	East Asian
496	0.0972119	0.00314909	3.48e-06	2.84912	Native American
211	0.0972368	1.89968	0.889866	4.05542	East Asian
401	0.097914	5.7138	0.725355	45.0089	African
275.6	0.0982675	13.7889	0.614671	309.325	African
610	0.0987153	0.00122137	4.25e-07	3.50689	Native American
291	0.0987318	0.608432	0.337324	1.09743	East Asian
173	0.0993606	1.65185	0.909353	3.00059	East Asian
251.1	0.0993684	20.4683	0.564601	742.034	African
303.3	0.0994335	2.0762	0.870665	4.95096	European
614.5	0.0994633	235.243	0.354938	155913	Native American
279.1	0.0997239	8.16978	0.670084	99.6074	African
579	0.0999171	0.671315	0.417587	1.07921	East Asian
938	0.0999634	6338.24	0.187125	2.14687e+08	Native American
371.21	0.100428	12.1791	0.617157	240.344	African
562	0.100622	0.00524826	9.96e-06	2.76542	Native American
690.1	0.100921	1.70135	0.901655	3.21032	European
702.2	0.101161	1.47389	0.926917	2.34363	East Asian
285.21	0.10123	0.000834863	1.74e-07	4.00883	Native American
562.1	0.10127	1.51043	0.92234	2.4735	European
379.2	0.101443	0.593094	0.31742	1.10818	European
290.1	0.102194	2.56434	0.828909	7.93315	European
289	0.102677	0.00689545	1.75e-05	2.71857	Native American
197	0.102839	24.0825	0.526706	1101.12	Native American
291.8	0.102915	1.84552	0.883695	3.8542	European
277.5	0.103211	9077.73	0.157494	5.23227e+08	Native American
702.2	0.103229	0.652614	0.390581	1.09044	European
369.2	0.103257	3.3224	0.783717	14.0846	East Asian
782.6	0.103406	6466.21	0.167709	2.49312e+08	Native American
375.1	0.1035	6.733	0.677944	66.8687	African
586.4	0.10353	0.568417	0.287941	1.1221	East Asian
721	0.104112	7.10678	0.667716	75.6404	African
450	0.104834	20.8825	0.53072	821.67	African
41	0.104921	54.9437	0.433269	6967.53	Native American
961.1	0.104985	819.424	0.246087	2.72853e+06	Native American
372	0.105015	1.84648	0.879645	3.876	East Asian
285.1	0.105188	1.43123	0.927572	2.20838	European
447.1	0.105833	2.56e-08	1.61e-17	40.654	African
447.1	0.105956	56856.2	0.0977769	33061274440	Native American
536	0.106007	7.28444	0.655694	80.9267	African
10	0.106281	0.000148741	3.37e-09	6.56418	Native American
706	0.106794	5.58077	0.690644	45.0955	African
318	0.107283	0.0570127	0.00174593	1.86173	African
1001	0.107426	6.3e-06	2.94e-12	13.5178	Native American
574.1	0.107814	0.670887	0.412447	1.09127	East Asian
465	0.107986	1.30903	0.942629	1.81786	European
459	0.108017	0.721889	0.485147	1.07416	East Asian
594	0.1083	0.00287335	2.27e-06	3.63415	Native American
250.41	0.108423	1.47233	0.91809	2.36115	East Asian
433.31	0.10856	1.62105	0.898572	2.92443	European
771.1	0.108749	1.4344	0.923023	2.22908	European
625	0.108807	0.686458	0.433428	1.0872	East Asian
681.1	0.108846	4709.75	0.152478	1.45476e+08	Native American
352	0.109444	1.77e-05	2.68e-11	11.658	Native American
369.2	0.109777	0.271595	0.0549719	1.34185	European
528.5	0.109878	2.1635	0.83999	5.57236	European
626.12	0.110249	0.62932	0.356487	1.11096	East Asian
218.1	0.110426	147.962	0.32031	68348.5	Native American
379	0.110712	1.45641	0.917568	2.31168	East Asian
809	0.110859	5.05261	0.689713	37.0137	African
280.2	0.111276	0.624852	0.35029	1.11462	East Asian
458	0.111338	7.6593	0.62485	93.8864	African
722.1	0.111352	243.43	0.280997	210886	Native American
379.2	0.111355	1.58033	0.89967	2.77596	East Asian
250.6	0.111375	930.219	0.206042	4.19966e+06	Native American
318	0.111444	1.34146	0.934301	1.92604	East Asian
579.8	0.11207	0.629209	0.355312	1.11424	East Asian
242.1	0.112098	14.2279	0.537824	376.395	African
509	0.112235	1.48583	0.911485	2.42207	European
588	0.112416	13.7996	0.540126	352.565	African
53	0.11269	0.000740011	1e-07	5.46606	Native American
276	0.113015	1.32294	0.935895	1.87005	European
191.1	0.113072	2.3011	0.820814	6.45102	European
840	0.113101	5.99595	0.654066	54.9662	African
274	0.113291	0.593651	0.311339	1.13195	European
871.2	0.11341	2.69994	0.789401	9.23447	East Asian
352	0.114028	0.32038	0.0780884	1.31445	European
349	0.114142	18.2569	0.497157	670.444	African
381.11	0.114555	0.570151	0.283742	1.14566	East Asian
38.1	0.114751	2.1797	0.827701	5.74011	European
514.2	0.115299	0.00729399	1.6e-05	3.33158	Native American
715.1	0.115763	10095.9	0.103362	9.86125e+08	Native American
379	0.115927	0.66371	0.39814	1.10642	European
513.8	0.116131	0.572907	0.285966	1.14777	East Asian
433	0.116961	0.716807	0.472737	1.08689	East Asian
473	0.117284	0.00321181	2.44e-06	4.23338	Native American
218	0.117377	134.14	0.291443	61739.1	Native American
291.8	0.117483	0.585628	0.299694	1.14437	East Asian
303	0.117649	13.4359	0.518799	347.965	African
528.5	0.118108	0.504518	0.213912	1.18992	East Asian
1015	0.118186	0.649928	0.378546	1.11587	East Asian
726.4	0.118253	0.50625	0.215498	1.18929	East Asian
750.1	0.118488	0.199301	0.0263072	1.50989	European
367.9	0.118853	866.805	0.176125	4.26601e+06	Native American
729	0.118915	0.732007	0.494563	1.08345	East Asian
706.1	0.119373	1.499	0.900658	2.49483	European
244.4	0.119654	50.2686	0.361931	6981.81	Native American
1015	0.119777	1.60579	0.884201	2.91627	European
550	0.119921	7.53361	0.591123	96.0125	African
250.41	0.119933	0.024933	0.000237738	2.61487	African
535.2	0.120034	0.600836	0.316102	1.14205	European
348	0.1203	0.643905	0.369509	1.12207	East Asian
295	0.120545	2.35398	0.798757	6.93729	European
426	0.120675	0.0214113	0.00016688	2.74716	Native American
536	0.120735	1.46233	0.904846	2.36329	European
726.3	0.120902	1.91488	0.842569	4.35188	European
425.1	0.120915	0.000750897	8.46e-08	6.66785	Native American
165.1	0.121061	0.000259006	7.57e-09	8.86486	Native American
871.2	0.121141	8.96e-06	3.71e-12	21.6331	Native American
705.8	0.121169	4296.99	0.109323	1.68896e+08	Native American
381	0.12162	1.53818	0.891732	2.65326	European
747	0.121769	0.00144494	3.65e-07	5.71809	Native American
585.32	0.1219	0.00114286	2.14e-07	6.10554	Native American
110.11	0.121927	526.085	0.187518	1.47594e+06	Native American
365.1	0.122566	791.639	0.165707	3.78194e+06	Native American
704.8	0.122862	1.61179	0.878937	2.9557	European
296.1	0.123527	13.8211	0.488761	390.831	African
172.2	0.123604	4367.33	0.10157	1.87787e+08	Native American
586.2	0.123697	0.590053	0.301438	1.15501	European
536.8	0.123808	7.32746	0.579958	92.5785	African
428.1	0.124579	11.3321	0.511499	251.06	African
605	0.124796	0.000620713	4.99e-08	7.72707	Native American
694.2	0.124933	0.739852	0.503496	1.08716	East Asian
599.9	0.125074	10.698	0.517639	221.096	African
619.5	0.125282	0.460245	0.170651	1.24128	East Asian
340	0.125666	1.4589	0.899704	2.36566	European
571	0.125689	0.0243839	0.000210251	2.82794	Native American
250.22	0.125927	0.6869	0.424619	1.11119	East Asian
433.8	0.126305	0.515176	0.220132	1.20567	East Asian
537	0.12647	6.68236	0.584671	76.3744	African
345.3	0.127588	0.583605	0.291925	1.16672	East Asian
172	0.127703	0.555636	0.260859	1.18352	East Asian
340	0.127968	0.712824	0.460977	1.10226	East Asian
456	0.128016	0.559314	0.264663	1.182	East Asian
623	0.128049	5.06e-05	1.48e-10	17.251	Native American
575.8	0.128055	13.554	0.472136	389.105	African
772	0.128148	1.78931	0.84561	3.78619	European
608	0.128195	1.83257	0.839727	3.9993	European
288.1	0.12826	0.698091	0.439315	1.1093	European
526.41	0.1287	12567.2	0.0646927	2441312582	Native American
425.2	0.128704	2.21752	0.793711	6.19546	European
574.3	0.128835	1.34e-05	6.95e-12	26.0216	Native American
509.8	0.12904	1.98582	0.818897	4.8156	European
801	0.129816	2855.99	0.0964969	8.4528e+07	Native American
726.2	0.130131	4.18e-06	4.54e-13	38.564	Native American
722	0.13042	0.752227	0.52013	1.08789	East Asian
429.1	0.130527	0.000147963	1.61e-09	13.6329	Native American
292	0.130629	58.1655	0.29965	11290.6	Native American
724	0.130911	1.56839	0.874669	2.81232	European
250.41	0.130913	0.669111	0.397259	1.127	European
596	0.131247	10.2942	0.498381	212.631	African
722	0.131465	1.3691	0.910228	2.0593	European
796	0.131673	0.000715346	5.82e-08	8.79007	African
375.1	0.132172	0.738085	0.497059	1.09598	East Asian
619.3	0.132403	1.70234	0.85132	3.40407	East Asian
371.3	0.13243	0.691256	0.427311	1.11824	East Asian
303.3	0.132479	2863.96	0.0897751	9.13648e+07	Native American
415.21	0.132552	2.20384	0.787033	6.17118	European
571.51	0.133015	0.00223357	7.77e-07	6.42046	African
202	0.133041	1.95239	0.815568	4.67384	European
938	0.133143	0.538472	0.240057	1.20784	East Asian
281.9	0.133265	0.378283	0.106333	1.34575	European
595	0.133437	12.1274	0.465928	315.658	African
427.9	0.13353	5.5006	0.593155	51.0095	African
180	0.134346	0.434107	0.145605	1.29425	European
531	0.134954	8.69538	0.510203	148.195	African
592	0.135054	0.709299	0.452058	1.11292	East Asian
465	0.13514	0.797733	0.593086	1.073	East Asian
574.1	0.13527	0.0043042	3.38e-06	5.47922	Native American
276.6	0.135426	1.60063	0.863202	2.96803	European
686	0.135839	7.83326	0.523838	117.135	African
380.1	0.136354	0.599696	0.306	1.17528	East Asian
367.9	0.136361	11.7604	0.459076	301.272	African
202.2	0.136732	0.533792	0.233502	1.22027	East Asian
527	0.136765	1.68556	0.847365	3.35288	European
379.2	0.136916	0.0116028	3.27e-05	4.12053	African
276.6	0.136959	0.654459	0.374315	1.14427	East Asian
276.6	0.137372	11.4035	0.459754	282.848	African
303	0.137563	1911.02	0.0891883	4.09472e+07	Native American
274.1	0.137597	0.607102	0.314168	1.17317	European
303.3	0.137625	13.0449	0.439473	387.21	African
327.32	0.138334	6.76359	0.539852	84.7383	African
550.4	0.138421	9571.52	0.0518802	1765876286	Native American
350.1	0.139151	0.679345	0.406978	1.13399	East Asian
225.1	0.139299	9.49e-05	4.41e-10	20.4326	Native American
281.9	0.139841	2.35832	0.755017	7.36629	East Asian
619.5	0.140228	3.54e-06	2.02e-13	62.0364	Native American
765	0.140743	0.00172401	3.63e-07	8.19418	Native American
527	0.141166	0.626845	0.336497	1.16772	East Asian
568	0.141236	0.0047086	3.74e-06	5.93071	African
327.3	0.141356	5.8778	0.554811	62.2707	African
262	0.141382	1319.33	0.0915869	1.90054e+07	Native American
916	0.141454	1.50406	0.872932	2.59148	European
573.7	0.141508	0.594001	0.29663	1.18948	European
946	0.141514	0.497743	0.196367	1.26166	East Asian
249	0.141561	1.55609	0.862966	2.80592	European
389.1	0.141881	9.67365	0.468208	199.867	African
378.1	0.142994	2.05e-06	5.01e-14	83.8164	African
38.1	0.143254	0.516175	0.212931	1.25128	East Asian
569	0.1442	55.5943	0.252906	12220.9	Native American
274.11	0.144227	0.537585	0.233693	1.23666	European
362.23	0.144597	9137.15	0.0436098	1914421724	Native American
1001	0.14469	0.524354	0.220222	1.2485	East Asian
429.1	0.144745	18.0867	0.369416	885.528	African
722.6	0.144889	0.743849	0.499693	1.1073	East Asian
425.1	0.145229	1.61702	0.846977	3.08718	European
702.2	0.145282	56.1734	0.24836	12705.2	Native American
200	0.145371	0.000565889	2.41e-08	13.2964	Native American
228.1	0.14577	1.75571	0.822393	3.74823	East Asian
564.9	0.145921	86.2039	0.212147	35028	Native American
701.1	0.145929	0.613373	0.317391	1.18537	East Asian
456	0.145977	1.84814	0.807521	4.22976	European
695.8	0.146421	0.505534	0.201345	1.26929	East Asian
241	0.146977	0.0146413	4.86e-05	4.41226	Native American
241.2	0.14735	1.63876	0.840129	3.19658	East Asian
8.52	0.147906	5.53e-06	4.18e-13	73.1019	Native American
841	0.148172	1.48073	0.869779	2.52083	European
374	0.148196	0.0122549	3.14e-05	4.78201	African
447.1	0.148352	0.25467	0.0398539	1.62737	European
110.2	0.148368	16.2632	0.37044	713.994	African
513.8	0.148613	1.76884	0.815834	3.83507	European
272.12	0.148719	0.584013	0.281449	1.21184	European
586	0.148831	0.0640175	0.00153356	2.67236	African
588.2	0.149004	0.000895679	6.49e-08	12.3523	Native American
282.8	0.149778	10.2626	0.431667	243.988	African
443.9	0.149904	881.289	0.0863366	8.99584e+06	Native American
536.3	0.149976	18.3724	0.349195	966.634	African
573.2	0.150505	9.45e-05	3.08e-10	28.9609	African
420	0.151694	8.82805	0.449458	173.397	African
723	0.151785	11.9363	0.40203	354.391	African
455	0.151871	0.761462	0.524528	1.10542	European
503	0.152331	9.02467	0.443756	183.535	African
615	0.152938	1.77823	0.807549	3.91566	European
425.2	0.153238	0.504357	0.197148	1.29028	East Asian
260.3	0.153249	20.259	0.326168	1258.33	African
278.1	0.153634	0.0104652	1.99e-05	5.49483	Native American
374.3	0.153737	1074.83	0.0734933	1.57192e+07	Native American
411.1	0.153894	0.503527	0.196085	1.29301	East Asian
349	0.153918	0.571063	0.264374	1.23353	East Asian
395.6	0.154175	8.71e-05	2.27e-10	33.4506	Native American
306.9	0.154322	0.000169546	1.1e-09	26.1607	Native American
938	0.15453	1.9194	0.782247	4.70963	European
289.8	0.15505	4.06e-05	3.59e-11	45.8951	African
626.11	0.155553	0.596006	0.291796	1.21737	European
722.6	0.156	1.37515	0.885543	2.13547	European
694	0.15605	1.35926	0.889435	2.07725	European
411.1	0.156258	2.11892	0.750387	5.98333	European
626.12	0.156264	1.58285	0.838928	2.98646	European
726	0.156335	1.30387	0.903443	1.88179	European
8.5	0.15637	265.712	0.118014	598259	Native American
386.2	0.156447	1.68477	0.818883	3.46626	European
78	0.156646	0.654541	0.364119	1.1766	European
411.1	0.156651	35.5562	0.25401	4977.14	African
250.42	0.156707	3.97334	0.5888	26.8128	African
427.22	0.157226	1.92993	0.77603	4.79958	East Asian
509	0.157784	0.725947	0.465486	1.13215	East Asian
771.1	0.158284	0.749481	0.502088	1.11877	East Asian
701.1	0.158543	1.68922	0.81506	3.50091	European
588	0.158569	0.0012555	1.16e-07	13.5479	Native American
509.8	0.158572	0.558542	0.248556	1.25512	East Asian
293	0.158829	9.45592	0.415422	215.238	African
781	0.15894	0.00856742	1.14e-05	6.44239	Native American
990	0.159601	7.20374	0.4597	112.886	African
285.21	0.159728	10.2799	0.399267	264.675	African
433	0.160302	1.39197	0.87727	2.20864	European
250.22	0.160388	1.46502	0.859588	2.49686	European
741	0.160629	5.02438	0.526811	47.9193	African
610.4	0.160695	0.425726	0.129103	1.40386	European
790	0.16072	0.0100013	1.61e-05	6.23201	Native American
726	0.160772	0.789037	0.56662	1.09876	East Asian
172.2	0.161026	1.89799	0.774715	4.64993	European
433.3	0.161069	0.697307	0.421167	1.1545	East Asian
288.1	0.161139	1.34527	0.888466	2.03694	East Asian
770	0.161163	34.6468	0.243208	4935.7	Native American
447	0.162075	0.00659191	5.78e-06	7.52363	African
797	0.16218	1.62244	0.823133	3.19793	European
724.8	0.162206	2.11197	0.740258	6.02547	European
386.9	0.162446	4.66175	0.537669	40.4188	African
579	0.162531	1.46015	0.858393	2.48377	European
789	0.163134	4.13993	0.562186	30.4864	African
526.4	0.163171	1153.17	0.0573284	2.31962e+07	Native American
375.1	0.163183	1.3665	0.881057	2.11941	European
916	0.16326	0.703804	0.429535	1.1532	East Asian
474.2	0.16386	2.38526	0.701515	8.11025	East Asian
513.8	0.164018	14.2007	0.338428	595.872	African
994.21	0.164452	0.000110868	2.94e-10	41.7633	Native American
110.13	0.16454	0.573358	0.26169	1.25622	East Asian
961	0.16493	7.36e-06	4.19e-13	129.342	Native American
452.2	0.165129	459.006	0.0800196	2.63294e+06	Native American
155.1	0.165816	0.00190802	2.72e-07	13.39	Native American
286.9	0.165853	16.9128	0.309701	923.614	African
647	0.165885	12.5211	0.350706	447.038	African
532	0.166308	0.74715	0.494487	1.12891	East Asian
426.91	0.166447	0.00036444	4.91e-09	27.0348	Native American
296.1	0.166755	1343.07	0.0494394	3.64856e+07	Native American
704.8	0.167136	0.677953	0.390582	1.17676	East Asian
70.3	0.167339	0.00025331	1.99e-09	32.2432	Native American
800	0.167427	830.573	0.0595187	1.15905e+07	Native American
497	0.168225	1.57151	0.826183	2.98922	European
771	0.168436	138.04	0.124325	153268	Native American
198.6	0.168498	0.000158563	6.19e-10	40.5969	Native American
782.6	0.169057	0.427322	0.127208	1.43547	European
292.1	0.169288	0.600644	0.290359	1.24251	East Asian
689	0.169424	0.0736434	0.00178322	3.04132	African
359	0.169794	3071.35	0.0322604	2.92408e+08	Native American
228.1	0.170375	0.557865	0.242198	1.28496	European
79.1	0.170389	0.607884	0.298375	1.23845	European
286.9	0.170496	0.569344	0.254427	1.27405	East Asian
801	0.170997	11.8073	0.344497	404.683	African
750.1	0.171323	14447.7	0.0158418	13176290644	Native American
561.1	0.171358	28.6984	0.233845	3521.97	Native American
619.1	0.171421	0.597195	0.285279	1.25015	East Asian
571.51	0.171509	1.66092	0.802612	3.43709	East Asian
512.9	0.171776	19.8925	0.272905	1450	Native American
427.4	0.172671	2.67609	0.65023	11.0138	East Asian
726	0.172833	4.29324	0.528394	34.8829	African
509.1	0.172957	7.06117	0.424619	117.423	African
946	0.17298	1.16e-05	9.24e-13	145.635	Native American
782.6	0.173933	2.12648	0.716702	6.30935	East Asian
447.1	0.174574	3.06834	0.60812	15.4817	East Asian
262	0.175169	9.5917	0.365119	251.975	African
350.1	0.175203	1.48252	0.839029	2.61953	European
41.1	0.176192	13.2983	0.312856	565.262	African
418.1	0.176448	1.67337	0.793233	3.53007	European
615	0.176492	0.610728	0.298753	1.24848	East Asian
726.4	0.176699	14.5088	0.299488	702.879	African
626.1	0.176755	36.5163	0.197423	6754.25	Native American
81	0.176922	0.543952	0.224762	1.31643	East Asian
79.1	0.176975	1.55277	0.819747	2.94126	East Asian
280.2	0.177077	1.56338	0.817103	2.99126	European
10	0.177755	1.80382	0.76491	4.25378	East Asian
241.2	0.177776	0.603792	0.289878	1.25765	European
797.1	0.178103	23.61	0.236917	2352.86	African
573.5	0.178304	519.348	0.0577238	4.67264e+06	Native American
415.21	0.178549	0.522353	0.202791	1.34549	East Asian
371.3	0.178597	1.44454	0.845245	2.46876	European
841	0.178665	0.718265	0.443446	1.1634	East Asian
611.11	0.179025	2.2437	0.690337	7.29236	East Asian
720	0.179073	1.44551	0.84449	2.47427	European
592	0.179633	1.40973	0.853704	2.3279	European
427.22	0.180122	0.505173	0.186122	1.37115	European
647	0.181601	3926.16	0.0209338	7.36357e+08	Native American
442.1	0.181882	2.0035	0.722296	5.55729	East Asian
573	0.182268	0.0300842	0.000174715	5.18021	Native American
510	0.182625	5.77197	0.438208	76.0269	African
743	0.182664	4.62969	0.486036	44.0997	African
536.8	0.182971	0.723293	0.449004	1.16514	East Asian
532	0.183275	1.36447	0.863343	2.15647	European
627.1	0.183412	2513.88	0.0245823	2.57079e+08	Native American
523	0.183462	2.22e-05	3.1e-12	159.621	Native American
80	0.183832	4493.73	0.0184526	1094351426	Native American
735.1	0.18385	1.84234	0.748185	4.53662	European
527	0.184358	8.68737	0.356974	211.417	African
529	0.184532	2.42172	0.655764	8.94339	East Asian
442.1	0.184766	0.466483	0.151155	1.43962	European
272.12	0.184805	1.55194	0.810522	2.97156	East Asian
165	0.184811	0.00110405	4.7e-08	25.9099	Native American
455	0.18499	1.25437	0.897208	1.75371	East Asian
706.1	0.185019	0.7318	0.461177	1.16123	East Asian
250.24	0.18519	146.94	0.0914805	236021	Native American
433.2	0.18546	0.673507	0.375193	1.20901	East Asian
573.7	0.18551	1.51732	0.818497	2.81281	East Asian
750.1	0.185679	3.05824	0.584148	16.0111	East Asian
782.3	0.185882	0.763021	0.511094	1.13913	East Asian
458.1	0.187604	14.3596	0.272896	755.59	African
366	0.187916	29.6795	0.190879	4614.82	Native American
433.1	0.188819	0.691973	0.399559	1.19839	East Asian
830	0.189428	1.59792	0.793474	3.21792	European
720	0.18995	0.721746	0.443223	1.17529	East Asian
276.1	0.190387	1.27783	0.885329	1.84433	European
700	0.190458	1.94404	0.718624	5.25908	European
513	0.190484	135.864	0.0870105	212148	Native American
443.7	0.190875	0.52105	0.196172	1.38395	East Asian
625	0.191099	1.40941	0.842559	2.35762	European
513.8	0.191234	519.479	0.0439682	6.13758e+06	Native American
519	0.191502	5.11151	0.441899	59.1255	African
369	0.191514	0.00859499	6.83e-06	10.8176	Native American
276.1	0.191535	0.801974	0.575884	1.11682	East Asian
519.8	0.19198	0.00388973	9.32e-07	16.2294	Native American
550.2	0.192083	1.46548	0.825258	2.60237	European
529	0.192397	0.382978	0.090456	1.62148	European
797	0.19271	0.663671	0.358141	1.22985	East Asian
770	0.193016	4.39341	0.473092	40.7998	African
735.1	0.193046	0.581705	0.257274	1.31526	East Asian
286.9	0.193177	1.80962	0.740631	4.42152	European
496.1	0.193395	0.00074539	1.44e-08	38.5126	African
830	0.193491	0.656996	0.3488	1.23751	East Asian
724.8	0.193527	0.530622	0.204137	1.37927	East Asian
38.3	0.193824	0.60756	0.286517	1.28833	East Asian
180	0.19398	1.88601	0.724042	4.91273	East Asian
608	0.194453	0.624495	0.306666	1.27172	East Asian
371.2	0.194522	0.667109	0.361907	1.22969	East Asian
619.4	0.194629	4.73282	0.451769	49.582	African
340.1	0.195545	0.583097	0.25764	1.31968	East Asian
293.1	0.195689	5.49293	0.416099	72.5122	African
170	0.195863	1.69512	0.761882	3.77148	European
368.4	0.195926	14.5232	0.251716	837.938	African
577.1	0.196718	1.94056	0.709234	5.30964	European
401.3	0.196722	0.0128539	1.73e-05	9.54931	Native American
479	0.197297	0.794759	0.560499	1.12693	East Asian
286.8	0.197979	2.19e-05	1.77e-12	271.746	Native American
155	0.197982	0.00370422	7.36e-07	18.6375	Native American
619.5	0.19804	2.08688	0.680763	6.39732	European
411.4	0.198687	0.0269104	0.000108567	6.67026	Native American
665	0.198711	209.51	0.0604496	726130	Native American
568	0.199	1.54846	0.794546	3.01772	East Asian
359.2	0.199234	3249.04	0.0141295	7.47105e+08	Native American
694.2	0.199289	1.3249	0.862215	2.03587	European
381.11	0.199801	1.67396	0.761567	3.67945	European
275.51	0.199957	0.00154966	7.82e-08	30.6895	Native American
513.3	0.200099	14.2809	0.244524	834.042	African
669	0.200495	711.57	0.030572	1.65619e+07	Native American
428.2	0.201316	0.00127741	4.65e-08	35.0568	Native American
851	0.201432	0.000959657	2.25e-08	40.9514	Native American
788	0.20148	6.34218	0.372633	107.943	African
198.6	0.201786	1.95567	0.698276	5.47729	East Asian
292.4	0.2019	0.682389	0.379431	1.22724	East Asian
251.1	0.202031	1322.88	0.0211835	8.26124e+07	Native American
474	0.202206	0.000493959	4.1e-09	59.577	African
459	0.202342	1.33509	0.856168	2.08191	European
568.1	0.202753	0.00518406	1.58e-06	17.0291	African
443	0.203121	9.19049	0.30186	279.816	African
349	0.203922	1.7452	0.739171	4.12046	European
1009	0.204028	6.9488	0.348956	138.372	African
870	0.204099	0.693806	0.394654	1.21972	East Asian
215	0.204151	0.626417	0.304314	1.28945	European
571.51	0.204632	0.596105	0.268018	1.32581	European
782.3	0.205007	4.94769	0.417407	58.6469	African
425	0.205465	0.00389622	7.26e-07	20.9077	Native American
870	0.205928	1.49647	0.801285	2.7948	European
285.22	0.206492	0.638123	0.317844	1.28114	East Asian
459.7	0.206989	1.61429	0.767262	3.39642	European
574.2	0.208003	1.88752	0.702133	5.07417	European
443.7	0.208352	1.99519	0.680221	5.85219	European
766	0.208619	0.667238	0.355119	1.25368	East Asian
473.3	0.20874	1.94946	0.688465	5.5201	European
501	0.2089	1.69175	0.745059	3.84132	European
704.1	0.209068	5.62604	0.379881	83.3216	African
605	0.209618	1.51913	0.790511	2.91931	European
610.4	0.210475	1.95488	0.684663	5.58164	East Asian
289	0.210697	0.723509	0.435861	1.20099	European
289	0.210979	1.33833	0.847724	2.11287	East Asian
415.1	0.210994	1402.25	0.0164435	1.19579e+08	Native American
415.11	0.210994	1402.25	0.0164435	1.19579e+08	Native American
433.3	0.211052	1.42923	0.816653	2.50132	European
709.2	0.211221	1.84518	0.706267	4.82069	European
591	0.211292	21.141	0.176767	2528.42	Native American
367.4	0.211319	1.51509	0.789776	2.90653	European
110.1	0.211332	52.5911	0.105288	26269.3	Native American
727.4	0.211457	8.30496	0.300155	229.79	African
550.2	0.212147	0.717681	0.426203	1.2085	East Asian
1011	0.212508	0.677786	0.367748	1.24921	East Asian
447	0.212648	1.50596	0.791013	2.8671	East Asian
579.8	0.212785	138.507	0.0592617	323721	Native American
427.4	0.213087	0.378761	0.0821608	1.74609	European
395.2	0.213389	0.00456835	9.41e-07	22.1819	Native American
242.1	0.214025	0.00011929	7.73e-11	184.139	Native American
199	0.214462	0.0514556	0.000475312	5.57039	African
599.8	0.214991	182.462	0.0486417	684439	Native American
180.3	0.215065	0.000223835	3.8e-10	131.954	Native American
170	0.215375	0.632484	0.306416	1.30553	East Asian
577.1	0.215832	0.560893	0.2245	1.40135	East Asian
380.1	0.215955	1.6127	0.756467	3.4381	European
425.1	0.216604	0.68859	0.381003	1.24449	East Asian
550.1	0.216833	0.000393724	1.55e-09	99.7014	Native American
78	0.218071	1.38781	0.823835	2.33786	East Asian
605	0.218258	0.690078	0.382324	1.24556	East Asian
701.2	0.218365	123.513	0.0576823	264473	Native American
228.1	0.218518	169.736	0.0476521	604597	Native American
427.6	0.21853	7.68162	0.298555	197.643	African
782.3	0.218536	1.32194	0.847486	2.062	European
10	0.218794	0.554715	0.216854	1.41897	European
738.4	0.218948	1.81055	0.702705	4.66498	European
531.4	0.219101	0.672352	0.356974	1.26636	East Asian
536.8	0.21924	56.2766	0.0907715	34890.4	Native American
588.2	0.220733	9.32727	0.261605	332.555	African
646	0.220819	188.866	0.0428994	831484	Native American
440.2	0.221054	30.1028	0.128952	7027.27	African
276.1	0.221219	3.85659	0.443594	33.529	African
185	0.221763	0.516304	0.178805	1.49084	European
474.2	0.222093	0.439163	0.117208	1.64549	European
270.3	0.222123	0.00047033	2.14e-09	103.355	Native American
497	0.222162	0.694043	0.386132	1.24749	East Asian
765	0.223249	1.51826	0.77538	2.97288	East Asian
38.3	0.223303	1.68088	0.7287	3.87726	European
586	0.223609	0.0442602	0.000292019	6.70834	Native American
41.1	0.223699	0.000236304	3.4e-10	164.113	Native American
610	0.224057	5.07543	0.370004	69.6209	African
401.21	0.22466	0.00283531	2.19e-07	36.6871	Native American
368	0.224907	0.0307414	0.00011101	8.51303	Native American
599.5	0.225066	27.3166	0.130547	5715.93	Native American
790.1	0.225319	2462.09	0.00811712	7.468e+08	Native American
801	0.2257	0.609006	0.273014	1.35849	East Asian
481	0.225985	0.0021527	1.04e-07	44.6989	Native American
624	0.226008	0.0147187	1.59e-05	13.6092	African
241.1	0.226234	0.0191896	3.18e-05	11.585	Native American
574.1	0.226488	6.10316	0.325489	114.439	African
480.2	0.226991	0.000666463	4.69e-09	94.7391	Native American
427.9	0.227256	0.789856	0.538576	1.15838	East Asian
1015	0.227601	88.0694	0.0610398	127068	Native American
418.1	0.227628	8.74184	0.258199	295.973	African
378.1	0.2281	2.36104	0.583949	9.54622	East Asian
504	0.228713	12.0199	0.209647	689.144	African
389.1	0.228739	66.7866	0.0713452	62519.3	Native American
300.12	0.229166	0.000378977	1e-09	142.925	Native American
695.3	0.229355	2516.42	0.00717153	8.82984e+08	Native American
480.11	0.229406	1514.88	0.00986336	2.32667e+08	Native American
962	0.229844	0.000574679	2.95e-09	111.921	Native American
447	0.230303	0.647642	0.318479	1.31701	European
245.21	0.230679	6.81796	0.295438	157.341	African
575.2	0.232942	827.886	0.0132842	5.15949e+07	Native American
362.26	0.233635	402.733	0.0208092	7.79434e+06	Native American
715.1	0.233945	0.581303	0.237931	1.42022	East Asian
569.2	0.234155	893.935	0.0122827	6.50608e+07	Native American
528.5	0.234163	1150.14	0.0104315	1.2681e+08	Native American
386.2	0.234217	0.669002	0.344982	1.29735	East Asian
389.1	0.234382	0.727597	0.430782	1.22892	East Asian
473.3	0.234388	0.562632	0.21804	1.45182	East Asian
198.4	0.234414	0.00166428	4.37e-08	63.3204	African
427.12	0.234792	11.0575	0.209887	582.541	African
433.8	0.234876	1132.42	0.0103524	1.23872e+08	Native American
420	0.234965	0.715268	0.411437	1.24347	East Asian
257	0.235125	1833.38	0.00751926	4.47022e+08	Native American
257.1	0.235125	1833.38	0.00751926	4.47022e+08	Native American
418.1	0.235135	0.661025	0.333751	1.30922	East Asian
738.4	0.235892	0.592854	0.249752	1.4073	East Asian
371.2	0.236184	1.50951	0.763731	2.98354	European
592.1	0.236346	0.753824	0.472209	1.20339	East Asian
427.9	0.236348	1.29256	0.845248	1.97659	European
172	0.238651	1.67168	0.711188	3.92937	European
199	0.238721	0.0219501	3.82e-05	12.6043	Native American
574.2	0.239565	0.581903	0.23603	1.43461	East Asian
733	0.239788	4.18363	0.384791	45.4864	African
217	0.24002	1.69962	0.701603	4.1173	East Asian
459.7	0.241012	0.667122	0.339106	1.31243	East Asian
496.2	0.241108	0.000272534	2.99e-10	248.557	Native American
669	0.24123	0.648814	0.314704	1.33764	East Asian
352	0.241248	0.000433947	1.03e-09	182.534	African
159	0.24126	0.635265	0.297432	1.35682	East Asian
709	0.241294	1.55727	0.742342	3.26679	European
420	0.241448	1.4424	0.781448	2.6624	European
367.4	0.241518	0.701715	0.387896	1.26942	East Asian
285.22	0.242045	1.58876	0.731504	3.45066	European
303.31	0.242663	11.1562	0.195105	637.915	African
618.1	0.242751	12.7007	0.178553	903.418	African
174.11	0.243127	0.639222	0.301511	1.35519	European
568	0.243239	0.646117	0.31025	1.34558	European
313.1	0.243251	9.45763	0.217182	411.852	African
306.1	0.243467	0.000499955	1.42e-09	176.221	African
635	0.243866	0.00763965	2.1e-06	27.7575	African
792.1	0.244142	5.58129	0.309115	100.774	African
306	0.244292	3.13684	0.45785	21.4913	African
374	0.244818	0.691896	0.37194	1.28709	European
374	0.245396	1.39415	0.795823	2.44234	East Asian
198.6	0.246225	0.51459	0.167401	1.58185	European
443.7	0.246685	45.342	0.0714272	28783.1	African
368.9	0.247007	1.72945	0.684096	4.37218	European
819	0.247692	2.30376	0.559656	9.48315	East Asian
715	0.247797	313.658	0.0183127	5.37228e+06	Native American
780	0.247974	1.91793	0.635332	5.78984	European
613.7	0.247982	2.27669	0.563794	9.19363	East Asian
189.1	0.248467	2.28364	0.56179	9.28281	East Asian
427.9	0.248522	0.0399933	0.000168841	9.47319	Native American
611	0.248563	0.768465	0.491294	1.20201	European
722.1	0.248574	0.0301291	7.86e-05	11.553	African
214.1	0.248858	0.000897509	5.94e-09	135.501	African
614.51	0.248876	0.00557459	8.23e-07	37.7663	African
962	0.248988	9.15048	0.212244	394.504	African
250.7	0.249656	258.93	0.0201645	3.3249e+06	Native American
930	0.249719	0.00884888	2.82e-06	27.7268	Native American
965.1	0.249965	123.607	0.03372	453104	Native American
760	0.250118	10.2224	0.194558	537.105	Native American
367.1	0.250359	1.39734	0.789856	2.47206	East Asian
790.6	0.250718	0.0829734	0.00118641	5.80288	Native American
316	0.251005	115.252	0.0347977	381724	Native American
255	0.25124	0.00815412	2.21e-06	30.1506	African
714.1	0.25137	8.01138	0.22883	280.479	African
202.2	0.251548	1.73106	0.677559	4.4226	European
198.4	0.251643	1.76479	0.668218	4.66089	East Asian
367.1	0.251936	0.690447	0.366369	1.30119	European
259	0.252225	10.0528	0.193444	522.417	African
598	0.252912	0.706718	0.389771	1.28139	East Asian
401.2	0.25296	5.20398	0.307751	87.9977	African
269	0.253259	1.36539	0.800232	2.3297	East Asian
681	0.253881	33.3663	0.080644	13805.3	Native American
765	0.254749	0.650403	0.310228	1.36359	European
474.2	0.254825	0.00013813	3.14e-11	607.694	Native American
110.13	0.25483	1.67109	0.690501	4.04424	European
736	0.254865	0.576194	0.223059	1.48839	East Asian
696.41	0.2552	0.00241042	7.46e-08	77.9183	Native American
585.31	0.255233	6.91429	0.24724	193.364	African
495.2	0.255681	6.37138	0.261503	155.235	African
433.1	0.256115	1.42462	0.773449	2.624	European
427	0.25616	0.101205	0.00194142	5.27573	Native American
285.22	0.256618	226.896	0.0193026	2.66708e+06	Native American
599.8	0.256707	0.69866	0.375967	1.29832	East Asian
159	0.257202	1.62435	0.701836	3.75946	European
636.3	0.257256	643.105	0.00890924	4.64219e+07	Native American
427.8	0.257423	1.63647	0.697766	3.83799	European
425	0.25772	1.44209	0.764997	2.71849	European
433.21	0.258403	0.708306	0.389468	1.28816	East Asian
245.2	0.258568	6.21558	0.261178	147.92	African
38.1	0.259302	0.000240498	1.24e-10	466.553	Native American
798.1	0.259326	8.20323	0.211771	317.764	African
681.7	0.25954	1155.97	0.00547578	2.44032e+08	Native American
216	0.25967	15.0263	0.135051	1671.88	Native American
709.2	0.259694	0.603102	0.250327	1.45303	East Asian
191	0.259772	0.651459	0.30917	1.3727	East Asian
396	0.259842	0.0178243	1.62e-05	19.6474	Native American
715.1	0.25999	1.76583	0.656533	4.74944	European
362.4	0.260539	1657.53	0.00408449	6.72645e+08	Native American
912	0.260599	0.547741	0.191917	1.56328	European
361	0.260806	0.516767	0.16352	1.63312	European
519.9	0.261161	0.00830949	1.95e-06	35.3526	Native American
578.9	0.261518	0.692343	0.364409	1.31539	East Asian
479	0.26178	1.2495	0.846803	1.84369	European
536.8	0.261941	1.35665	0.796211	2.31157	European
250.25	0.262188	102.339	0.0313622	333949	Native American
217.1	0.263387	1.69781	0.671465	4.29292	East Asian
458.2	0.263647	0.629402	0.279492	1.41738	East Asian
793.2	0.264151	1.49129	0.739467	3.00749	East Asian
573.6	0.264272	0.0587248	0.000404813	8.51898	African
656	0.264883	274.397	0.0141861	5.30754e+06	Native American
574	0.265025	1.34415	0.799057	2.26109	European
250.23	0.265403	122.728	0.0258651	582337	Native American
110	0.265663	28.5355	0.0781153	10424	Native American
415.21	0.266893	0.000155577	2.95e-11	821.224	Native American
610.1	0.267317	5.31508	0.277717	101.722	African
614.52	0.267506	89.2116	0.0318305	250035	Native American
217	0.268074	0.576778	0.217803	1.5274	European
229	0.268527	0.000619708	1.29e-09	298.158	Native American
714	0.269295	1.49806	0.731308	3.06874	European
949	0.269456	0.0529648	0.000287935	9.74273	Native American
579.8	0.270122	1.44021	0.753108	2.75418	European
771.2	0.270579	8.16442	0.194815	342.16	African
530.2	0.27069	0.709143	0.384706	1.30719	East Asian
636	0.270784	0.653051	0.305914	1.3941	European
340	0.2708	3.90505	0.345657	44.1171	African
395.6	0.270951	0.632036	0.279247	1.43052	East Asian
427.8	0.270979	0.646594	0.297486	1.40539	East Asian
741.2	0.271096	0.00183056	2.44e-08	137.298	Native American
81	0.271183	1.7508	0.645617	4.74788	European
912	0.271277	315.103	0.0111495	8.90531e+06	Native American
709	0.271432	0.685432	0.349645	1.3437	East Asian
599.8	0.272243	1.46959	0.739132	2.92193	European
185	0.272472	1.69574	0.660264	4.35514	East Asian
727	0.272876	0.0583739	0.000363745	9.36786	Native American
743.9	0.273129	3.80961	0.348329	41.6649	African
242	0.273727	0.648676	0.29883	1.40809	European
578.8	0.274017	0.0177958	1.3e-05	24.2873	Native American
793.2	0.274174	0.64835	0.298196	1.40967	European
588	0.274631	1.45941	0.740678	2.87558	European
687.4	0.275119	0.804036	0.543448	1.18958	East Asian
979	0.276095	35.6571	0.0574067	22147.7	Native American
615	0.276108	252.273	0.0120072	5.30029e+06	Native American
198.4	0.276343	0.00129707	8.22e-09	204.668	Native American
745	0.276528	1.18264	0.874243	1.59982	European
569	0.276586	3.99657	0.329462	48.4807	African
378.1	0.276739	0.433579	0.0961777	1.95462	European
694	0.277915	3.63104	0.353504	37.2965	African
514.2	0.27798	0.0811102	0.000867302	7.58544	African
508	0.278495	0.0712647	0.000600083	8.46324	Native American
327.1	0.279099	0.00523954	3.88e-07	70.6815	Native American
345.3	0.279241	1.54615	0.702175	3.40452	European
588	0.279681	0.712748	0.385747	1.31695	East Asian
501	0.279955	0.660401	0.311118	1.40181	East Asian
340.1	0.280078	1.65951	0.661938	4.16047	European
429.1	0.280179	1.54846	0.700238	3.42418	European
706.2	0.280272	0.751116	0.446767	1.26279	East Asian
701.1	0.281143	136.828	0.0178406	1.0494e+06	Native American
348	0.281901	1.41275	0.752891	2.65093	European
81	0.281988	0.000331813	1.52e-10	722.731	Native American
433.2	0.282154	1.432	0.744309	2.75509	European
636	0.282238	1.45427	0.734838	2.87805	East Asian
580.2	0.28295	0.00100554	3.39e-09	298.009	Native American
198.6	0.28345	0.00287828	6.55e-08	126.491	African
611	0.283546	1.24638	0.833363	1.86408	East Asian
613.7	0.283728	0.435415	0.0952118	1.99121	European
912	0.284285	1.66862	0.65364	4.25967	East Asian
289.3	0.284768	0.6027	0.23833	1.52413	European
313	0.284953	7.8284	0.18012	340.239	African
272.11	0.285067	3.37935	0.362448	31.508	African
483	0.285078	0.00810246	1.19e-06	55.3527	Native American
723	0.285181	0.00126204	6.09e-09	261.433	Native American
535.1	0.28541	0.439527	0.0972643	1.98618	European
707.3	0.285877	1196.44	0.00266226	5.37692e+08	Native American
567	0.28597	10.5998	0.138657	810.314	African
681.7	0.28653	0.000657513	9.25e-10	467.576	African
573.7	0.286683	5.30443	0.246371	114.206	African
327.3	0.287511	1.25531	0.825609	1.90867	European
695.8	0.287749	1.76918	0.61796	5.06505	European
[truncated: 1,964 more rows]

## Sheet: NH-White
phecode	pvalue	OR	CI (lower)	CI (upper)	ancestry proportion
[truncated: 6,300 more rows]

[truncated: 2 more sheets: NH-NatAm, NH-PI]
