# Supplementary material for: Leveraging genomic diversity for discovery in an electronic health record linked biobank: the UCLA ATLAS Community Health Initiative
Source: Genome Med. 2022 Sep 9;14:104. doi: 10.1186/s13073-022-01106-x (PMC9461263; doi:10.1186/s13073-022-01106-x)
Supplement: Supplementary file 6 — Additional file 6: Table S10. Summary of GWAS analyses in ATLAS. [file 13073_2022_1106_MOESM6_ESM.xlsx]

## Sheet: Legend
Table S10: Summary of GWAS analyses in ATLAS.	We provide the number of cases/controls for each phenotype analysis performed in each GIA group. We also report the number of SNPs with successfully computed association statistics, lambda-GC, and the number of genome-wide significant SNPs. Only analyses with N>50 cases were performed.

## Sheet: S10 GWAS sample sizes
phenotype	GIA	N-case	N-control	#SNPs	Lambda-GC	# Genome-wide significant SNPs
liver/intrahepatic bile duct cancer	European American	408	21777	0	--	0
	African American	43	1917	0	--	0
	Hispanic Latino American	247	5709	6117340	0.96	1
	East Asian American	197	3090	4802597	0.99	0
Skin cancer	European American	4583	17603	6017984	1.02	76
	African American	38	1923	0	--	0
	Hispanic Latino American	236	5721	0	--	0
	East Asian American	83	3205	0	--	0
uterine leiomyoma	European American	1207	20979	0	--	0
	African American	287	1674	5822707	1.03	0
	Hispanic Latino American	456	5501	0	--	0
	East Asian American	333	2955	53544	5.96	0
ischemic heart disease	European American	5242	16943	6017984	1	6
	African American	514	1446	5874654	1.01	0
	Hispanic Latino American	1174	4782	6263053	1.01	0
	East Asian American	649	2638	4806299	1.02	1
chronic nonalcoholic liver disease	European American	3177	19008	5829152	0.94	58
	African American	322	1638	5874556	1.01	0
	Hispanic Latino American	1466	4490	6263053	1.01	70
	East Asian American	627	2660	4806299	1.01	0
chronic kidney disease	European American	2214	19970	6017984	0.98	0
	African American	376	1583	5874608	1.01	0
	Hispanic Latino American	694	5261	0	--	0
	East Asian American	299	2987	2852	13.36	0
					Total genome-wide significant SNPs:	212
