# Supplementary material for: Leveraging genomic diversity for discovery in an electronic health record linked biobank: the UCLA ATLAS Community Health Initiative
Source: Genome Med. 2022 Sep 9;14:104. doi: 10.1186/s13073-022-01106-x (PMC9461263; doi:10.1186/s13073-022-01106-x)
Supplement: Supplementary file 7 — Additional file 7: Table S11. Genome-wide significant associations in ATLAS. [file 13073_2022_1106_MOESM7_ESM.xlsx]

## Sheet: Legend
Table S11: Genome-wide significant associations in ATLAS.	List of genome-wide significant SNPs (p-value<510-8) identified from GWAS performed across 6 phenotypes within each of the 4 GIA groups in ATLAS. Results from each GIA-phecode analysis are reported on separate sheets.

## Sheet: 571.5 - EA
CHR	SNP	BP	A1	TEST	NMISS	BETA	SE	L95	U95	STAT	P
22	chr22:43930392:T:C	43930392	C	ADD	20736	0.2006	0.03674	0.1286	0.2726	5.46	4.766e-08
22	chr22:43931312:A:G	43931312	G	ADD	20736	0.2007	0.03672	0.1288	0.2727	5.467	4.579e-08
22	chr22:43932850:G:A	43932850	A	ADD	20736	0.2032	0.03673	0.1312	0.2752	5.533	3.146e-08
22	chr22:43933198:C:T	43933198	T	ADD	20736	0.2044	0.03671	0.1324	0.2763	5.567	2.59e-08
22	chr22:43933395:G:A	43933395	A	ADD	20736	0.2044	0.03671	0.1324	0.2763	5.567	2.59e-08
22	chr22:43934151:C:T	43934151	T	ADD	20736	0.2103	0.03643	0.1389	0.2817	5.771	7.859e-09
22	chr22:43934248:T:C	43934248	C	ADD	20736	0.2087	0.03636	0.1374	0.2799	5.739	9.506e-09
22	chr22:43934333:A:G	43934333	G	ADD	20736	0.206	0.03651	0.1344	0.2776	5.642	1.678e-08
22	chr22:43935898:C:G	43935898	G	ADD	20736	0.1978	0.03611	0.127	0.2686	5.478	4.311e-08
22	chr22:43935935:C:G	43935935	G	ADD	20736	0.1987	0.03609	0.128	0.2695	5.506	3.667e-08
22	chr22:43936063:G:A	43936063	A	ADD	20736	0.1998	0.03623	0.1288	0.2708	5.515	3.482e-08
22	chr22:43936597:T:C	43936597	C	ADD	20736	0.197	0.03609	0.1263	0.2678	5.459	4.8e-08
22	chr22:43936613:T:C	43936613	C	ADD	20736	0.197	0.03609	0.1263	0.2678	5.459	4.8e-08
22	chr22:43936690:G:A	43936690	A	ADD	20736	0.1997	0.03619	0.1288	0.2707	5.52	3.397e-08
22	chr22:43936773:C:G	43936773	G	ADD	20736	0.1983	0.0361	0.1276	0.2691	5.495	3.909e-08
22	chr22:43936998:C:T	43936998	T	ADD	20736	0.2007	0.03617	0.1298	0.2716	5.549	2.879e-08
22	chr22:43937292:A:G	43937292	G	ADD	20736	0.2009	0.03617	0.13	0.2718	5.554	2.796e-08
22	chr22:43937599:C:G	43937599	G	ADD	20736	0.2007	0.03617	0.1298	0.2716	5.548	2.89e-08
22	chr22:43937814:T:G	43937814	G	ADD	20736	0.2009	0.03617	0.13	0.2718	5.554	2.796e-08
22	chr22:43938065:C:G	43938065	G	ADD	20736	0.2009	0.03617	0.13	0.2718	5.554	2.796e-08
22	chr22:43938088:T:C	43938088	C	ADD	20736	0.2007	0.03617	0.1298	0.2716	5.548	2.891e-08
22	chr22:43938596:T:C	43938596	C	ADD	20736	0.1998	0.0362	0.1288	0.2707	5.518	3.428e-08
22	chr22:43938606:T:C	43938606	C	ADD	20736	0.1998	0.0362	0.1288	0.2707	5.518	3.428e-08
22	chr22:43938649:T:C	43938649	C	ADD	20736	0.1998	0.0362	0.1288	0.2707	5.518	3.428e-08
22	chr22:43938962:T:C	43938962	C	ADD	20736	0.1971	0.03612	0.1263	0.2679	5.455	4.884e-08
22	chr22:43939451:T:C	43939451	C	ADD	20736	0.1999	0.0362	0.129	0.2709	5.523	3.334e-08
22	chr22:43939526:C:A	43939526	A	ADD	20736	0.2001	0.0362	0.1291	0.271	5.527	3.263e-08
22	chr22:43939536:C:T	43939536	T	ADD	20736	0.2004	0.0362	0.1295	0.2714	5.537	3.073e-08
22	chr22:43939573:G:T	43939573	T	ADD	20736	0.2004	0.0362	0.1295	0.2714	5.537	3.083e-08
22	chr22:43939864:T:C	43939864	C	ADD	20736	0.2001	0.0362	0.1291	0.271	5.527	3.263e-08
22	chr22:43940218:T:C	43940218	C	ADD	20736	0.2003	0.0362	0.1293	0.2712	5.532	3.158e-08
22	chr22:43940430:A:G	43940430	G	ADD	20736	0.2001	0.0362	0.1291	0.271	5.527	3.263e-08
22	chr22:43940616:T:C	43940616	C	ADD	20736	0.2001	0.0362	0.1291	0.271	5.527	3.263e-08
22	chr22:43941653:G:A	43941653	A	ADD	20736	0.2	0.03621	0.129	0.271	5.523	3.328e-08
22	chr22:43943646:C:G	43943646	G	ADD	20736	0.1993	0.0362	0.1284	0.2703	5.506	3.663e-08
22	chr22:43944206:C:T	43944206	T	ADD	20736	0.1992	0.0362	0.1282	0.2701	5.502	3.764e-08
22	chr22:43945024:C:T	43945024	T	ADD	20736	0.2086	0.03196	0.1459	0.2712	6.526	6.735e-11
22	chr22:43945042:T:G	43945042	G	ADD	20736	0.1988	0.0362	0.1278	0.2697	5.49	4.011e-08
22	chr22:43945313:T:C	43945313	C	ADD	20736	0.1977	0.03619	0.1267	0.2686	5.462	4.714e-08
22	chr22:43945418:G:A	43945418	A	ADD	20736	0.1985	0.0362	0.1276	0.2695	5.484	4.163e-08
22	chr22:43945726:T:C	43945726	C	ADD	20736	0.1988	0.0362	0.1278	0.2697	5.49	4.011e-08
22	chr22:43945786:A:G	43945786	G	ADD	20736	0.1988	0.0362	0.1278	0.2697	5.49	4.011e-08
22	chr22:43945792:T:C	43945792	C	ADD	20736	0.1988	0.0362	0.1278	0.2697	5.49	4.011e-08
22	chr22:43947089:T:C	43947089	C	ADD	20736	0.1986	0.0362	0.1276	0.2696	5.486	4.119e-08
22	chr22:43947271:A:G	43947271	G	ADD	20736	0.1988	0.0362	0.1279	0.2698	5.491	3.986e-08
22	chr22:43953356:T:C	43953356	C	ADD	20736	0.2041	0.03716	0.1312	0.2769	5.491	4.001e-08
22	chr22:43965962:C:T	43965962	T	ADD	20736	0.2061	0.03708	0.1334	0.2788	5.558	2.73e-08
22	chr22:43972242:A:G	43972242	G	ADD	20736	0.2057	0.03708	0.133	0.2784	5.547	2.9e-08
22	chr22:43975526:A:G	43975526	G	ADD	20736	0.2124	0.03851	0.1369	0.2878	5.514	3.512e-08
22	chr22:43982119:C:T	43982119	T	ADD	20736	0.2166	0.03847	0.1412	0.292	5.63	1.805e-08
22	chr22:43982792:C:A	43982792	A	ADD	20736	0.2156	0.03847	0.1402	0.291	5.604	2.091e-08
22	chr22:43982929:C:T	43982929	T	ADD	20736	0.2166	0.03847	0.1412	0.292	5.63	1.805e-08
22	chr22:43983685:G:C	43983685	C	ADD	20736	0.2182	0.03299	0.1536	0.2829	6.614	3.73e-11
22	chr22:43983860:C:A	43983860	A	ADD	20736	0.2158	0.03844	0.1404	0.2911	5.613	1.983e-08
22	chr22:43984129:A:G	43984129	G	ADD	20736	0.2144	0.03841	0.1391	0.2896	5.582	2.383e-08
22	chr22:43984887:T:C	43984887	C	ADD	20736	0.2152	0.0384	0.1399	0.2904	5.605	2.087e-08
22	chr22:43985460:T:C	43985460	C	ADD	20736	0.216	0.03842	0.1407	0.2913	5.621	1.903e-08
22	chr22:43985602:C:T	43985602	T	ADD	20736	0.212	0.03852	0.1365	0.2875	5.503	3.728e-08

## Sheet: 155.0 - HL
CHR	SNP	BP	A1	TEST	NMISS	BETA	SE	L95	U95	STAT	P
22	chr22:43945024:C:T	43945024	T	ADD	5154	0.5966	0.1049	0.3909	0.8022	5.686	1.298e-08

## Sheet: 571.5 - HL
CHR	SNP	BP	A1	TEST	NMISS	BETA	SE	L95	U95	STAT	P
22	chr22:43929636:G:T	43929636	T	ADD	5154	0.3435	0.04797	0.2495	0.4375	7.16	8.039e-13
22	chr22:43929685:C:T	43929685	T	ADD	5154	0.345	0.048	0.251	0.4391	7.188	6.57e-13
22	chr22:43929751:C:T	43929751	T	ADD	5154	0.3447	0.04801	0.2506	0.4388	7.181	6.937e-13
22	chr22:43929975:C:A	43929975	A	ADD	5154	-0.3513	0.05809	-0.4652	-0.2375	-6.048	1.463e-09
22	chr22:43930116:G:A	43930116	A	ADD	5154	0.3433	0.04803	0.2491	0.4374	7.146	8.904e-13
22	chr22:43930392:T:C	43930392	C	ADD	5154	0.3416	0.048	0.2476	0.4357	7.118	1.097e-12
22	chr22:43930820:C:T	43930820	T	ADD	5154	0.3411	0.04799	0.247	0.4351	7.108	1.178e-12
22	chr22:43931299:G:A	43931299	A	ADD	5154	0.3427	0.04798	0.2487	0.4368	7.143	9.156e-13
22	chr22:43931312:A:G	43931312	G	ADD	5154	0.3403	0.04798	0.2463	0.4343	7.092	1.32e-12
22	chr22:43931393:A:G	43931393	G	ADD	5154	0.3434	0.04792	0.2494	0.4373	7.165	7.79e-13
22	chr22:43932101:G:C	43932101	C	ADD	5154	-0.3605	0.05787	-0.4739	-0.247	-6.228	4.717e-10
22	chr22:43932163:T:C	43932163	T	ADD	5154	-0.3098	0.04769	-0.4033	-0.2164	-6.497	8.199e-11
22	chr22:43932850:G:A	43932850	A	ADD	5154	0.3416	0.04796	0.2476	0.4356	7.122	1.065e-12
22	chr22:43933198:C:T	43933198	T	ADD	5154	0.3416	0.04796	0.2476	0.4356	7.122	1.065e-12
22	chr22:43933317:G:A	43933317	A	ADD	5154	-0.355	0.05772	-0.4681	-0.2419	-6.15	7.758e-10
22	chr22:43933395:G:A	43933395	A	ADD	5154	0.3416	0.04796	0.2476	0.4356	7.122	1.065e-12
22	chr22:43934151:C:T	43934151	T	ADD	5154	0.3431	0.04799	0.2491	0.4372	7.151	8.631e-13
22	chr22:43934248:T:C	43934248	C	ADD	5154	0.3445	0.04798	0.2505	0.4386	7.181	6.944e-13
22	chr22:43934333:A:G	43934333	G	ADD	5154	0.3343	0.04787	0.2405	0.4281	6.984	2.873e-12
22	chr22:43934394:G:A	43934394	A	ADD	5154	-0.3456	0.05764	-0.4585	-0.2326	-5.996	2.025e-09
22	chr22:43935633:C:G	43935633	G	ADD	5154	0.3336	0.04769	0.2401	0.4271	6.995	2.662e-12
22	chr22:43935831:G:A	43935831	A	ADD	5154	-0.3352	0.05801	-0.4489	-0.2215	-5.779	7.502e-09
22	chr22:43935898:C:G	43935898	G	ADD	5154	0.3353	0.04772	0.2418	0.4288	7.026	2.127e-12
22	chr22:43935935:C:G	43935935	G	ADD	5154	0.3353	0.04772	0.2418	0.4288	7.026	2.127e-12
22	chr22:43936063:G:A	43936063	A	ADD	5154	0.3334	0.04778	0.2398	0.4271	6.979	2.973e-12
22	chr22:43936597:T:C	43936597	C	ADD	5154	0.3335	0.04771	0.24	0.427	6.99	2.743e-12
22	chr22:43936613:T:C	43936613	C	ADD	5154	0.3326	0.04768	0.2392	0.4261	6.975	3.052e-12
22	chr22:43936690:G:A	43936690	A	ADD	5154	0.331	0.04774	0.2374	0.4245	6.932	4.141e-12
22	chr22:43936773:C:G	43936773	G	ADD	5154	0.3353	0.04772	0.2418	0.4288	7.026	2.127e-12
22	chr22:43936998:C:T	43936998	T	ADD	5154	0.3317	0.04783	0.2379	0.4254	6.935	4.07e-12
22	chr22:43937292:A:G	43937292	G	ADD	5154	0.3315	0.04777	0.2379	0.4251	6.939	3.936e-12
22	chr22:43937490:A:G	43937490	G	ADD	5154	0.3334	0.04772	0.2399	0.427	6.988	2.783e-12
22	chr22:43937599:C:G	43937599	G	ADD	5154	0.3315	0.04777	0.2379	0.4251	6.939	3.936e-12
22	chr22:43937814:T:G	43937814	G	ADD	5154	0.331	0.04777	0.2374	0.4246	6.929	4.247e-12
22	chr22:43938065:C:G	43938065	G	ADD	5154	0.3315	0.04777	0.2379	0.4251	6.939	3.936e-12
22	chr22:43938088:T:C	43938088	C	ADD	5154	0.3325	0.04778	0.2389	0.4262	6.96	3.409e-12
22	chr22:43938596:T:C	43938596	C	ADD	5154	0.3325	0.04778	0.2388	0.4261	6.958	3.444e-12
22	chr22:43938606:T:C	43938606	C	ADD	5154	0.3325	0.04778	0.2388	0.4261	6.958	3.444e-12
22	chr22:43938649:T:C	43938649	C	ADD	5154	0.3313	0.04776	0.2377	0.4249	6.937	3.999e-12
22	chr22:43938962:T:C	43938962	C	ADD	5154	0.3345	0.04774	0.241	0.4281	7.008	2.421e-12
22	chr22:43939451:T:C	43939451	C	ADD	5154	0.3319	0.04779	0.2382	0.4255	6.945	3.783e-12
22	chr22:43939526:C:A	43939526	A	ADD	5154	0.3319	0.04779	0.2382	0.4255	6.945	3.783e-12
22	chr22:43939536:C:T	43939536	T	ADD	5154	0.332	0.04786	0.2382	0.4258	6.937	4.008e-12
22	chr22:43939573:G:T	43939573	T	ADD	5154	0.3323	0.0478	0.2386	0.426	6.952	3.593e-12
22	chr22:43939864:T:C	43939864	C	ADD	5154	0.3319	0.04779	0.2382	0.4255	6.945	3.783e-12
22	chr22:43940218:T:C	43940218	C	ADD	5154	0.3319	0.04779	0.2382	0.4255	6.945	3.783e-12
22	chr22:43940430:A:G	43940430	G	ADD	5154	0.3319	0.04779	0.2382	0.4255	6.945	3.783e-12
22	chr22:43940616:T:C	43940616	C	ADD	5154	0.3319	0.04779	0.2382	0.4255	6.945	3.783e-12
22	chr22:43941077:G:A	43941077	A	ADD	5154	0.3319	0.04778	0.2382	0.4255	6.945	3.779e-12
22	chr22:43941653:G:A	43941653	A	ADD	5154	0.3294	0.0478	0.2357	0.4231	6.89	5.589e-12
22	chr22:43943646:C:G	43943646	G	ADD	5154	0.3298	0.0478	0.2361	0.4235	6.9	5.195e-12
22	chr22:43944206:C:T	43944206	T	ADD	5154	0.3296	0.04782	0.2358	0.4233	6.891	5.54e-12
22	chr22:43945024:C:T	43945024	T	ADD	5154	0.3784	0.04734	0.2856	0.4712	7.994	1.31e-15
22	chr22:43945042:T:G	43945042	G	ADD	5154	0.3312	0.04782	0.2375	0.4249	6.926	4.338e-12
22	chr22:43945313:T:C	43945313	C	ADD	5154	0.3312	0.04782	0.2375	0.4249	6.926	4.338e-12
22	chr22:43945418:G:A	43945418	A	ADD	5154	0.3306	0.04783	0.2369	0.4244	6.912	4.781e-12
22	chr22:43945726:T:C	43945726	C	ADD	5154	0.3312	0.04782	0.2375	0.4249	6.926	4.338e-12
22	chr22:43945786:A:G	43945786	G	ADD	5154	0.3312	0.04782	0.2375	0.4249	6.926	4.338e-12
22	chr22:43945792:T:C	43945792	C	ADD	5154	0.3312	0.04782	0.2375	0.4249	6.926	4.338e-12
22	chr22:43946236:A:G	43946236	A	ADD	5154	-0.3232	0.0572	-0.4353	-0.2111	-5.652	1.59e-08
22	chr22:43947089:T:C	43947089	C	ADD	5154	0.328	0.04784	0.2342	0.4217	6.856	7.082e-12
22	chr22:43947271:A:G	43947271	G	ADD	5154	0.328	0.04784	0.2342	0.4217	6.856	7.082e-12
22	chr22:43947746:A:C	43947746	C	ADD	5154	0.3042	0.04765	0.2108	0.3975	6.383	1.738e-10
22	chr22:43949891:G:A	43949891	A	ADD	5154	0.3307	0.04782	0.237	0.4244	6.916	4.658e-12
22	chr22:43952566:G:T	43952566	T	ADD	5154	0.2801	0.05115	0.1798	0.3803	5.475	4.37e-08
22	chr22:43954537:C:G	43954537	C	ADD	5154	-0.3285	0.05753	-0.4413	-0.2158	-5.71	1.127e-08
22	chr22:43980455:C:T	43980455	T	ADD	5154	0.2584	0.04735	0.1656	0.3513	5.458	4.82e-08
22	chr22:43981562:A:G	43981562	G	ADD	5154	0.2584	0.04735	0.1656	0.3513	5.458	4.82e-08
22	chr22:43983685:G:C	43983685	C	ADD	5154	0.3124	0.04858	0.2172	0.4076	6.432	1.261e-10
22	chr22:43985602:C:T	43985602	T	ADD	5154	0.2846	0.05173	0.1832	0.386	5.502	3.763e-08

## Sheet: 172.0 - EA
CHR	SNP	BP	A1	TEST	NMISS	BETA	SE	L95	U95	STAT	P
5	chr5:33946038:A:G	33946038	G	ADD	20294	-0.5803	0.1052	-0.7864	-0.3742	-5.519	3.414e-08
5	chr5:33947439:C:A	33947439	A	ADD	20294	-0.5974	0.1075	-0.808	-0.3867	-5.559	2.72e-08
5	chr5:33950192:A:C	33950192	C	ADD	20294	-0.5999	0.1075	-0.8106	-0.3893	-5.582	2.381e-08
5	chr5:33950598:A:G	33950598	G	ADD	20294	-0.5999	0.1075	-0.8106	-0.3893	-5.582	2.381e-08
5	chr5:33951721:G:T	33951721	T	ADD	20294	-0.6062	0.1079	-0.8178	-0.3947	-5.618	1.934e-08
5	chr5:33951987:A:G	33951987	G	ADD	20294	-0.5999	0.1075	-0.8106	-0.3893	-5.582	2.381e-08
5	chr5:33956806:T:A	33956806	A	ADD	20294	-0.6043	0.1075	-0.8149	-0.3937	-5.624	1.87e-08
5	chr5:33957552:T:C	33957552	C	ADD	20294	-0.6053	0.1074	-0.8159	-0.3948	-5.635	1.748e-08
5	chr5:33960593:G:A	33960593	A	ADD	20294	-0.589	0.1062	-0.797	-0.3809	-5.548	2.889e-08
5	chr5:33963765:C:T	33963765	T	ADD	20294	-0.57	0.1038	-0.7735	-0.3664	-5.489	4.051e-08
5	chr5:33965528:T:C	33965528	C	ADD	20294	-0.5846	0.1051	-0.7906	-0.3786	-5.563	2.657e-08
5	chr5:33966028:A:G	33966028	G	ADD	20294	-0.5844	0.1051	-0.7904	-0.3784	-5.561	2.687e-08
5	chr5:33967850:G:C	33967850	C	ADD	20294	-0.5982	0.1029	-0.8	-0.3964	-5.811	6.213e-09
5	chr5:179441238:C:T	179441238	T	ADD	20294	0.1975	0.03439	0.1301	0.2649	5.742	9.368e-09
5	chr5:179441443:C:T	179441443	T	ADD	20294	0.1975	0.03425	0.1303	0.2646	5.765	8.148e-09
5	chr5:179441513:G:T	179441513	T	ADD	20294	0.1956	0.0342	0.1286	0.2626	5.719	1.072e-08
5	chr5:179444861:T:C	179444861	C	ADD	20294	0.1922	0.03435	0.1249	0.2596	5.596	2.192e-08
5	chr5:179452143:G:A	179452143	A	ADD	20294	0.1983	0.03429	0.1311	0.2655	5.782	7.364e-09
5	chr5:179463462:C:T	179463462	T	ADD	20294	0.1961	0.03475	0.128	0.2642	5.644	1.658e-08
5	chr5:179463528:T:C	179463528	C	ADD	20294	0.1975	0.03474	0.1294	0.2656	5.684	1.315e-08
5	chr5:179464814:C:T	179464814	T	ADD	20294	0.1977	0.03475	0.1296	0.2658	5.691	1.26e-08
5	chr5:179466143:C:A	179466143	A	ADD	20294	0.1977	0.03474	0.1296	0.2658	5.692	1.259e-08
6	chr6:396321:C:T	396321	T	ADD	20294	0.3787	0.03278	0.3144	0.4429	11.55	7.193e-31
6	chr6:421281:G:A	421281	A	ADD	20294	0.3562	0.03506	0.2875	0.4249	10.16	2.978e-24
6	chr6:422631:C:A	422631	A	ADD	20294	0.339	0.03464	0.2711	0.4069	9.787	1.284e-22
6	chr6:446093:T:A	446093	T	ADD	20294	-0.1443	0.02627	-0.1958	-0.09284	-5.494	3.934e-08
6	chr6:449794:G:A	449794	G	ADD	20294	-0.1444	0.0264	-0.1961	-0.09263	-5.47	4.513e-08
6	chr6:450033:C:T	450033	C	ADD	20294	-0.1466	0.0264	-0.1983	-0.09481	-5.551	2.848e-08
6	chr6:451925:C:T	451925	C	ADD	20294	-0.1452	0.02644	-0.197	-0.09337	-5.491	3.991e-08
6	chr6:452138:G:A	452138	G	ADD	20294	-0.1441	0.02643	-0.1959	-0.09233	-5.453	4.958e-08
6	chr6:452759:G:A	452759	A	ADD	20294	0.1593	0.0264	0.1076	0.2111	6.036	1.58e-09
6	chr6:453825:C:A	453825	A	ADD	20294	0.1517	0.02637	0.1	0.2034	5.754	8.714e-09
6	chr6:456344:C:T	456344	T	ADD	20294	0.1541	0.0264	0.1023	0.2058	5.835	5.369e-09
6	chr6:456749:T:C	456749	C	ADD	20294	0.1551	0.02641	0.1034	0.2069	5.874	4.243e-09
6	chr6:457748:C:A	457748	A	ADD	20294	0.1563	0.02642	0.1046	0.2081	5.917	3.27e-09
6	chr6:457987:G:A	457987	A	ADD	20294	0.1609	0.0264	0.1092	0.2126	6.094	1.098e-09
6	chr6:460515:C:T	460515	T	ADD	20294	0.1538	0.02643	0.102	0.2056	5.82	5.901e-09
6	chr6:460901:T:C	460901	C	ADD	20294	0.1474	0.02643	0.0956	0.1992	5.577	2.441e-08
6	chr6:462299:C:T	462299	C	ADD	20294	-0.1494	0.02643	-0.2012	-0.09757	-5.652	1.587e-08
6	chr6:462968:C:T	462968	C	ADD	20294	-0.1488	0.02643	-0.2006	-0.09697	-5.628	1.819e-08
6	chr6:464426:T:C	464426	T	ADD	20294	-0.1511	0.02644	-0.2029	-0.09923	-5.713	1.111e-08
6	chr6:471136:C:A	471136	A	ADD	20294	0.1665	0.02998	0.1077	0.2253	5.554	2.799e-08
6	chr6:475489:C:T	475489	T	ADD	20294	0.2472	0.03366	0.1812	0.3132	7.344	2.067e-13
16	chr16:90000728:G:C	90000728	C	ADD	20294	0.2609	0.04785	0.1671	0.3547	5.452	4.984e-08
16	chr16:90000776:G:A	90000776	A	ADD	20294	0.2707	0.04826	0.1761	0.3653	5.609	2.038e-08
16	chr16:90000794:T:C	90000794	C	ADD	20294	0.2609	0.04785	0.1671	0.3547	5.452	4.984e-08
16	chr16:90001105:A:G	90001105	G	ADD	20294	0.2648	0.04792	0.1709	0.3587	5.525	3.288e-08
20	chr20:33480139:A:G	33480139	G	ADD	20294	0.3511	0.05264	0.248	0.4543	6.671	2.536e-11
20	chr20:33482180:G:A	33482180	A	ADD	20294	0.3365	0.05165	0.2353	0.4377	6.515	7.25e-11
20	chr20:33542845:G:C	33542845	C	ADD	20294	0.3358	0.05158	0.2347	0.4369	6.51	7.533e-11
20	chr20:33592374:T:A	33592374	A	ADD	20294	0.3479	0.05167	0.2467	0.4492	6.734	1.654e-11
20	chr20:33699179:G:A	33699179	A	ADD	20294	0.3436	0.05238	0.241	0.4463	6.561	5.36e-11
20	chr20:33735158:G:A	33735158	A	ADD	20294	0.3383	0.05273	0.2349	0.4416	6.415	1.41e-10
20	chr20:33768489:C:G	33768489	G	ADD	20294	0.3587	0.05367	0.2535	0.4639	6.683	2.347e-11
20	chr20:33770937:G:A	33770937	A	ADD	20294	0.358	0.05292	0.2542	0.4617	6.764	1.346e-11
20	chr20:33772305:C:A	33772305	A	ADD	20294	0.3566	0.05298	0.2528	0.4605	6.731	1.682e-11
20	chr20:33809750:C:T	33809750	T	ADD	20294	0.34	0.04887	0.2442	0.4358	6.958	3.454e-12
20	chr20:33917852:G:C	33917852	C	ADD	20294	0.3671	0.05065	0.2679	0.4664	7.249	4.207e-13
20	chr20:33950585:G:C	33950585	C	ADD	20294	0.3752	0.05036	0.2765	0.4739	7.45	9.35e-14
20	chr20:33998942:C:T	33998942	T	ADD	20294	0.2252	0.03947	0.1478	0.3025	5.705	1.164e-08
20	chr20:34077942:A:G	34077942	A	ADD	20294	0.3509	0.04975	0.2534	0.4484	7.052	1.762e-12
20	chr20:34576711:T:A	34576711	A	ADD	20294	0.3476	0.05117	0.2473	0.4479	6.793	1.098e-11
20	chr20:34578666:C:T	34578666	T	ADD	20294	0.3147	0.0488	0.2191	0.4104	6.45	1.119e-10
20	chr20:34583968:G:A	34583968	A	ADD	20294	0.3133	0.04882	0.2176	0.409	6.418	1.382e-10
20	chr20:34592348:T:C	34592348	C	ADD	20294	0.3147	0.0488	0.2191	0.4104	6.45	1.119e-10
20	chr20:34609133:C:A	34609133	A	ADD	20294	0.3054	0.04768	0.212	0.3989	6.406	1.491e-10
20	chr20:34648892:G:C	34648892	C	ADD	20294	0.3479	0.05128	0.2474	0.4484	6.785	1.163e-11
20	chr20:34801857:T:C	34801857	C	ADD	20294	0.352	0.05104	0.2519	0.452	6.896	5.36e-12
20	chr20:34823128:C:A	34823128	A	ADD	20294	0.3128	0.04863	0.2175	0.4081	6.432	1.259e-10
20	chr20:34823858:T:C	34823858	C	ADD	20294	0.3128	0.04863	0.2175	0.4081	6.432	1.259e-10
20	chr20:34989186:C:G	34989186	C	ADD	20294	0.3224	0.04967	0.225	0.4198	6.49	8.558e-11
20	chr20:35054593:C:T	35054593	T	ADD	20294	0.407	0.06693	0.2758	0.5382	6.081	1.193e-09
20	chr20:35074934:C:T	35074934	C	ADD	20294	0.3226	0.04883	0.2268	0.4183	6.605	3.964e-11
20	chr20:35102207:C:T	35102207	C	ADD	20294	0.3201	0.04976	0.2226	0.4176	6.432	1.257e-10
20	chr20:35356094:G:A	35356094	A	ADD	20294	0.3033	0.05343	0.1986	0.4081	5.677	1.371e-08
20	chr20:35400311:A:G	35400311	G	ADD	20294	0.2986	0.05279	0.1951	0.4021	5.656	1.552e-08

## Sheet: 411.0 - EA
CHR	SNP	BP	A1	TEST	NMISS	BETA	SE	L95	U95	STAT	P
9	chr9:22119196:T:C	22119196	T	ADD	20294	-0.1502	0.02655	-0.2022	-0.09813	-5.655	1.555e-08
9	chr9:22124451:A:G	22124451	A	ADD	20294	-0.1458	0.02645	-0.1977	-0.09399	-5.514	3.516e-08
9	chr9:22124478:A:G	22124478	A	ADD	20294	-0.1454	0.02645	-0.1973	-0.09358	-5.498	3.848e-08
9	chr9:22124505:A:T	22124505	A	ADD	20294	-0.1458	0.02645	-0.1976	-0.09392	-5.511	3.577e-08
9	chr9:22124631:A:G	22124631	A	ADD	20294	-0.146	0.02645	-0.1979	-0.09416	-5.52	3.398e-08
9	chr9:22125504:G:C	22125504	G	ADD	20294	-0.1465	0.0264	-0.1982	-0.09477	-5.55	2.859e-08

## Sheet: 411.0 - EAA
CHR	SNP	BP	A1	TEST	NMISS	BETA	SE	L95	U95	STAT	P
8	chr8:40931737:A:G	40931737	G	ADD	2911	0.6838	0.1196	0.4495	0.9182	5.719	1.07e-08
