# Supplementary material for: Leveraging genomic diversity for discovery in an electronic health record linked biobank: the UCLA ATLAS Community Health Initiative
Source: Genome Med. 2022 Sep 9;14:104. doi: 10.1186/s13073-022-01106-x (PMC9461263; doi:10.1186/s13073-022-01106-x)
Supplement: Supplementary file 8 — Additional file 8: Table S12. Effective sample sizes and effect sizes of correlated phenotypes for chronic nonalcoholic liver disease. Table S13. Role of phecode occurrences for defining cases. Table S14. Summary of methods. Table S15. Comparison of GIA clusters when restricting to unrelated individuals. Table S16. Comparison of genetic ancestry proportions within SIREs when using unrelated individuals. [file 13073_2022_1106_MOESM8_ESM.xlsx]

## Sheet: Legend
Table S12: Effective sample sizes and effet sizes of correlated phenotypes for chronic nonalcoholic liver disease.	We provide the number of cases/controls, effective sample sizes, and odds ratios and p-values from the association test between rs2294915 and each phecode.
Table S13: Role of phecode occurrences for defining cases.	We show the proportion of cases retained while varying the number of required phecodes for 6 phenotypes. The top rows correspond to phecode cases defined from all types of encounters. Lower rows correspond to phecode cases derived only from appointments, office, hospital, or procedure visits.
Table S14: Summary of methods.	We summarize the sample sizes, number of SNPs, and whether the analysis utilized only the subset of typed SNPs or all imputed SNPs for each analysis. Genetically inferred ancestry (GIA) abbreviations are as follows: European American (EA), African American (AA), Hispanic Latino American (HL), East Asian American (EAA).
Table S15: Comparison of GIA clusters when restricting to unrelated individuals.	We show the overlap of differences between the GIA clusters when restricting to only unrelated individuals (horizontally) or including related individuals (vertically).
Table S16: Comparison of genetic ancestry proportions within SIREs when using unrelated individuals.	We compute the mean ancestry proportion within each SIRE using only unrelated individuals. We show the deviances from the proportions estimated when including related individuals (Supplementary Table S6). These are denoted in parentheses in to denote an increase/decrease in mean).

## Sheet: S12 PheWAS
rs2294915:C:T
	European American					Hispanic Latino American
MAF	0.24					0.49
Phenotype	OR	p	Case	Control	N-eff	Case	Control	N-eff	OR	p
Chronic NAFLD	1.22	4.27e-10	2947	17789	5056	1295	4070	1964	1.46	8.3e-16
Alcoholic liver damage	NA	NA	242	20494	478	206	5159	396	2.17	2.99e-12
Portal hypertension	NA	NA	385	20351	755	348	5017	650	1.73	3.99e-11
Chronic liver disease and cirrhosis	1.21	2.03e-09	3051	17685	5204	1330	4035	2000	1.45	2.65e-15
Cirrhosis of liver without mention of alcohol	NA	NA	544	20192	1059	445	4920	816	1.71	5.03e-13

## Sheet: S13 phecode counts
N-phecodes (all encounters)	Skin cancer	chronic nonalcoholic liver disease	ischemic heart disease	chronic kidney disease	uterine leiomyoma	liver/intrahepatic bile duct cancer
1	5112	6043	8235	3851	2488	953
5	5112	6043	8235	3851	2488	953
10	5112	6040	8233	3851	2487	953
15	5109	6036	8218	3848	2487	953
20	5107	6029	8201	3846	2483	953
N-phecodes (visits only)
1	5112	6042	8235	3851	2487	953
2	5111	6037	8233	3851	2486	953
3	5107	6033	8215	3847	2486	953
4	5104	6025	8202	3843	2485	953
5	5099	6021	8188	3841	2483	953

## Sheet: S14 Methods summary
Analysis	N individuals	M SNPs	Typed/imputed
Original dataset: genotyped PLINK files	36779	686504	Typed only
Typed SNPs post-QC	36736	667191	Typed only
Imputed dataset post-QC	36736	8048268	imputed
Continental PCA	36736	22589	Typed only
Subcontinental PCA in East Asian American GIA group	3331	36504	Typed only
IBD	24318	418195	Typed only
ADMIXTURE	36736	223095	Typed only
GWAS - European American GIA	22380	6017985	Imputed
GWAS - African American GIA	1995	5874655	Imputed
GWAS - Hispanic Latino American GIA	6073	6263054	Imputed
GWAS - East Asian American GIA	3331	4806300	Imputed
Meta-analysis: skin cancer (EA, HLA)	4819	95368	Imputed
Meta-analysis: liver/intrahepatic bile duct cancer (HLA, EAA)	444	3940322	Imputed
Meta-analysis: ischemic heart disease (EA, HLA,, AA, EAA)	7579	6199329	Imputed
Meta-analysis: chronic nonalcoholic liver disease (EA, HLA,, AA, EAA)	5592	6179206	Imputed
Meta-analysis: uterine leiomyoma (HLA, AA)	743	1452040	Imputed
Meta-analysis: chronic kidney disease (EA, HLA, AA)	3284	6012200	Imputed
PheWAS: European American GIA	22380	rs12203592, ​​rs1333045, rs2294915	--
PheWAS: Hispanic Latino American GIA	6073	rs2294915	--

## Sheet: S15 GIA unrelated
	Unrelated individuals
Including related individuals		AA	HL	EAA	EA	SAA	Ambiguous
	AA	1943	0	0	0	0	17
	HL	0	5719	0	5	0	101
	EAA	0	0	3241	0	0	3
	EA	0	4	0	21673	0	192
	SAA	0	0	0	1	606	3
	Ambiguous	4	82	11	280	7	1869

## Sheet: S16 unrelated admix
SIRE	N	k1	k2	k3	k4
HL-White	2308	0.58 (+0.01)	0.05	0.35	0.01
HL-Other	3151	0.48	0.06	0.44	0.01
NH-AfAm	1826	0.24	0.73	0.02	0.01
NH-Asian	3488	0.12	0.01	0.02	0.85
NH-White	21095	0.95	0.02	0.02	0.02
NH-NatAm	93	0.73 (-0.01)	0.08	0.16	0.04
NH-PI	102	0.3	0.03	0.03	0.64 (-0.01)
